# Supplementary material for: Predicting success in Cu-catalyzed C–N coupling reactions using data science
Source: Sci Adv. 2024 Jan 17;10(3):eadn3478. doi: 10.1126/sciadv.adn3478 (PMC10793951; doi:10.1126/sciadv.adn3478)
Supplement: Supplementary file 2 — Data S1 and S2 [file sciadv.adn3478_data_s1_and_s2.zip]

Archive with 2 entries (2 files):
- adn3478_Data_S1.xlsx
- adn3478_Data_S2.xlsx
