# Supplementary material for: Predicting success in Cu-catalyzed C–N coupling reactions using data science
Source: Sci Adv. 2024 Jan 17;10(3):eadn3478. doi: 10.1126/sciadv.adn3478 (PMC10793951; doi:10.1126/sciadv.adn3478)
Supplement: Supplementary file 2 — Data S1 and S2 [file sciadv.adn3478_data_s1_and_s2.zip › adn3478_Data_S1.xlsx]

## Sheet: expt_data
Product	Aryl_Bromide	Amine	Ligands	Yield
P100	alle_151	alln_146	Ligand_25	37.7457
P100	alle_151	alln_146	Ligand_26	32.3147
P100	alle_151	alln_146	Ligand_27	54.5743
P100	alle_151	alln_146	Ligand_28	23.9209
P100	alle_151	alln_146	Ligand_29	31.0579
P100	alle_151	alln_146	Ligand_30	17.6915
P100	alle_151	alln_146	Ligand_31	51.3586
P100	alle_151	alln_146	Ligand_32	8.62446
P100	alle_151	alln_146	Ligand_33	43.5467
P100	alle_151	alln_146	Ligand_34	45.6845
P100	alle_151	alln_146	Ligand_35	43.0105
P100	alle_151	alln_146	Ligand_36	59.225
P100	alle_151	alln_146	Ligand_1	1.78729
P100	alle_151	alln_146	Ligand_2	4.45411
P100	alle_151	alln_146	Ligand_3	1.94362
P100	alle_151	alln_146	Ligand_4	1.39724
P100	alle_151	alln_146	Ligand_5	14.1066
P100	alle_151	alln_146	Ligand_6	5.74263
P100	alle_151	alln_146	Ligand_24	30.2371
P100	alle_151	alln_146	Ligand_23	8.32448
P100	alle_151	alln_146	Ligand_9	3.7827
P100	alle_151	alln_146	Ligand_10	1.14581
P100	alle_151	alln_146	Ligand_22	20.3017
P100	alle_151	alln_146	Ligand_20	33.9983
P100	alle_151	alln_146	Ligand_13	1.77191
P100	alle_151	alln_146	Ligand_14	1.86092
P100	alle_151	alln_146	Ligand_15	3.11895
P100	alle_151	alln_146	Ligand_16	2.69007
P100	alle_151	alln_146	Ligand_17	7.70573
P100	alle_151	alln_146	Ligand_18	3.77525
P100	alle_151	alln_146	Ligand_19	49.6858
P100	alle_151	alln_146	Ligand_12	6.28707
P100	alle_151	alln_146	Ligand_21	38.059
P100	alle_151	alln_146	Ligand_11	3.67716
P100	alle_151	alln_146	Ligand_8	4.01623
P100	alle_151	alln_146	Ligand_7	2.51362
P101	alle_1000	alln_17	Ligand_25	0.316219
P101	alle_1000	alln_17	Ligand_26	0.729427
P101	alle_1000	alln_17	Ligand_27	0.437926
P101	alle_1000	alln_17	Ligand_28	0.60902
P101	alle_1000	alln_17	Ligand_29	0.530785
P101	alle_1000	alln_17	Ligand_30	0.536446
P101	alle_1000	alln_17	Ligand_31	0.462676
P101	alle_1000	alln_17	Ligand_32	0.416984
P101	alle_1000	alln_17	Ligand_33	0.605178
P101	alle_1000	alln_17	Ligand_34	0
P101	alle_1000	alln_17	Ligand_35	0.427074
P101	alle_1000	alln_17	Ligand_36	0.318905
P101	alle_1000	alln_17	Ligand_1	0
P101	alle_1000	alln_17	Ligand_2	0
P101	alle_1000	alln_17	Ligand_3	0
P101	alle_1000	alln_17	Ligand_4	0.819645
P101	alle_1000	alln_17	Ligand_5	0.500597
P101	alle_1000	alln_17	Ligand_6	0
P101	alle_1000	alln_17	Ligand_24	2.29027
P101	alle_1000	alln_17	Ligand_23	0
P101	alle_1000	alln_17	Ligand_9	0.210508
P101	alle_1000	alln_17	Ligand_10	0.216149
P101	alle_1000	alln_17	Ligand_22	1.02731
P101	alle_1000	alln_17	Ligand_20	0.488879
P101	alle_1000	alln_17	Ligand_13	0.440195
P101	alle_1000	alln_17	Ligand_14	0.73416
P101	alle_1000	alln_17	Ligand_15	0.543689
P101	alle_1000	alln_17	Ligand_16	0.790681
P101	alle_1000	alln_17	Ligand_17	0.51635
P101	alle_1000	alln_17	Ligand_18	9.75235
P101	alle_1000	alln_17	Ligand_19	0.830637
P101	alle_1000	alln_17	Ligand_12	0.770017
P101	alle_1000	alln_17	Ligand_21	1.28901
P101	alle_1000	alln_17	Ligand_11	6.1526
P101	alle_1000	alln_17	Ligand_8	0.89173
P101	alle_1000	alln_17	Ligand_7	0.895091
P102	alle_41	alln_4	Ligand_25	3.13232
P102	alle_41	alln_4	Ligand_26	18.8344
P102	alle_41	alln_4	Ligand_27	22.1255
P102	alle_41	alln_4	Ligand_28	22.7378
P102	alle_41	alln_4	Ligand_29	19.8529
P102	alle_41	alln_4	Ligand_30	8.19865
P102	alle_41	alln_4	Ligand_31	14.1746
P102	alle_41	alln_4	Ligand_32	12.2141
P102	alle_41	alln_4	Ligand_33	8.93986
P102	alle_41	alln_4	Ligand_34	13.786
P102	alle_41	alln_4	Ligand_35	9.2372
P102	alle_41	alln_4	Ligand_36	8.63403
P102	alle_41	alln_4	Ligand_1	0.529709
P102	alle_41	alln_4	Ligand_2	1.55663
P102	alle_41	alln_4	Ligand_3	1.21441
P102	alle_41	alln_4	Ligand_4	3.8759
P102	alle_41	alln_4	Ligand_5	2.37816
P102	alle_41	alln_4	Ligand_6	7.58897
P102	alle_41	alln_4	Ligand_24	0
P102	alle_41	alln_4	Ligand_23	0
P102	alle_41	alln_4	Ligand_9	2.56449
P102	alle_41	alln_4	Ligand_10	1.48908
P102	alle_41	alln_4	Ligand_22	6.73208
P102	alle_41	alln_4	Ligand_20	2.94265
P102	alle_41	alln_4	Ligand_13	1.38845
P102	alle_41	alln_4	Ligand_14	1.28654
P102	alle_41	alln_4	Ligand_15	1.40211
P102	alle_41	alln_4	Ligand_16	1.82257
P102	alle_41	alln_4	Ligand_17	6.97811
P102	alle_41	alln_4	Ligand_18	2.53343
P102	alle_41	alln_4	Ligand_19	2.12158
P102	alle_41	alln_4	Ligand_12	4.52246
P102	alle_41	alln_4	Ligand_21	2.21848
P102	alle_41	alln_4	Ligand_11	3.26174
P102	alle_41	alln_4	Ligand_8	2.40091
P102	alle_41	alln_4	Ligand_7	1.67386
P103	alle_20	alln_198	Ligand_25	26.9467
P103	alle_20	alln_198	Ligand_26	39.8131
P103	alle_20	alln_198	Ligand_27	28.337
P103	alle_20	alln_198	Ligand_28	50.5579
P103	alle_20	alln_198	Ligand_29	27.8334
P103	alle_20	alln_198	Ligand_30	50.9493
P103	alle_20	alln_198	Ligand_31	39.1291
P103	alle_20	alln_198	Ligand_32	32.04
P103	alle_20	alln_198	Ligand_33	38.1266
P103	alle_20	alln_198	Ligand_34	26.6154
P103	alle_20	alln_198	Ligand_35	28.9479
P103	alle_20	alln_198	Ligand_36	33.3748
P103	alle_20	alln_198	Ligand_1	0
P103	alle_20	alln_198	Ligand_2	0
P103	alle_20	alln_198	Ligand_3	0
P103	alle_20	alln_198	Ligand_4	0
P103	alle_20	alln_198	Ligand_5	0
P103	alle_20	alln_198	Ligand_6	0
P103	alle_20	alln_198	Ligand_24	34
P103	alle_20	alln_198	Ligand_23	0
P103	alle_20	alln_198	Ligand_9	0
P103	alle_20	alln_198	Ligand_10	0
P103	alle_20	alln_198	Ligand_22	3
P103	alle_20	alln_198	Ligand_20	5
P103	alle_20	alln_198	Ligand_13	0
P103	alle_20	alln_198	Ligand_14	0
P103	alle_20	alln_198	Ligand_15	0
P103	alle_20	alln_198	Ligand_16	0
P103	alle_20	alln_198	Ligand_17	0
P103	alle_20	alln_198	Ligand_18	0
P103	alle_20	alln_198	Ligand_19	4.07762
P103	alle_20	alln_198	Ligand_12	4.15833
P103	alle_20	alln_198	Ligand_21	0
P103	alle_20	alln_198	Ligand_11	0
P103	alle_20	alln_198	Ligand_8	0
P103	alle_20	alln_198	Ligand_7	0
P104	alle_178	alln_198	Ligand_25	5.36487
P104	alle_178	alln_198	Ligand_26	15.1368
P104	alle_178	alln_198	Ligand_27	5.71668
P104	alle_178	alln_198	Ligand_28	12.5249
P104	alle_178	alln_198	Ligand_29	9.37416
P104	alle_178	alln_198	Ligand_30	8.87657
P104	alle_178	alln_198	Ligand_31	3.87525
P104	alle_178	alln_198	Ligand_32	13.4986
P104	alle_178	alln_198	Ligand_33	7.60105
P104	alle_178	alln_198	Ligand_34	5.98482
P104	alle_178	alln_198	Ligand_35	7.42852
P104	alle_178	alln_198	Ligand_36	3.95187
P104	alle_178	alln_198	Ligand_1	0
P104	alle_178	alln_198	Ligand_2	0
P104	alle_178	alln_198	Ligand_3	0
P104	alle_178	alln_198	Ligand_4	0
P104	alle_178	alln_198	Ligand_5	0
P104	alle_178	alln_198	Ligand_6	1
P104	alle_178	alln_198	Ligand_24	2
P104	alle_178	alln_198	Ligand_23	0
P104	alle_178	alln_198	Ligand_9	0
P104	alle_178	alln_198	Ligand_10	0
P104	alle_178	alln_198	Ligand_22	0
P104	alle_178	alln_198	Ligand_20	0
P104	alle_178	alln_198	Ligand_13	0
P104	alle_178	alln_198	Ligand_14	0
P104	alle_178	alln_198	Ligand_15	11.8495
P104	alle_178	alln_198	Ligand_16	0
P104	alle_178	alln_198	Ligand_17	0
P104	alle_178	alln_198	Ligand_18	11.4113
P104	alle_178	alln_198	Ligand_19	0
P104	alle_178	alln_198	Ligand_12	0
P104	alle_178	alln_198	Ligand_21	0
P104	alle_178	alln_198	Ligand_11	0
P104	alle_178	alln_198	Ligand_8	0
P104	alle_178	alln_198	Ligand_7	0
P105	alle_27	alln_198	Ligand_25	32.0636
P105	alle_27	alln_198	Ligand_26	25.9801
P105	alle_27	alln_198	Ligand_27	44.6593
P105	alle_27	alln_198	Ligand_28	33.8522
P105	alle_27	alln_198	Ligand_29	53.5758
P105	alle_27	alln_198	Ligand_30	39.0615
P105	alle_27	alln_198	Ligand_31	82.9096
P105	alle_27	alln_198	Ligand_32	53.4895
P105	alle_27	alln_198	Ligand_33	86.8514
P105	alle_27	alln_198	Ligand_34	58.2813
P105	alle_27	alln_198	Ligand_35	99.9847
P105	alle_27	alln_198	Ligand_36	93.726
P105	alle_27	alln_198	Ligand_1	3
P105	alle_27	alln_198	Ligand_2	6
P105	alle_27	alln_198	Ligand_3	4
P105	alle_27	alln_198	Ligand_4	6
P105	alle_27	alln_198	Ligand_5	3
P105	alle_27	alln_198	Ligand_6	7
P105	alle_27	alln_198	Ligand_24	33
P105	alle_27	alln_198	Ligand_23	4
P105	alle_27	alln_198	Ligand_9	4
P105	alle_27	alln_198	Ligand_10	4
P105	alle_27	alln_198	Ligand_22	32
P105	alle_27	alln_198	Ligand_20	38
P105	alle_27	alln_198	Ligand_13	1.80404
P105	alle_27	alln_198	Ligand_14	11.2072
P105	alle_27	alln_198	Ligand_15	5.50914
P105	alle_27	alln_198	Ligand_16	1.51447
P105	alle_27	alln_198	Ligand_17	4.01876
P105	alle_27	alln_198	Ligand_18	5.26418
P105	alle_27	alln_198	Ligand_19	49.8508
P105	alle_27	alln_198	Ligand_12	6.32488
P105	alle_27	alln_198	Ligand_21	51.9546
P105	alle_27	alln_198	Ligand_11	0
P105	alle_27	alln_198	Ligand_8	7.69589
P105	alle_27	alln_198	Ligand_7	2.67233
P106	alle_178	alln_160	Ligand_25	16.8955
P106	alle_178	alln_160	Ligand_26	12.6003
P106	alle_178	alln_160	Ligand_27	10.3805
P106	alle_178	alln_160	Ligand_28	10.2099
P106	alle_178	alln_160	Ligand_29	20.6495
P106	alle_178	alln_160	Ligand_30	6.95229
P106	alle_178	alln_160	Ligand_31	10.8108
P106	alle_178	alln_160	Ligand_32	13.7113
P106	alle_178	alln_160	Ligand_33	14.2942
P106	alle_178	alln_160	Ligand_34	5.4146
P106	alle_178	alln_160	Ligand_35	9.49001
P106	alle_178	alln_160	Ligand_36	1.97503
P106	alle_178	alln_160	Ligand_1	0
P106	alle_178	alln_160	Ligand_2	0
P106	alle_178	alln_160	Ligand_3	0
P106	alle_178	alln_160	Ligand_4	0
P106	alle_178	alln_160	Ligand_5	0.159697
P106	alle_178	alln_160	Ligand_6	1.52262
P106	alle_178	alln_160	Ligand_24	13.1137
P106	alle_178	alln_160	Ligand_23	1.43923
P106	alle_178	alln_160	Ligand_9	0
P106	alle_178	alln_160	Ligand_10	0
P106	alle_178	alln_160	Ligand_22	0
P106	alle_178	alln_160	Ligand_20	0
P106	alle_178	alln_160	Ligand_13	0
P106	alle_178	alln_160	Ligand_14	0
P106	alle_178	alln_160	Ligand_15	0
P106	alle_178	alln_160	Ligand_16	0
P106	alle_178	alln_160	Ligand_17	0
P106	alle_178	alln_160	Ligand_18	0
P106	alle_178	alln_160	Ligand_19	1.79203
P106	alle_178	alln_160	Ligand_12	5.52694
P106	alle_178	alln_160	Ligand_21	0.371109
P106	alle_178	alln_160	Ligand_11	0.157189
P106	alle_178	alln_160	Ligand_8	0
P106	alle_178	alln_160	Ligand_7	0
P107	alle_7	alln_146	Ligand_25	17.5536
P107	alle_7	alln_146	Ligand_26	26.0299
P107	alle_7	alln_146	Ligand_27	21.0808
P107	alle_7	alln_146	Ligand_28	19.667
P107	alle_7	alln_146	Ligand_29	31.9368
P107	alle_7	alln_146	Ligand_30	42.351
P107	alle_7	alln_146	Ligand_31	34.2514
P107	alle_7	alln_146	Ligand_32	32.0577
P107	alle_7	alln_146	Ligand_33	0
P107	alle_7	alln_146	Ligand_34	24.8633
P107	alle_7	alln_146	Ligand_35	26.9698
P107	alle_7	alln_146	Ligand_36	32.3068
P107	alle_7	alln_146	Ligand_1	0
P107	alle_7	alln_146	Ligand_2	0
P107	alle_7	alln_146	Ligand_3	0
P107	alle_7	alln_146	Ligand_4	1
P107	alle_7	alln_146	Ligand_5	0
P107	alle_7	alln_146	Ligand_6	1
P107	alle_7	alln_146	Ligand_24	1
P107	alle_7	alln_146	Ligand_23	24
P107	alle_7	alln_146	Ligand_9	0
P107	alle_7	alln_146	Ligand_10	5
P107	alle_7	alln_146	Ligand_22	1
P107	alle_7	alln_146	Ligand_20	2
P107	alle_7	alln_146	Ligand_13	0
P107	alle_7	alln_146	Ligand_14	0
P107	alle_7	alln_146	Ligand_15	0
P107	alle_7	alln_146	Ligand_16	0
P107	alle_7	alln_146	Ligand_17	0
P107	alle_7	alln_146	Ligand_18	0
P107	alle_7	alln_146	Ligand_19	2.24486
P107	alle_7	alln_146	Ligand_12	6.48782
P107	alle_7	alln_146	Ligand_21	0
P107	alle_7	alln_146	Ligand_11	0
P107	alle_7	alln_146	Ligand_8	0
P107	alle_7	alln_146	Ligand_7	0
P108	alle_27	alln_146	Ligand_25	25.5297
P108	alle_27	alln_146	Ligand_26	20.5418
P108	alle_27	alln_146	Ligand_27	21.4926
P108	alle_27	alln_146	Ligand_28	19.8101
P108	alle_27	alln_146	Ligand_29	44.6415
P108	alle_27	alln_146	Ligand_30	18.7772
P108	alle_27	alln_146	Ligand_31	45.3721
P108	alle_27	alln_146	Ligand_32	33.9955
P108	alle_27	alln_146	Ligand_33	5.42028
P108	alle_27	alln_146	Ligand_34	22.9782
P108	alle_27	alln_146	Ligand_35	30.987
P108	alle_27	alln_146	Ligand_36	35.2715
P108	alle_27	alln_146	Ligand_1	1.92763
P108	alle_27	alln_146	Ligand_2	5.11912
P108	alle_27	alln_146	Ligand_3	1.27119
P108	alle_27	alln_146	Ligand_4	2.34399
P108	alle_27	alln_146	Ligand_5	2.98721
P108	alle_27	alln_146	Ligand_6	10.1966
P108	alle_27	alln_146	Ligand_24	46.6435
P108	alle_27	alln_146	Ligand_23	37.0126
P108	alle_27	alln_146	Ligand_9	3.0161
P108	alle_27	alln_146	Ligand_10	4.74802
P108	alle_27	alln_146	Ligand_22	17.16
P108	alle_27	alln_146	Ligand_20	21.6544
P108	alle_27	alln_146	Ligand_13	1.5604
P108	alle_27	alln_146	Ligand_14	0
P108	alle_27	alln_146	Ligand_15	5.09169
P108	alle_27	alln_146	Ligand_16	0.303975
P108	alle_27	alln_146	Ligand_17	4.96406
P108	alle_27	alln_146	Ligand_18	16.6578
P108	alle_27	alln_146	Ligand_19	48.8309
P108	alle_27	alln_146	Ligand_12	4.38112
P108	alle_27	alln_146	Ligand_21	78.5026
P108	alle_27	alln_146	Ligand_11	1.45347
P108	alle_27	alln_146	Ligand_8	3.82836
P108	alle_27	alln_146	Ligand_7	1.23228
P109	alle_27	alln_168	Ligand_25	28.1701
P109	alle_27	alln_168	Ligand_26	38.37
P109	alle_27	alln_168	Ligand_27	26.7191
P109	alle_27	alln_168	Ligand_28	22.3452
P109	alle_27	alln_168	Ligand_29	32.5356
P109	alle_27	alln_168	Ligand_30	22.5317
P109	alle_27	alln_168	Ligand_31	48.6554
P109	alle_27	alln_168	Ligand_32	21.7547
P109	alle_27	alln_168	Ligand_33	35.2417
P109	alle_27	alln_168	Ligand_34	1.18266
P109	alle_27	alln_168	Ligand_35	40.5453
P109	alle_27	alln_168	Ligand_36	44.9159
P109	alle_27	alln_168	Ligand_1	5
P109	alle_27	alln_168	Ligand_2	8
P109	alle_27	alln_168	Ligand_3	6
P109	alle_27	alln_168	Ligand_4	4
P109	alle_27	alln_168	Ligand_5	9
P109	alle_27	alln_168	Ligand_6	12
P109	alle_27	alln_168	Ligand_24	64
P109	alle_27	alln_168	Ligand_23	13
P109	alle_27	alln_168	Ligand_9	12
P109	alle_27	alln_168	Ligand_10	3
P109	alle_27	alln_168	Ligand_22	32
P109	alle_27	alln_168	Ligand_20	0
P109	alle_27	alln_168	Ligand_13	10.5354
P109	alle_27	alln_168	Ligand_14	6.62028
P109	alle_27	alln_168	Ligand_15	7.53942
P109	alle_27	alln_168	Ligand_16	3.12028
P109	alle_27	alln_168	Ligand_17	2.86697
P109	alle_27	alln_168	Ligand_18	8.65846
P109	alle_27	alln_168	Ligand_19	68.0355
P109	alle_27	alln_168	Ligand_12	15.9269
P109	alle_27	alln_168	Ligand_21	47.4899
P109	alle_27	alln_168	Ligand_11	5.46282
P109	alle_27	alln_168	Ligand_8	5.63229
P109	alle_27	alln_168	Ligand_7	11.8582
P110	alle_13	alln_17	Ligand_25	8.88887
P110	alle_13	alln_17	Ligand_26	14.0827
P110	alle_13	alln_17	Ligand_27	12.8582
P110	alle_13	alln_17	Ligand_28	16.8117
P110	alle_13	alln_17	Ligand_29	11.0356
P110	alle_13	alln_17	Ligand_30	17.691
P110	alle_13	alln_17	Ligand_31	11.9245
P110	alle_13	alln_17	Ligand_32	10.4976
P110	alle_13	alln_17	Ligand_33	11.1775
P110	alle_13	alln_17	Ligand_34	11.6601
P110	alle_13	alln_17	Ligand_35	6.41887
P110	alle_13	alln_17	Ligand_36	4.91236
P110	alle_13	alln_17	Ligand_1	4
P110	alle_13	alln_17	Ligand_2	3
P110	alle_13	alln_17	Ligand_3	2
P110	alle_13	alln_17	Ligand_4	2
P110	alle_13	alln_17	Ligand_5	2
P110	alle_13	alln_17	Ligand_6	5
P110	alle_13	alln_17	Ligand_24	13
P110	alle_13	alln_17	Ligand_23	1
P110	alle_13	alln_17	Ligand_9	3
P110	alle_13	alln_17	Ligand_10	1
P110	alle_13	alln_17	Ligand_22	3
P110	alle_13	alln_17	Ligand_20	1
P110	alle_13	alln_17	Ligand_13	2.21309
P110	alle_13	alln_17	Ligand_14	1.11864
P110	alle_13	alln_17	Ligand_15	0.89899
P110	alle_13	alln_17	Ligand_16	2.80754
P110	alle_13	alln_17	Ligand_17	2.8454
P110	alle_13	alln_17	Ligand_18	1.89694
P110	alle_13	alln_17	Ligand_19	3.29371
P110	alle_13	alln_17	Ligand_12	1.21989
P110	alle_13	alln_17	Ligand_21	4.30597
P110	alle_13	alln_17	Ligand_11	2.0464
P110	alle_13	alln_17	Ligand_8	2.66954
P110	alle_13	alln_17	Ligand_7	2.28383
P111	alle_41	alln_17	Ligand_25	13.3441
P111	alle_41	alln_17	Ligand_26	19.1611
P111	alle_41	alln_17	Ligand_27	12.2442
P111	alle_41	alln_17	Ligand_28	20.1689
P111	alle_41	alln_17	Ligand_29	21.5681
P111	alle_41	alln_17	Ligand_30	9.00733
P111	alle_41	alln_17	Ligand_31	17.311
P111	alle_41	alln_17	Ligand_32	13.7304
P111	alle_41	alln_17	Ligand_33	12.8759
P111	alle_41	alln_17	Ligand_34	0
P111	alle_41	alln_17	Ligand_35	17.5004
P111	alle_41	alln_17	Ligand_36	11.6757
P111	alle_41	alln_17	Ligand_1	0
P111	alle_41	alln_17	Ligand_2	0
P111	alle_41	alln_17	Ligand_3	1.59137
P111	alle_41	alln_17	Ligand_4	5.63071
P111	alle_41	alln_17	Ligand_5	1.59137
P111	alle_41	alln_17	Ligand_6	3.73771
P111	alle_41	alln_17	Ligand_24	3.51908
P111	alle_41	alln_17	Ligand_23	2.37894
P111	alle_41	alln_17	Ligand_9	2.1637
P111	alle_41	alln_17	Ligand_10	1.75143
P111	alle_41	alln_17	Ligand_22	7.29284
P111	alle_41	alln_17	Ligand_20	13.5815
P111	alle_41	alln_17	Ligand_13	1.39497
P111	alle_41	alln_17	Ligand_14	2.384
P111	alle_41	alln_17	Ligand_15	0
P111	alle_41	alln_17	Ligand_16	1.07011
P111	alle_41	alln_17	Ligand_17	14.0313
P111	alle_41	alln_17	Ligand_18	0
P111	alle_41	alln_17	Ligand_19	21.4468
P111	alle_41	alln_17	Ligand_12	13.1554
P111	alle_41	alln_17	Ligand_21	11.6427
P111	alle_41	alln_17	Ligand_11	0
P111	alle_41	alln_17	Ligand_8	0
P111	alle_41	alln_17	Ligand_7	0
P112	alle_190	alln_17	Ligand_24	40.7669
P112	alle_190	alln_17	Ligand_23	23.1838
P112	alle_190	alln_17	Ligand_22	4.17842
P112	alle_190	alln_17	Ligand_20	4.7681
P112	alle_190	alln_17	Ligand_19	2.03303
P112	alle_190	alln_17	Ligand_21	3.10582
P112	alle_190	alln_17	Ligand_25	0.282704
P112	alle_190	alln_17	Ligand_26	0.255364
P112	alle_190	alln_17	Ligand_27	0.404462
P112	alle_190	alln_17	Ligand_28	2.01117
P112	alle_190	alln_17	Ligand_29	1.93934
P112	alle_190	alln_17	Ligand_30	2.50455
P112	alle_190	alln_17	Ligand_31	0.297699
P112	alle_190	alln_17	Ligand_32	2.18629
P112	alle_190	alln_17	Ligand_33	3.49282
P112	alle_190	alln_17	Ligand_34	0.828912
P112	alle_190	alln_17	Ligand_35	1.13295
P112	alle_190	alln_17	Ligand_36	3.60525
P113	alle_117	alln_146	Ligand_24	1.20207
P113	alle_117	alln_146	Ligand_23	0.597929
P113	alle_117	alln_146	Ligand_22	0.72775
P113	alle_117	alln_146	Ligand_20	0
P113	alle_117	alln_146	Ligand_19	0
P113	alle_117	alln_146	Ligand_21	0
P113	alle_117	alln_146	Ligand_25	6.20201
P113	alle_117	alln_146	Ligand_26	73.2535
P113	alle_117	alln_146	Ligand_27	51.8414
P113	alle_117	alln_146	Ligand_28	84.7718
P113	alle_117	alln_146	Ligand_29	37.5662
P113	alle_117	alln_146	Ligand_30	38.2964
P113	alle_117	alln_146	Ligand_31	37.8246
P113	alle_117	alln_146	Ligand_32	16.4505
P113	alle_117	alln_146	Ligand_33	15.8772
P113	alle_117	alln_146	Ligand_34	7.17991
P113	alle_117	alln_146	Ligand_35	10.3642
P113	alle_117	alln_146	Ligand_36	1.53229
P114	alle_116	alln_115	Ligand_24	5.89668
P114	alle_116	alln_115	Ligand_23	8.25156
P114	alle_116	alln_115	Ligand_22	4.62293
P114	alle_116	alln_115	Ligand_20	6.92753
P114	alle_116	alln_115	Ligand_19	4.96094
P114	alle_116	alln_115	Ligand_21	4.00978
P114	alle_116	alln_115	Ligand_25	7.36614
P114	alle_116	alln_115	Ligand_26	13.1785
P114	alle_116	alln_115	Ligand_27	0
P114	alle_116	alln_115	Ligand_28	9.06678
P114	alle_116	alln_115	Ligand_29	3.5899
P114	alle_116	alln_115	Ligand_30	23.5009
P114	alle_116	alln_115	Ligand_31	20.1065
P114	alle_116	alln_115	Ligand_32	16.9426
P114	alle_116	alln_115	Ligand_33	15.277
P114	alle_116	alln_115	Ligand_34	5.92632
P114	alle_116	alln_115	Ligand_35	3.66679
P114	alle_116	alln_115	Ligand_36	8.13627
P115	alle_140	alln_146	Ligand_24	39.3522
P115	alle_140	alln_146	Ligand_23	10.7572
P115	alle_140	alln_146	Ligand_22	17.8438
P115	alle_140	alln_146	Ligand_20	1.35598
P115	alle_140	alln_146	Ligand_19	39.4251
P115	alle_140	alln_146	Ligand_21	15.6306
P115	alle_140	alln_146	Ligand_25	3.87718
P115	alle_140	alln_146	Ligand_26	1.25868
P115	alle_140	alln_146	Ligand_27	43.6665
P115	alle_140	alln_146	Ligand_28	47.9955
P115	alle_140	alln_146	Ligand_29	42.0281
P115	alle_140	alln_146	Ligand_30	64.7509
P115	alle_140	alln_146	Ligand_31	28.8944
P115	alle_140	alln_146	Ligand_32	3.15298
P115	alle_140	alln_146	Ligand_33	40.6651
P115	alle_140	alln_146	Ligand_34	23.1892
P115	alle_140	alln_146	Ligand_35	33.7496
P115	alle_140	alln_146	Ligand_36	56.4112
P116	alle_140	alln_160	Ligand_24	42.0376
P116	alle_140	alln_160	Ligand_23	8.80402
P116	alle_140	alln_160	Ligand_22	23.1778
P116	alle_140	alln_160	Ligand_20	9.68113
P116	alle_140	alln_160	Ligand_19	45.3646
P116	alle_140	alln_160	Ligand_21	24.8231
P116	alle_140	alln_160	Ligand_25	14.308
P116	alle_140	alln_160	Ligand_26	57.4672
P116	alle_140	alln_160	Ligand_27	33.2205
P116	alle_140	alln_160	Ligand_28	53.6803
P116	alle_140	alln_160	Ligand_29	58.7099
P116	alle_140	alln_160	Ligand_30	65.8998
P116	alle_140	alln_160	Ligand_31	32.069
P116	alle_140	alln_160	Ligand_32	0.585973
P116	alle_140	alln_160	Ligand_33	46.5462
P116	alle_140	alln_160	Ligand_34	22.5946
P116	alle_140	alln_160	Ligand_35	26.9566
P116	alle_140	alln_160	Ligand_36	64.068
P117	alle_169	alln_10	Ligand_24	21.277
P117	alle_169	alln_10	Ligand_23	11.2857
P117	alle_169	alln_10	Ligand_22	22.3883
P117	alle_169	alln_10	Ligand_20	6.07637
P117	alle_169	alln_10	Ligand_19	5.60963
P117	alle_169	alln_10	Ligand_21	20.0247
P117	alle_169	alln_10	Ligand_25	0.72659
P117	alle_169	alln_10	Ligand_26	2.81149
P117	alle_169	alln_10	Ligand_27	0.163655
P117	alle_169	alln_10	Ligand_28	5.08743
P117	alle_169	alln_10	Ligand_29	11.3361
P117	alle_169	alln_10	Ligand_30	5.53899
P117	alle_169	alln_10	Ligand_31	6.74198
P117	alle_169	alln_10	Ligand_32	0.0948252
P117	alle_169	alln_10	Ligand_33	5.29925
P117	alle_169	alln_10	Ligand_34	1.20107
P117	alle_169	alln_10	Ligand_35	2.68218
P117	alle_169	alln_10	Ligand_36	3.60435
P118	alle_153	alln_105	Ligand_24	0
P118	alle_153	alln_105	Ligand_23	3.51524
P118	alle_153	alln_105	Ligand_22	2.04869
P118	alle_153	alln_105	Ligand_20	4.4506
P118	alle_153	alln_105	Ligand_19	3.79182
P118	alle_153	alln_105	Ligand_21	1.74091
P118	alle_153	alln_105	Ligand_25	0.845288
P118	alle_153	alln_105	Ligand_26	6.65935
P118	alle_153	alln_105	Ligand_27	0
P118	alle_153	alln_105	Ligand_28	8.10197
P118	alle_153	alln_105	Ligand_29	0
P118	alle_153	alln_105	Ligand_30	3.69334
P118	alle_153	alln_105	Ligand_31	1.96014
P118	alle_153	alln_105	Ligand_32	5.35802
P118	alle_153	alln_105	Ligand_33	4.67759
P118	alle_153	alln_105	Ligand_34	1.06258
P118	alle_153	alln_105	Ligand_35	1.481
P118	alle_153	alln_105	Ligand_36	1.9034
P119	alle_151	alln_36	Ligand_24	0
P119	alle_151	alln_36	Ligand_23	0
P119	alle_151	alln_36	Ligand_22	0
P119	alle_151	alln_36	Ligand_20	0
P119	alle_151	alln_36	Ligand_19	0
P119	alle_151	alln_36	Ligand_21	0
P119	alle_151	alln_36	Ligand_25	0
P119	alle_151	alln_36	Ligand_26	0
P119	alle_151	alln_36	Ligand_27	2.93333
P119	alle_151	alln_36	Ligand_28	0
P119	alle_151	alln_36	Ligand_29	4.98323
P119	alle_151	alln_36	Ligand_30	0
P119	alle_151	alln_36	Ligand_31	3.09211
P119	alle_151	alln_36	Ligand_32	0
P119	alle_151	alln_36	Ligand_33	0
P119	alle_151	alln_36	Ligand_34	3.8822
P119	alle_151	alln_36	Ligand_35	0
P119	alle_151	alln_36	Ligand_36	0
P120	alle_144	alln_146	Ligand_24	41.3389
P120	alle_144	alln_146	Ligand_23	4.20131
P120	alle_144	alln_146	Ligand_22	5.17524
P120	alle_144	alln_146	Ligand_20	24.8221
P120	alle_144	alln_146	Ligand_19	30.8777
P120	alle_144	alln_146	Ligand_21	17.9919
P120	alle_144	alln_146	Ligand_25	23.5302
P120	alle_144	alln_146	Ligand_26	19.6102
P120	alle_144	alln_146	Ligand_27	17.7107
P120	alle_144	alln_146	Ligand_28	19.7933
P120	alle_144	alln_146	Ligand_29	24.5059
P120	alle_144	alln_146	Ligand_30	27.5842
P120	alle_144	alln_146	Ligand_31	41.1906
P120	alle_144	alln_146	Ligand_32	32.943
P120	alle_144	alln_146	Ligand_33	47.2903
P120	alle_144	alln_146	Ligand_34	27.1368
P120	alle_144	alln_146	Ligand_35	29.7974
P120	alle_144	alln_146	Ligand_36	46.5064
P121	alle_123	alln_42	Ligand_24	3.52934
P121	alle_123	alln_42	Ligand_23	1.75871
P121	alle_123	alln_42	Ligand_22	4.86398
P121	alle_123	alln_42	Ligand_20	7.49739
P121	alle_123	alln_42	Ligand_19	6.73604
P121	alle_123	alln_42	Ligand_21	8.72765
P121	alle_123	alln_42	Ligand_25	11.4553
P121	alle_123	alln_42	Ligand_26	10.0134
P121	alle_123	alln_42	Ligand_27	13.562
P121	alle_123	alln_42	Ligand_28	11.7926
P121	alle_123	alln_42	Ligand_29	10.8841
P121	alle_123	alln_42	Ligand_30	18.7744
P121	alle_123	alln_42	Ligand_31	12.4567
P121	alle_123	alln_42	Ligand_32	9.19381
P121	alle_123	alln_42	Ligand_33	4.79741
P121	alle_123	alln_42	Ligand_34	5.37551
P121	alle_123	alln_42	Ligand_35	6.37607
P121	alle_123	alln_42	Ligand_36	7.97117
P122	alle_114	alln_146	Ligand_24	10.1959
P122	alle_114	alln_146	Ligand_23	1.42747
P122	alle_114	alln_146	Ligand_22	4.36483
P122	alle_114	alln_146	Ligand_20	12.9961
P122	alle_114	alln_146	Ligand_19	7.00946
P122	alle_114	alln_146	Ligand_21	10.1842
P122	alle_114	alln_146	Ligand_25	18.5048
P122	alle_114	alln_146	Ligand_26	21.3353
P122	alle_114	alln_146	Ligand_27	14.4924
P122	alle_114	alln_146	Ligand_28	17.3735
P122	alle_114	alln_146	Ligand_29	31.3203
P122	alle_114	alln_146	Ligand_30	73.0551
P122	alle_114	alln_146	Ligand_31	43.6306
P122	alle_114	alln_146	Ligand_32	65.6585
P122	alle_114	alln_146	Ligand_33	47.2977
P122	alle_114	alln_146	Ligand_34	19.3657
P122	alle_114	alln_146	Ligand_35	24.9516
P122	alle_114	alln_146	Ligand_36	37.7904
P123	alle_170	alln_42	Ligand_24	5.61806
P123	alle_170	alln_42	Ligand_23	11.382
P123	alle_170	alln_42	Ligand_22	11.267
P123	alle_170	alln_42	Ligand_20	2.38963
P123	alle_170	alln_42	Ligand_19	3.54153
P123	alle_170	alln_42	Ligand_21	3.27726
P123	alle_170	alln_42	Ligand_25	16.2261
P123	alle_170	alln_42	Ligand_26	24.5504
P123	alle_170	alln_42	Ligand_27	0.640269
P123	alle_170	alln_42	Ligand_28	10.107
P123	alle_170	alln_42	Ligand_29	20.7254
P123	alle_170	alln_42	Ligand_30	7.38195
P123	alle_170	alln_42	Ligand_31	10.1328
P123	alle_170	alln_42	Ligand_32	10.3652
P123	alle_170	alln_42	Ligand_33	9.59838
P123	alle_170	alln_42	Ligand_34	8.38206
P123	alle_170	alln_42	Ligand_35	5.38309
P123	alle_170	alln_42	Ligand_36	2.07096
P124	alle_184	alln_115	Ligand_24	2.33753
P124	alle_184	alln_115	Ligand_23	3.45081
P124	alle_184	alln_115	Ligand_22	3.29571
P124	alle_184	alln_115	Ligand_20	0
P124	alle_184	alln_115	Ligand_19	1.06617
P124	alle_184	alln_115	Ligand_21	0.660468
P124	alle_184	alln_115	Ligand_25	5.95009
P124	alle_184	alln_115	Ligand_26	13.2071
P124	alle_184	alln_115	Ligand_27	20.0293
P124	alle_184	alln_115	Ligand_28	20.7926
P124	alle_184	alln_115	Ligand_29	15.0102
P124	alle_184	alln_115	Ligand_30	2.16298
P124	alle_184	alln_115	Ligand_31	2.43303
P124	alle_184	alln_115	Ligand_32	1.47186
P124	alle_184	alln_115	Ligand_33	0.799138
P124	alle_184	alln_115	Ligand_34	2.52935
P124	alle_184	alln_115	Ligand_35	2.69516
P124	alle_184	alln_115	Ligand_36	0.998434
P125	alle_188	alln_105	Ligand_24	4.304
P125	alle_188	alln_105	Ligand_23	8.51749
P125	alle_188	alln_105	Ligand_22	3.47425
P125	alle_188	alln_105	Ligand_20	2.49218
P125	alle_188	alln_105	Ligand_19	2.0594
P125	alle_188	alln_105	Ligand_21	3.1881
P125	alle_188	alln_105	Ligand_25	17.3957
P125	alle_188	alln_105	Ligand_26	9.5465
P125	alle_188	alln_105	Ligand_27	7.0251
P125	alle_188	alln_105	Ligand_28	13.252
P125	alle_188	alln_105	Ligand_29	4.52849
P125	alle_188	alln_105	Ligand_30	3.80589
P125	alle_188	alln_105	Ligand_31	3.68045
P125	alle_188	alln_105	Ligand_32	2.12765
P125	alle_188	alln_105	Ligand_33	2.70764
P125	alle_188	alln_105	Ligand_34	3.47721
P125	alle_188	alln_105	Ligand_35	3.45866
P125	alle_188	alln_105	Ligand_36	3.00083
P126	alle_195	alln_4	Ligand_24	5.07457
P126	alle_195	alln_4	Ligand_23	2.3488
P126	alle_195	alln_4	Ligand_22	15.9762
P126	alle_195	alln_4	Ligand_20	1.21901
P126	alle_195	alln_4	Ligand_19	2.73743
P126	alle_195	alln_4	Ligand_21	3.42513
P126	alle_195	alln_4	Ligand_25	12.5044
P126	alle_195	alln_4	Ligand_26	23.3875
P126	alle_195	alln_4	Ligand_27	7.3184
P126	alle_195	alln_4	Ligand_28	9.44296
P126	alle_195	alln_4	Ligand_29	12.911
P126	alle_195	alln_4	Ligand_30	4.97081
P126	alle_195	alln_4	Ligand_31	1.90429
P126	alle_195	alln_4	Ligand_32	1.03248
P126	alle_195	alln_4	Ligand_33	4.86303
P126	alle_195	alln_4	Ligand_34	13.2727
P126	alle_195	alln_4	Ligand_35	2.93064
P126	alle_195	alln_4	Ligand_36	0
P127	alle_7	alln_4	Ligand_24	4.00246
P127	alle_7	alln_4	Ligand_23	7.53244
P127	alle_7	alln_4	Ligand_22	7.9335
P127	alle_7	alln_4	Ligand_20	6.68636
P127	alle_7	alln_4	Ligand_19	3.86452
P127	alle_7	alln_4	Ligand_21	0
P127	alle_7	alln_4	Ligand_25	6.84004
P127	alle_7	alln_4	Ligand_26	29.2191
P127	alle_7	alln_4	Ligand_27	22.2261
P127	alle_7	alln_4	Ligand_28	21.7737
P127	alle_7	alln_4	Ligand_29	23.9547
P127	alle_7	alln_4	Ligand_30	3.08414
P127	alle_7	alln_4	Ligand_31	27.8943
P127	alle_7	alln_4	Ligand_32	6.25444
P127	alle_7	alln_4	Ligand_33	21.5409
P127	alle_7	alln_4	Ligand_34	15.3202
P127	alle_7	alln_4	Ligand_35	24.0073
P127	alle_7	alln_4	Ligand_36	0
P200	alle_148	alln_2003	Ligand_1	0
P200	alle_148	alln_2003	Ligand_21	30.18
P200	alle_148	alln_2003	Ligand_28	35.7544
P200	alle_148	alln_2003	Ligand_33	30.3796
P201	alle_148	alln_2004	Ligand_1	0.0787652
P201	alle_148	alln_2004	Ligand_21	1.32561
P201	alle_148	alln_2004	Ligand_28	0.0196905
P201	alle_148	alln_2004	Ligand_33	0
P202	alle_97	alln_2001	Ligand_1	1.85091
P202	alle_97	alln_2001	Ligand_21	21.99
P202	alle_97	alln_2001	Ligand_28	20.8166
P202	alle_97	alln_2001	Ligand_33	51.6239
P203	alle_400	alln_2001	Ligand_1	0
P203	alle_400	alln_2001	Ligand_21	0
P203	alle_400	alln_2001	Ligand_28	6.80698
P203	alle_400	alln_2001	Ligand_33	0
P204	alle_167	alln_2003	Ligand_1	0
P204	alle_167	alln_2003	Ligand_21	0
P204	alle_167	alln_2003	Ligand_28	4.07054
P204	alle_167	alln_2003	Ligand_33	0
P205	alle_167	alln_2004	Ligand_1	0.0178641
P205	alle_167	alln_2004	Ligand_21	1.00816
P205	alle_167	alln_2004	Ligand_28	0.0794205
P205	alle_167	alln_2004	Ligand_33	0.224594
P206	alle_167	alln_2001	Ligand_1	0
P206	alle_167	alln_2001	Ligand_21	0
P206	alle_167	alln_2001	Ligand_28	1.58777
P206	alle_167	alln_2001	Ligand_33	0
P207	alle_56	alln_2001	Ligand_1	0
P207	alle_56	alln_2001	Ligand_21	0
P207	alle_56	alln_2001	Ligand_28	10.5148
P207	alle_56	alln_2001	Ligand_33	16.117
P208	alle_196	alln_2003	Ligand_1	4.85844
P208	alle_196	alln_2003	Ligand_21	0.851659
P208	alle_196	alln_2003	Ligand_28	38.757
P208	alle_196	alln_2003	Ligand_33	23.9085
P209	alle_196	alln_2004	Ligand_1	0.933974
P209	alle_196	alln_2004	Ligand_21	0.737819
P209	alle_196	alln_2004	Ligand_28	2.70141
P209	alle_196	alln_2004	Ligand_33	1.71447
P210	alle_2003	alln_2003	Ligand_1	0
P210	alle_2003	alln_2003	Ligand_21	0.970808
P210	alle_2003	alln_2003	Ligand_28	25.2004
P210	alle_2003	alln_2003	Ligand_33	25.4334
P211	alle_2005	alln_2003	Ligand_1	1.64566
P211	alle_2005	alln_2003	Ligand_21	9.74345
P211	alle_2005	alln_2003	Ligand_28	76.3471
P211	alle_2005	alln_2003	Ligand_33	95.244
P212	alle_2005	alln_2008	Ligand_1	10.7532
P212	alle_2005	alln_2008	Ligand_21	7.8127
P212	alle_2005	alln_2008	Ligand_28	12.4262
P212	alle_2005	alln_2008	Ligand_33	13.9686
P213	alle_2006	alln_2007	Ligand_1	0.230261
P213	alle_2006	alln_2007	Ligand_21	1.86387
P213	alle_2006	alln_2007	Ligand_28	20.4471
P213	alle_2006	alln_2007	Ligand_33	65.2542
P214	alle_2006	alln_2008	Ligand_1	15.4789
P214	alle_2006	alln_2008	Ligand_21	14.1941
P214	alle_2006	alln_2008	Ligand_28	17.2323
P214	alle_2006	alln_2008	Ligand_33	15.183
P215	alle_2008	alln_2001	Ligand_1	0.0421356
P215	alle_2008	alln_2001	Ligand_21	1.52399
P215	alle_2008	alln_2001	Ligand_28	25.1307
P215	alle_2008	alln_2001	Ligand_33	32.4221
P216	alle_2008	alln_2006	Ligand_1	0.0735025
P216	alle_2008	alln_2006	Ligand_21	1.593
P216	alle_2008	alln_2006	Ligand_28	2.06484
P216	alle_2008	alln_2006	Ligand_33	2.62749
P217	alle_2011	alln_2006	Ligand_1	3.10765
P217	alle_2011	alln_2006	Ligand_21	0.738302
P217	alle_2011	alln_2006	Ligand_28	6.55031
P217	alle_2011	alln_2006	Ligand_33	3.64792
P218	alle_2012	alln_2001	Ligand_1	1.16131
P218	alle_2012	alln_2001	Ligand_21	8.78676
P218	alle_2012	alln_2001	Ligand_28	31.4603
P218	alle_2012	alln_2001	Ligand_33	37.5673
P219	alle_2012	alln_2006	Ligand_1	0.724934
P219	alle_2012	alln_2006	Ligand_21	1.23368
P219	alle_2012	alln_2006	Ligand_28	1.40534
P219	alle_2012	alln_2006	Ligand_33	0.23097

## Sheet: DFT_lig
		Lig_1	Lig_2	Lig_3	Lig_4	Lig_5	Lig_6	Lig_7	Lig_8	Lig_9	Lig_10	Lig_11	Lig_12	Lig_13	Lig_14	Lig_15	Lig_16	Lig_17	Lig_18	Lig_19	Lig_20	Lig_21	Lig_22	Lig_23	Lig_24	Lig_25	Lig_26	Lig_27	Lig_28	Lig_29	Lig_30	Lig_31	Lig_32	Lig_33	Lig_34	Lig_35	Lig_36	Lig_37	Lig_38	Lig_39	Lig_40	Lig_41	Lig_42	Lig_43	Lig_44	Lig_45	Lig_46	Lig_47	Lig_48
Compound_Name	smiles	AVG_dist_Cu_X_Boltz	AVG_dist_Cu_X_min	AVG_dist_Cu_X_max	AVG_dist_Cu_X_low_E	HOMO_Boltz	HOMO_Boltz_stdev	HOMO_min	HOMO_max	HOMO_range	HOMO_low_E	LUMO_Boltz	LUMO_Boltz_stdev	LUMO_min	LUMO_max	LUMO_range	LUMO_low_E	η_Boltz	η_Boltz_stdev	η_min	η_max	η_range	η_low_E	μ_Boltz	μ_Boltz_stdev	μ_min	μ_max	μ_range	μ_low_E	ω_Boltz	ω_Boltz_stdev	ω_min	ω_max	ω_range	ω_low_E	polar_aniso(Debye)_Boltz	polar_aniso(Debye)_Boltz_stdev	polar_aniso(Debye)_min	polar_aniso(Debye)_max	polar_aniso(Debye)_range	polar_aniso(Debye)_low_E	polar_iso(Debye)_Boltz	polar_iso(Debye)_Boltz_stdev	polar_iso(Debye)_min	polar_iso(Debye)_max	polar_iso(Debye)_range	polar_iso(Debye)_low_E	dipole(Debye)_Boltz	dipole(Debye)_Boltz_stdev
Ligand_1	c1(ncccc1cc2)c3c2cccn3	2.10319	2.10319	2.10319	2.10319	-0.24973	0	-0.24973	-0.24973	0	-0.24973	-0.03593	0	-0.03593	-0.03593	0	-0.03593	0.2138	0	0.2138	0.2138	0	0.2138	-0.14283	0	-0.14283	-0.14283	0	-0.14283	0.04771	0	0.04771	0.04771	0	0.04771	154.467	0	154.467	154.467	0	154.467	210.443	0	210.443	210.443	0	210.443	13.2015	0
Ligand_2	CN[C@@H]1CCCC[C@H]1NC	2.14344	2.11163	2.17929	2.14307	-0.250023	0.000348928	-0.25101	-0.24994	0.00107	-0.24994	0.0693943	0.00150216	0.06516	0.06975	0.00459	0.06975	0.319417	0.00115324	0.31617	0.31969	0.00352	0.31969	-0.0903142	0.000925546	-0.092925	-0.090095	0.00283	-0.090095	0.0127741	0.00031289	0.0127	0.01366	0.00096	0.0127	64.5876	0.678856	62.6759	64.7483	2.0724	64.7483	162.482	0.0755174	162.269	162.5	0.231	162.5	11.1716	0.0201492
Ligand_3	c1(c2ncccc2)ncccc1	2.09055	2.09055	2.09055	2.09055	-0.25033	0	-0.25033	-0.25033	0	-0.25033	-0.03593	0	-0.03593	-0.03593	0	-0.03593	0.2144	0	0.2144	0.2144	0	0.2144	-0.14313	0	-0.14313	-0.14313	0	-0.14313	0.04778	0	0.04778	0.04778	0	0.04778	129.026	0	129.026	129.026	0	129.026	185.913	0	185.913	185.913	0	185.913	12.7715	0
Ligand_4	c1(CNCc2ncccc2)ncccc1	2.25903	2.20979	2.54891	2.24479	-0.239839	0.00523554	-0.25899	-0.23876	0.02023	-0.23877	-0.000430767	0.00104481	-0.00065	0.00339	0.00404	-0.00065	0.239408	0.00628033	0.23812	0.26238	0.02426	0.23812	-0.120135	0.00209538	-0.1278	-0.1197	0.0081	-0.11971	0.0301447	0.000266698	0.03009	0.03112	0.00103	0.03009	56.1248	14.4063	53.1398	108.809	55.6692	53.2002	208.936	0.926606	208.742	212.326	3.584	208.742	13.0765	0.928225
Ligand_5	O=C([C@@H]1CCCN1)O	2.12729	2.09909	2.14268	2.12851	-0.135771	0.00119811	-0.13602	-0.13289	0.00313	-0.13602	0.186667	0.0022278	0.18131	0.18713	0.00582	0.18713	0.322438	0.00342591	0.3142	0.32315	0.00895	0.32315	0.0254479	0.000514843	0.02421	0.025555	0.001345	0.025555	0.00100363	3.06226e-05	0.00093	0.00101	8e-05	0.00101	51.2505	1.26839	50.9867	54.3003	3.3136	50.9867	126.93	0.109476	126.907	127.193	0.286	126.907	6.32758	0.0542403
Ligand_6	Oc(ccc1)c2c1cccn2	2.09518	2.09518	2.09518	2.09518	-0.13303	0	-0.13303	-0.13303	0	-0.13303	0.11743	0	0.11743	0.11743	0	0.11743	0.25046	0	0.25046	0.25046	0	0.25046	-0.0078	0	-0.0078	-0.0078	0	-0.0078	0.00012	0	0.00012	0.00012	0	0.00012	127.026	0	127.026	127.026	0	127.026	179.168	0	179.168	179.168	0	179.168	5.9606	0
Ligand_7	c1(NCCNc2ccccc2)ccccc1	2.18388	2.18388	2.18388	2.18388	-0.26188	0	-0.26188	-0.26188	0	-0.26188	0.04267	0	0.04267	0.04267	0	0.04267	0.30455	0	0.30455	0.30455	0	0.30455	-0.109605	0	-0.109605	-0.109605	0	-0.109605	0.01972	0	0.01972	0.01972	0	0.01972	127.006	0	127.006	127.006	0	127.006	230.438	0	230.438	230.438	0	230.438	9.2359	0
Ligand_8	CN[C@H]([C@@H](c1ccccc1)NC)c2ccccc2	2.16249	2.16249	2.16249	2.16249	-0.25561	0	-0.25561	-0.25561	0	-0.25561	0.0285	0	0.0285	0.0285	0	0.0285	0.28411	0	0.28411	0.28411	0	0.28411	-0.113555	0	-0.113555	-0.113555	0	-0.113555	0.02269	0	0.02269	0.02269	0	0.02269	93.948	0	93.948	93.948	0	93.948	249.19	0	249.19	249.19	0	249.19	10.6642	0
Ligand_9	O=C(c1c(O)cccc1)N(CC)CC	2.40138	2.36236	2.5949	2.36951	-0.150793	0.00107828	-0.15274	-0.14857	0.00417	-0.15086	0.158127	0.00158532	0.15728	0.16211	0.00483	0.15729	0.308921	0.00145294	0.30814	0.31221	0.00407	0.30815	0.00366715	0.00114465	0.003205	0.006545	0.00334	0.003215	2.65469e-05	1.73048e-05	2e-05	7e-05	5e-05	2e-05	92.5658	1.7146	88.173	93.5455	5.3725	93.5348	203.619	0.10015	203.562	203.914	0.352	203.562	4.50473	0.132386
Ligand_10	O=C(c1sccc1)O	2.4699	2.46971	2.4701	2.47003	-0.17094	0	-0.17094	-0.17094	0	-0.17094	0.1377	0	0.1377	0.1377	0	0.1377	0.30864	0	0.30864	0.30864	0	0.30864	-0.01662	0	-0.01662	-0.01662	0	-0.01662	0.00045	0	0.00045	0.00045	0	0.00045	87.2165	0.00212132	87.215	87.218	0.003	87.215	137.36	0.00212132	137.359	137.362	0.003	137.359	4.9889	0.000424264
Ligand_11	OCCNC	2.18612	2.18374	2.1889	2.1858	-0.114538	0.00014404	-0.11469	-0.11447	0.00022	-0.11447	0.204748	0.000320816	0.20441	0.2049	0.00049	0.2049	0.319286	0.000176776	0.3191	0.31937	0.00027	0.31937	0.0451045	0.000232428	0.04486	0.045215	0.000355	0.045215	0.00318444	3.27363e-05	0.00315	0.0032	5e-05	0.0032	44.0159	0.0665857	43.9843	44.086	0.1017	43.9843	111.011	0.387598	110.603	111.195	0.592	111.195	4.20086	0.0213441
Ligand_12	O=C(c1ccccc1)CC(c2ccccc2)=O	2.05644	2.05613	2.05666	2.05654	-0.13278	6.93006e-05	-0.13284	-0.13271	0.00013	-0.13284	0.0988069	0.000245218	0.09856	0.09902	0.00046	0.09902	0.231587	0.000314518	0.23127	0.23186	0.00059	0.23186	-0.0169864	8.79585e-05	-0.017075	-0.01691	0.000165	-0.01691	0.000624633	5.33082e-06	0.00062	0.00063	1e-05	0.00062	177.453	1.91659	175.508	179.127	3.619	179.127	253.893	0.0168444	253.875	253.909	0.034	253.909	9.701	0.0239905
Ligand_13	Cc1nc(c2nc(C)ccc2)ccc1	2.09397	2.09397	2.09397	2.09397	-0.25188	0	-0.25188	-0.25188	0	-0.25188	-0.0293	0	-0.0293	-0.0293	0	-0.0293	0.22258	0	0.22258	0.22258	0	0.22258	-0.14059	0	-0.14059	-0.14059	0	-0.14059	0.0444	0	0.0444	0.0444	0	0.0444	142.576	0	142.576	142.576	0	142.576	210.97	0	210.97	210.97	0	210.97	11.168	0
Ligand_14	COc1cc(c2nccc(OC)c2)ncc1	2.09066	2.07844	2.10354	2.08981	-0.243358	0.000566788	-0.24386	-0.24284	0.00102	-0.24284	-0.0233924	0.00282764	-0.0278	-0.02111	0.00669	-0.02111	0.219965	0.00237544	0.21593	0.22173	0.0058	0.22173	-0.133375	0.00165762	-0.135765	-0.131975	0.00379	-0.131975	0.0404521	0.00144265	0.03928	0.04268	0.0034	0.03928	152.476	1.0722	151.303	153.351	2.048	153.351	225.406	0.823947	224.222	226.103	1.881	226.103	14.3266	1.13615
Ligand_15	CNCCNC	2.16023	2.16023	2.16023	2.16023	-0.25443	0	-0.25443	-0.25443	0	-0.25443	0.06155	0	0.06155	0.06155	0	0.06155	0.31598	0	0.31598	0.31598	0	0.31598	-0.09644	0	-0.09644	-0.09644	0	-0.09644	0.01472	0	0.01472	0.01472	0	0.01472	43.031	0	43.031	43.031	0	43.031	119.728	0	119.728	119.728	0	119.728	10.3657	0
Ligand_16	Cc(cc1)nc2c1ccc3c2nc(C)cc3	2.0991	2.0991	2.0991	2.0991	-0.25105	0	-0.25105	-0.25105	0	-0.25105	-0.02927	0	-0.02927	-0.02927	0	-0.02927	0.22178	0	0.22178	0.22178	0	0.22178	-0.14016	0	-0.14016	-0.14016	0	-0.14016	0.04429	0	0.04429	0.04429	0	0.04429	170.146	0	170.146	170.146	0	170.146	237.13	0	237.13	237.13	0	237.13	11.4343	0
Ligand_17	COc1c2ccc(c(OC)ccn3)c3c2ncc1	2.09902	2.09076	2.10734	2.09837	-0.241263	0.000107096	-0.24136	-0.24118	0.00018	-0.24118	-0.0183248	6.11728e-06	-0.01833	-0.01832	1e-05	-0.01832	0.222939	0.000100984	0.22286	0.22303	0.00017	0.22286	-0.129794	5.66046e-05	-0.129845	-0.12975	9.5e-05	-0.12975	0.0377843	1.83518e-05	0.03777	0.0378	3e-05	0.03777	180.123	0.0114934	180.114	180.135	0.021	180.114	250.795	0.0100984	250.786	250.803	0.017	250.803	14.2441	0.0063654
Ligand_18	OCC(CO)(CO)C	2.22902	2.2267	2.23151	2.22818	-0.253222	4.92779e-05	-0.25326	-0.25319	7e-05	-0.25319	0.0600074	3.51985e-05	0.05998	0.06003	5e-05	0.06003	0.313229	1.40794e-05	0.31322	0.31324	2e-05	0.31322	-0.0966072	4.22382e-05	-0.09664	-0.09658	6e-05	-0.09658	0.0148991	1.40794e-05	0.01489	0.01491	2e-05	0.01489	50.5959	0.0161913	50.5833	50.6063	0.023	50.6063	126.5	0.0112635	126.491	126.507	0.016	126.507	11.5882	0.00408302
Ligand_19	O=C(C1CCCCC1=O)C	2.04789	2.04401	2.05668	2.04783	-0.120849	2.84127e-05	-0.12109	-0.12084	0.00025	-0.12084	0.163867	4.98878e-05	0.16386	0.1643	0.00044	0.16387	0.284716	7.78613e-05	0.2847	0.28539	0.00069	0.28471	0.0215087	1.15082e-05	0.021505	0.021605	0.0001	0.021515	0.000810122	1.14737e-06	0.00081	0.00082	1e-05	0.00081	80.3884	0.204345	78.6283	80.4186	1.7903	80.4068	161.452	0.0252558	161.235	161.456	0.221	161.453	7.93854	0.00442775
Ligand_20	O=C(C1CCc2c(C1=O)cccc2)C	2.04984	2.04953	2.05011	2.04978	-0.127023	5.00364e-06	-0.12703	-0.12702	1e-05	-0.12702	0.116723	5.01551e-06	0.11672	0.11673	1e-05	0.11673	0.243745	5.77341e-06	0.24374	0.24375	1e-05	0.24375	-0.00514999	4.09424e-06	-0.005155	-0.005145	1e-05	-0.005145	5e-05	0	5e-05	5e-05	0	5e-05	128.829	0.0256949	128.806	128.851	0.045	128.851	210.435	0.00492547	210.431	210.44	0.009	210.44	9.59268	0.000479423
Ligand_21	O=C1CCCCC1C(c2ccccc2)=O	2.04945	2.04582	2.05732	2.04927	-0.126603	2.74847e-05	-0.12673	-0.12651	0.00022	-0.12662	0.125648	0.000558561	0.12303	0.12579	0.00276	0.12574	0.252251	0.000562414	0.24954	0.25239	0.00285	0.25236	-0.000477155	0.000278021	-0.00174	-0.000405	0.001335	-0.00044	2.90661e-07	1.73501e-06	0	1e-05	1e-05	0	103.306	0.759878	103.035	108.201	5.166	103.338	219.655	0.0491823	219.638	219.9	0.262	219.659	9.93989	0.019907
Ligand_22	O=C(CC(C(C)(C)C)=O)C(C)(C)C	2.05484	2.04725	2.06318	2.05446	-0.125799	0.000118392	-0.12586	-0.12558	0.00028	-0.12585	0.158452	0.00142758	0.15778	0.16098	0.0032	0.15778	0.284251	0.00130942	0.28363	0.28658	0.00295	0.28363	0.0163262	0.000772892	0.01596	0.0177	0.00174	0.015965	0.000470992	4.4612e-05	0.00045	0.00055	0.0001	0.00045	69.8435	0.111522	69.7906	70.0416	0.251	69.7906	203.421	0.161492	203.135	203.498	0.363	203.496	8.40007	0.0604929
Ligand_23	O=C(C(NC(C)C)=O)NC(C)C	2.02818	2.02259	2.03585	2.02816	0.0104884	0.000141843	0.01048	0.01488	0.0044	0.01048	0.303916	0.000237882	0.29756	0.30393	0.00637	0.30393	0.293427	0.000379707	0.28268	0.29345	0.01077	0.29345	0.157202	4.80548e-05	0.15622	0.157205	0.000985	0.157205	0.0421117	2.92876e-05	0.04211	0.04317	0.00106	0.04211	68.157	0.32607	60.0313	68.1764	8.1451	68.1764	188.863	0.0508381	187.103	188.866	1.763	188.866	7.3754	0.0537179
Ligand_24	O=C(C(Nc1ccccc1)=O)Nc2ccccc2	2.05758	2.05739	2.05778	2.0576	-0.020565	5.7735e-06	-0.02057	-0.02056	1e-05	-0.02057	0.250518	4.99767e-06	0.25051	0.25052	1e-05	0.25052	0.271083	5.00207e-06	0.27108	0.27109	1e-05	0.27109	0.114976	4.78538e-06	0.11497	0.11498	1e-05	0.114975	0.02438	0	0.02438	0.02438	0	0.02438	217.343	0.00316192	217.339	217.346	0.007	217.346	266.829	0.000816042	266.828	266.83	0.002	266.829	5.07043	0.000550064
Ligand_25	O=C(NCCC1=CC=CC=C1)C(NCCC2=CC=CC=C2)=O	2.03761	2.02205	2.06494	2.03552	-0.00212523	0.00325415	-0.00791	0.0034	0.01131	0.0034	0.235924	0.00711984	0.22517	0.24584	0.02067	0.24086	0.238049	0.00772872	0.2271	0.24867	0.02157	0.23746	0.116899	0.00396327	0.11162	0.12332	0.0117	0.12213	0.0287245	0.00153046	0.02725	0.03141	0.00416	0.03141	99.9578	36.5333	42.8535	150.911	108.058	42.8609	294.435	5.83183	282.989	301.095	18.106	285.144	7.99916	2.1469
Ligand_26	O=C(NCC1=CC=CO1)C(NCC2=CC=CO2)=O	2.03987	2.02723	2.05225	2.04003	0.00130521	0.00160029	0.00029	0.00655	0.00626	0.00029	0.279206	0.00117355	0.27821	0.28818	0.00997	0.27941	0.277901	0.00203835	0.27481	0.2818	0.00699	0.27912	0.140255	0.00096455	0.13985	0.147365	0.007515	0.13985	0.0354008	0.000619866	0.03504	0.03855	0.00351	0.03504	91.5836	2.90005	83.1711	95.1577	11.9866	91.2636	227.671	0.321564	225.32	227.814	2.494	227.814	8.71942	1.22889
Ligand_27	O=C(NC1=C(C)C=CC2=C1C=CC=C2)C(NCC3=CC=CC=C3)=O	2.04301	2.04099	2.04506	2.04444	-0.0145677	0.000360657	-0.01494	-0.01422	0.00072	-0.01494	0.221987	0.000137998	0.22182	0.22214	0.00032	0.22187	0.236555	0.000227834	0.2363	0.23683	0.00053	0.23681	0.10371	0.000248156	0.103445	0.103945	0.0005	0.103465	0.0227332	0.000129914	0.0226	0.02286	0.00026	0.0226	131.104	5.98275	125.612	137.175	11.563	137.115	330.347	0.196504	330.159	330.55	0.391	330.541	5.0661	0.0668876
Ligand_28	O=C(C(NCC1=C(C=CC=C2)C2=CC=C1)=O)NCC3=C(C=CC=C4)C4=CC=C3	2.03753	2.03391	2.04861	2.03749	-0.00784614	0.00107581	-0.00831	-0.00384	0.00447	-0.00796	0.196581	0.00669816	0.19156	0.20847	0.01691	0.19156	0.204428	0.00652491	0.19952	0.21284	0.01332	0.19952	0.0943677	0.00351678	0.091795	0.102055	0.01026	0.0918	0.0217858	0.000991159	0.02112	0.02447	0.00335	0.02112	116.306	35.6642	51.8327	161.158	109.325	91.0429	362.494	3.45983	351.689	364.6	12.911	364.6	10.2375	0.546646
Ligand_29	O=C(NC1=CC=C(C)C=C1C2=CC=CC=C2)C(NCC3=CC=CC=C3)=O	2.06012	2.00962	2.11109	2.0589	-0.01264	0.000663684	-0.01319	-0.01193	0.00126	-0.01319	0.230893	0.00232102	0.22901	0.23335	0.00434	0.22902	0.243533	0.00165743	0.24218	0.24529	0.00311	0.24221	0.109127	0.00149233	0.107915	0.11071	0.002795	0.107915	0.0244521	0.000501112	0.02404	0.02499	0.00095	0.02404	124.583	3.07854	122.083	127.849	5.766	122.083	349.827	3.55022	346.067	352.705	6.638	352.697	7.61034	0.963557
Ligand_30	O=C(NC1=C(OC)C=C(OC)C=C1OC)C(NC2=C(OC)C=C(OC)C=C2OC)=O	2.03868	2.01492	2.07688	2.0388	-0.0222063	0.000566414	-0.02277	-0.00805	0.01472	-0.02202	0.257666	0.000549197	0.25698	0.26373	0.00675	0.25733	0.279873	0.000847606	0.2653	0.28107	0.01577	0.27935	0.11773	0.000362784	0.117655	0.126445	0.00879	0.117655	0.0247638	0.000176793	0.02467	0.02964	0.00497	0.02478	182.841	1.2097	157.882	208.065	50.183	183.353	360.623	0.0807064	360.421	369.467	9.046	360.643	5.04925	0.112621
Ligand_31	OC(C(NC1=C(C)C=CC=C1C)=O)=O	2.04351	2.04351	2.04351	2.04351	-0.0045	0	-0.0045	-0.0045	0	-0.0045	0.27735	0	0.27735	0.27735	0	0.27735	0.28185	0	0.28185	0.28185	0	0.28185	0.136425	3.92523e-17	0.136425	0.136425	0	0.136425	0.03302	9.81308e-18	0.03302	0.03302	0	0.03302	69.833	0.000565685	69.8326	69.8334	0.0008	69.8326	202.036	0	202.036	202.036	0	202.036	9.4301	0
Ligand_32	OC(C(NC1=C(OC)C=CC=C1OC)=O)=O	2.05769	2.04514	2.07032	2.06316	-0.00304524	0.00197696	-0.00483	-0.00128	0.00355	-0.00483	0.273976	0.00183169	0.27234	0.27563	0.00329	0.27563	0.277022	0.00380861	0.27364	0.28046	0.00682	0.28046	0.135466	7.32838e-05	0.1354	0.135545	0.000145	0.1354	0.0331241	0.000491934	0.03268	0.03357	0.00089	0.03268	89.9103	2.34221	87.7931	92.0029	4.2098	87.7931	210.949	0.480272	210.515	211.38	0.865	210.516	11.2337	0.177478
Ligand_33	OC(C(NC1=C(F)C=CC=C1F)=O)=O	2.0479	2.04779	2.048	2.04795	-0.0035	0	-0.0035	-0.0035	0	-0.0035	0.264645	7.07098e-06	0.26464	0.26465	1e-05	0.26465	0.268145	7.07098e-06	0.26814	0.26815	1e-05	0.26815	0.130573	3.53549e-06	0.13057	0.130575	5e-06	0.130575	0.03179	0	0.03179	0.03179	0	0.03179	82.7833	0.0531738	82.7459	82.8211	0.0752	82.7459	177.109	0.00353549	177.107	177.112	0.005	177.107	10.7204	0.000353549
Ligand_34	OC(C(NC1=CC(C(F)(F)F)=CC(C(F)(F)F)=C1)=O)=O	2.05226	2.05201	2.05258	2.05224	-0.0224432	1.8719e-05	-0.02247	-0.02243	4e-05	-0.02243	0.229063	0.000121142	0.22898	0.22924	0.00026	0.22898	0.251506	0.000139761	0.25141	0.25171	0.0003	0.25141	0.10331	5.12792e-05	0.103275	0.103385	0.00011	0.103275	0.0212167	9.94763e-06	0.02121	0.02123	2e-05	0.02121	126.704	0.0875623	126.643	126.826	0.183	126.645	205.236	0.0486353	205.202	205.304	0.102	205.203	14.4356	0.00902314
Ligand_35	OC(C(NC1=C(F)C(F)=C(F)C(F)=C1F)=O)=O	2.04812	2.04809	2.04816	2.04809	-0.01377	2.45327e-18	-0.01377	-0.01377	0	-0.01377	0.25848	7.85046e-17	0.25848	0.25848	0	0.25848	0.27225	0	0.27225	0.27225	0	0.27225	0.122355	0	0.122355	0.122355	0	0.122355	0.02749	0	0.02749	0.02749	0	0.02749	81.7005	0.00565685	81.6965	81.7045	0.008	81.7045	176.135	0.000707107	176.134	176.135	0.001	176.135	11.5799	0.000141421
Ligand_36	OC(C(NC1=C(F)C=CC=C1S(N2CCCCC2)(=O)=O)=O)=O	2.06266	2.02566	2.08959	2.06066	-0.0223477	0.00233974	-0.02523	-0.01748	0.00775	-0.02078	0.226976	0.00085885	0.22212	0.22774	0.00562	0.22774	0.249323	0.00227009	0.23963	0.2518	0.01217	0.24852	0.102314	0.00134822	0.10067	0.103485	0.002815	0.10348	0.0209999	0.000708947	0.02012	0.02185	0.00173	0.02154	67.7355	9.09302	31.5814	76.4755	44.8941	76.4755	261.619	0.409715	261.171	266.538	5.367	261.764	8.51842	0.883316
[truncated: 142 more columns]

## Sheet: DFT_am
		Am_1	Am_2	Am_3	Am_4	Am_5	Am_6	Am_7	Am_8	Am_9	Am_10	Am_11	Am_12	Am_13	Am_14	Am_15	Am_16	Am_17	Am_18	Am_19	Am_20	Am_21	Am_22	Am_23	Am_24	Am_25	Am_26	Am_27	Am_28	Am_29	Am_30	Am_31	Am_32	Am_33	Am_34	Am_35	Am_36	Am_37	Am_38	Am_39	Am_40	Am_41	Am_42	Am_43	Am_44	Am_45	Am_46	Am_47	Am_48
Compound_Name	smiles	HOMO_Boltz	HOMO_min	HOMO_max	HOMO_low_E	LUMO_Boltz	LUMO_min	LUMO_max	LUMO_low_E	η_Boltz	η_min	η_max	η_low_E	μ_Boltz	μ_min	μ_max	μ_low_E	ω_Boltz	ω_min	ω_max	ω_low_E	polar_aniso(Debye)_Boltz	polar_aniso(Debye)_min	polar_aniso(Debye)_max	polar_aniso(Debye)_low_E	polar_iso(Debye)_Boltz	polar_iso(Debye)_min	polar_iso(Debye)_max	polar_iso(Debye)_low_E	dipole(Debye)_Boltz	dipole(Debye)_min	dipole(Debye)_max	dipole(Debye)_low_E	volume(Bohr_radius³/mol)_Boltz	volume(Bohr_radius³/mol)_min	volume(Bohr_radius³/mol)_max	volume(Bohr_radius³/mol)_low_E	SASA_sphericity_Boltz	SASA_sphericity_min	SASA_sphericity_max	SASA_sphericity_low_E	SASA_surface_area(Å²)_Boltz	SASA_surface_area(Å²)_min	SASA_surface_area(Å²)_max	SASA_surface_area(Å²)_low_E	SASA_volume(Å³)_Boltz	SASA_volume(Å³)_min	SASA_volume(Å³)_max	SASA_volume(Å³)_low_E
alln_10	COCc1cccc(N)c1	-0.278506	-0.28021	-0.27443	-0.27443	0.0605876	0.05751	0.06731	0.06731	0.339093	0.33758	0.34174	0.34174	-0.108959	-0.11128	-0.10356	-0.10356	0.0175255	0.01569	0.01834	0.01569	56.1562	52.2029	64.7337	61.5622	105.74	105.157	106.87	106.727	1.65208	1.0048	2.4106	1.0048	1220.13	1200.47	1248.6	1242.2	0.892251	0.885437	0.895775	0.885792	327.903	325.691	331.861	331.651	470.54	468.576	473.636	473.471
alln_105	COc1ccc(OC)c(N)c1	-0.257789	-0.25962	-0.25555	-0.25962	0.0713488	0.07102	0.07161	0.07161	0.329138	0.32658	0.33123	0.33123	-0.0932202	-0.094005	-0.092255	-0.094005	0.0132004	0.01303	0.01334	0.01334	70.272	69.6971	70.7427	70.7427	112.527	112.514	112.543	112.514	1.61649	1.5722	1.6707	1.5722	1306.05	1127.14	1359.66	1357.43	0.887397	0.887246	0.887592	0.887246	339.288	339.19	339.36	339.36	491.252	491.184	491.283	491.283
alln_115	COc1ccc(N)cc1OC	-0.264955	-0.27466	-0.26153	-0.26153	0.0585296	0.05731	0.05896	0.05896	0.323485	0.32049	0.33197	0.32049	-0.103213	-0.108675	-0.101285	-0.101285	0.0164669	0.016	0.01779	0.016	63.027	60.0859	64.065	64.065	94.2201	93.4546	94.4902	94.4902	1.65812	1.6576	1.6583	1.6583	1144.06	1110.75	1238.44	1110.75	0.906812	0.905992	0.907101	0.907101	300.098	299.621	301.451	299.621	422.128	421.323	424.409	421.323
alln_146	NCc1ccccc1	-0.314441	-0.31524	-0.31366	-0.31524	0.0558445	0.05216	0.05945	0.05216	0.370286	0.3674	0.37311	0.3674	-0.129298	-0.13154	-0.127105	-0.13154	0.0225897	0.02165	0.02355	0.02355	47.1025	45.1224	49.0407	45.1224	86.7897	86.7393	86.841	86.841	1.3688	1.2659	1.4696	1.2659	1121.76	1076.31	1173.86	1076.31	0.916276	0.91439	0.918076	0.918076	284.791	284.561	285.071	284.561	396.371	395.664	397.059	397.059
alln_16	Cc1ccc(N)cc1	-0.27212	-0.27212	-0.27212	-0.27212	0.06174	0.06174	0.06174	0.06174	0.33386	0.33386	0.33386	0.33386	-0.10519	-0.10519	-0.10519	-0.10519	0.01657	0.01657	0.01657	0.01657	59.5371	59.5371	59.5371	59.5371	89.8142	89.8142	89.8142	89.8142	1.4453	1.4453	1.4453	1.4453	953.838	953.838	953.838	953.838	0.914993	0.914993	0.914993	0.914993	285.201	285.201	285.201	285.201	396.395	396.395	396.395	396.395
alln_160	NCc1ccc(F)cc1	-0.31514	-0.31514	-0.31514	-0.31514	0.04103	0.04103	0.04103	0.04103	0.35617	0.35617	0.35617	0.35617	-0.137055	-0.137055	-0.137055	-0.137055	0.02637	0.02637	0.02637	0.02637	46.0437	46.0437	46.0437	46.0437	86.9371	86.9371	86.9371	86.9371	0.2987	0.2987	0.2987	0.2987	1198.55	1198.55	1198.55	1198.55	0.911995	0.911995	0.911995	0.911995	294.77	294.77	294.77	294.77	414.465	414.465	414.465	414.465
alln_168	COc1ccc(CN)cc1	-0.289928	-0.29257	-0.28724	-0.29257	0.0561768	0.05209	0.05974	0.05209	0.346104	0.34466	0.34755	0.34466	-0.116875	-0.12024	-0.11375	-0.12024	0.0197522	0.01865	0.02097	0.02097	64.6178	62.7875	66.6496	62.7876	105.997	105.887	106.044	106.015	1.8576	0.8569	2.2041	2.2041	1295.51	1107.82	1430.05	1107.82	0.891063	0.889396	0.892788	0.892788	328.655	328.271	329.131	328.271	471.243	470.629	471.887	471.785
alln_17	Nc1ccccc1	-0.27976	-0.27976	-0.27976	-0.27976	0.06153	0.06153	0.06153	0.06153	0.34129	0.34129	0.34129	0.34129	-0.109115	-0.109115	-0.109115	-0.109115	0.01744	0.01744	0.01744	0.01744	49.5164	49.5164	49.5164	49.5164	75.9047	75.9047	75.9047	75.9047	1.7073	1.7073	1.7073	1.7073	979.648	979.648	979.648	979.648	0.933149	0.933149	0.933149	0.933149	255.291	255.291	255.291	255.291	345.744	345.744	345.744	345.744
alln_198	NC1CCCC1	-0.3214	-0.32209	-0.31771	-0.32209	0.101704	0.09675	0.10358	0.10358	0.423103	0.41446	0.42567	0.42567	-0.109848	-0.110535	-0.109255	-0.109255	0.0142595	0.01402	0.01472	0.01402	8.8504	5.23048	12.0012	12.0012	65.4912	65.0845	65.6812	65.6812	1.2723	1.2466	1.3007	1.2808	843.908	736.687	862.588	862.588	0.936054	0.932411	0.942573	0.932411	255.539	252.28	257.42	257.42	347.848	344.802	349.662	349.662
alln_210	NCc1ccccn1	-0.324376	-0.32483	-0.32321	-0.32483	0.0351935	0.03325	0.04013	0.03325	0.359569	0.35808	0.36334	0.35808	-0.144591	-0.14579	-0.14154	-0.14579	0.0290837	0.02757	0.02968	0.02968	45.5053	43.3419	47.1658	44.8815	81.4231	81.3695	81.5728	81.3695	2.3971	1.2539	2.8393	2.8393	983.903	842.629	1154.98	1047.58	0.916693	0.915171	0.917198	0.916886	278.742	278.491	280.271	278.751	384.072	383.871	386.273	384.213
alln_27	Nc1cccc(F)c1	-0.28747	-0.28747	-0.28747	-0.28747	0.05834	0.05834	0.05834	0.05834	0.34581	0.34581	0.34581	0.34581	-0.114565	-0.114565	-0.114565	-0.114565	0.01898	0.01898	0.01898	0.01898	49.9541	49.9541	49.9541	49.9541	76.0415	76.0415	76.0415	76.0415	2.7531	2.7531	2.7531	2.7531	894.29	894.29	894.29	894.29	0.927166	0.927166	0.927166	0.927166	265.51	265.51	265.51	265.51	363.189	363.189	363.189	363.189
alln_32	CCOC(=O)c1csc(N)n1	-0.299503	-0.30002	-0.29933	-0.29937	0.0245804	0.02393	0.02487	0.02487	0.324084	0.32387	0.32424	0.32424	-0.137461	-0.138045	-0.13725	-0.13725	0.0291532	0.02905	0.02941	0.02905	67.0795	66.048	68.629	67.4082	109.486	109.267	109.641	109.641	3.171	3.0456	3.2516	3.2516	1280.28	1069.18	1481.69	1301.39	0.870935	0.867737	0.874944	0.867737	350.192	347.279	352.249	352.249	500.837	498.037	502.541	502.494
alln_36	Cc1csc(N)n1	-0.28343	-0.28343	-0.28343	-0.28343	0.06453	0.06453	0.06453	0.06453	0.34796	0.34796	0.34796	0.34796	-0.10945	-0.10945	-0.10945	-0.10945	0.01721	0.01721	0.01721	0.01721	43.8086	43.8086	43.8086	43.8086	77.6574	77.6574	77.6574	77.6574	1.3991	1.3991	1.3991	1.3991	696.025	696.025	696.025	696.025	0.919749	0.919749	0.919749	0.919749	267.66	267.66	267.66	267.66	363.207	363.207	363.207	363.207
alln_4	N#Cc1ccc(N)cc1	-0.29926	-0.29926	-0.29926	-0.29926	0.02613	0.02613	0.02613	0.02613	0.32539	0.32539	0.32539	0.32539	-0.136565	-0.136565	-0.136565	-0.136565	0.02866	0.02866	0.02866	0.02866	86.1643	86.1643	86.1643	86.1643	95.4783	95.4783	95.4783	95.4783	7.0801	7.0801	7.0801	7.0801	837.639	837.639	837.639	837.639	0.908179	0.908179	0.908179	0.908179	290.951	290.951	290.951	290.951	403.888	403.888	403.888	403.888
alln_42	Nc1ccc(F)cc1	-0.28034	-0.28034	-0.28034	-0.28034	0.04926	0.04926	0.04926	0.04926	0.3296	0.3296	0.3296	0.3296	-0.11554	-0.11554	-0.11554	-0.11554	0.02025	0.02025	0.02025	0.02025	49.6796	49.6796	49.6796	49.6796	75.7382	75.7382	75.7382	75.7382	2.9669	2.9669	2.9669	2.9669	1027.83	1027.83	1027.83	1027.83	0.926609	0.926609	0.926609	0.926609	265.9	265.9	265.9	265.9	363.661	363.661	363.661	363.661
alln_2001	NC1CCCCC1	-0.320405	-0.32071	-0.31723	-0.32071	0.104734	0.09853	0.10533	0.10533	0.42514	0.41576	0.42604	0.42604	-0.107835	-0.10935	-0.10769	-0.10769	0.0136774	0.01361	0.01438	0.01361	13.6474	7.36291	14.2507	14.2507	77.4185	76.5327	77.5035	77.5035	1.2389	1.2336	1.2941	1.2336	1020.26	1001.5	1215.62	1001.5	0.931601	0.930919	0.938707	0.930919	276.057	271.97	276.45	276.45	387.803	383.575	388.209	388.209
alln_2002	NCC1=NC=CC=C1	-0.324376	-0.32483	-0.32321	-0.32483	0.0351946	0.03325	0.04013	0.03325	0.35957	0.35808	0.36335	0.35808	-0.144591	-0.14579	-0.14154	-0.14579	0.0290838	0.02757	0.02968	0.02968	45.5054	43.3419	47.166	44.8815	81.4231	81.3695	81.5731	81.3695	2.39717	1.2539	2.8393	2.8393	1050.22	986.847	1201.18	1077.94	0.916456	0.914519	0.916975	0.916975	278.961	278.711	280.581	278.711	384.377	384.186	386.532	384.186
alln_2003	NCC1CCCC1	-0.317609	-0.32066	-0.31708	-0.31758	0.100629	0.09741	0.10152	0.10085	0.418238	0.41477	0.42218	0.41843	-0.10849	-0.110005	-0.10836	-0.108365	0.0140707	0.01403	0.01459	0.01403	14.5747	8.50834	15.0727	15.0708	77.3194	76.6583	77.3832	77.3823	1.4597	1.2604	1.4673	1.4669	1125.79	929.862	1250.14	1024.18	0.924814	0.923618	0.935794	0.92398	281.642	274.84	282.33	282.2	395.267	387.85	396.077	395.916
alln_2004	NC1=CC=CC2=CC=CC=C21	-0.26703	-0.26703	-0.26703	-0.26703	0.02446	0.02446	0.02446	0.02446	0.29149	0.29149	0.29149	0.29149	-0.121285	-0.121285	-0.121285	-0.121285	0.02523	0.02523	0.02523	0.02523	94.3898	94.3898	94.3898	94.3898	124.697	124.697	124.697	124.697	1.5837	1.5837	1.5837	1.5837	1480.11	1480.11	1480.11	1480.11	0.912168	0.912168	0.912168	0.912168	316.402	316.402	316.402	316.402	461.048	461.048	461.048	461.048
alln_2005	NC1=CC=C(OC)C2=CC=CC=C21	-0.25409	-0.25409	-0.25409	-0.25409	0.02993	0.02993	0.02993	0.02993	0.28402	0.28402	0.28402	0.28402	-0.11208	-0.11208	-0.11208	-0.11208	0.02211	0.02211	0.02211	0.02211	101.419	101.419	101.419	101.419	143.261	143.261	143.261	143.261	1.7094	1.7094	1.7094	1.7094	1585.66	1585.66	1585.66	1585.66	0.889669	0.889669	0.889669	0.889669	357.212	357.212	357.212	357.212	532.728	532.728	532.728	532.728
alln_2006	NC1=CC=C(C(F)(F)F)C=C1	-0.29718	-0.29718	-0.29718	-0.29718	0.04492	0.04492	0.04492	0.04492	0.3421	0.3421	0.3421	0.3421	-0.12613	-0.12613	-0.12613	-0.12613	0.02325	0.02325	0.02325	0.02325	58.5455	58.5455	58.5455	58.5455	89.5955	89.5955	89.5955	89.5955	4.7424	4.7424	4.7424	4.7424	1208.46	1208.46	1208.46	1208.46	0.90639	0.90639	0.90639	0.90639	309.349	309.349	309.349	309.349	441.488	441.488	441.488	441.488
alln_2007	NCC1=CC=C(C(F)(F)F)C=C1	-0.329922	-0.33055	-0.32959	-0.32959	0.0293164	0.02677	0.03416	0.02677	0.359238	0.35636	0.36471	0.35636	-0.150303	-0.15141	-0.14819	-0.15141	0.0314581	0.03011	0.03217	0.03217	54.6135	53.2771	57.0127	53.2771	100.135	99.9952	100.214	100.204	2.5468	1.663	4.2075	1.663	1332.8	1092.64	1429.3	1420.19	0.890152	0.88834	0.89132	0.890909	338.815	338.459	339.169	338.829	492.509	491.492	493.167	493.167
alln_2008	NC1=CC=NC=C1	-0.30617	-0.30617	-0.30617	-0.30617	0.05591	0.05591	0.05591	0.05591	0.36208	0.36208	0.36208	0.36208	-0.12513	-0.12513	-0.12513	-0.12513	0.02162	0.02162	0.02162	0.02162	45.1734	45.1734	45.1734	45.1734	70.4054	70.4054	70.4054	70.4054	4.1432	4.1432	4.1432	4.1432	945.252	945.252	945.252	945.252	0.937309	0.937309	0.937309	0.937309	247.981	247.981	247.981	247.981	333.216	333.216	333.216	333.216
alln3000	NC(CC1)CCN1CC2=CC=CC=C2	-0.288106	-0.29266	-0.28743	-0.28771	0.0575561	0.0525	0.0594	0.0594	0.345662	0.34306	0.34711	0.34711	-0.115275	-0.12008	-0.114155	-0.114155	0.0192284	0.01877	0.02089	0.01877	58.0621	42.8136	64.9434	62.1399	151.276	148.96	151.755	151.755	1.69514	1.1569	1.7772	1.7772	1781.05	1547.29	2008.25	1815.63	0.871634	0.869612	0.88254	0.869612	403.864	395.501	405.461	405.461	621.031	613.193	622.567	622.567
alln3001	NC1=NC=CC=N1	-0.30709	-0.30709	-0.30709	-0.30709	0.03205	0.03205	0.03205	0.03205	0.33914	0.33914	0.33914	0.33914	-0.13752	-0.13752	-0.13752	-0.13752	0.02788	0.02788	0.02788	0.02788	45.3471	45.3471	45.3471	45.3471	65.519	65.519	65.519	65.519	0.0523	0.0523	0.0523	0.0523	1004.66	1004.66	1004.66	1004.66	0.935435	0.935435	0.935435	0.935435	242.861	242.861	242.861	242.861	321.98	321.98	321.98	321.98
[truncated: 156 more columns]

## Sheet: DFT_arbr
		Br_1	Br_2	Br_3	Br_4	Br_5	Br_6	Br_7	Br_8	Br_9	Br_10	Br_11	Br_12	Br_13	Br_14	Br_15	Br_16	Br_17	Br_18	Br_19	Br_20	Br_21	Br_22	Br_23	Br_24	Br_25	Br_26	Br_27	Br_28	Br_29	Br_30	Br_31	Br_32	Br_33	Br_34	Br_35	Br_36	Br_37	Br_38	Br_39	Br_40	Br_41	Br_42	Br_43	Br_44	Br_45	Br_46	Br_47	Br_48
Compound_Name	smiles	HOMO_Boltz	HOMO_min	HOMO_max	HOMO_low_E	LUMO_Boltz	LUMO_min	LUMO_max	LUMO_low_E	η_Boltz	η_min	η_max	η_low_E	μ_Boltz	μ_min	μ_max	μ_low_E	ω_Boltz	ω_min	ω_max	ω_low_E	polar_aniso(Debye)_Boltz	polar_aniso(Debye)_min	polar_aniso(Debye)_max	polar_aniso(Debye)_low_E	polar_iso(Debye)_Boltz	polar_iso(Debye)_min	polar_iso(Debye)_max	polar_iso(Debye)_low_E	dipole(Debye)_Boltz	dipole(Debye)_min	dipole(Debye)_max	dipole(Debye)_low_E	volume(Bohr_radius³/mol)_Boltz	volume(Bohr_radius³/mol)_min	volume(Bohr_radius³/mol)_max	volume(Bohr_radius³/mol)_low_E	SASA_sphericity_Boltz	SASA_sphericity_min	SASA_sphericity_max	SASA_sphericity_low_E	SASA_surface_area(Å²)_Boltz	SASA_surface_area(Å²)_min	SASA_surface_area(Å²)_max	SASA_surface_area(Å²)_low_E	SASA_volume(Å³)_Boltz	SASA_volume(Å³)_min	SASA_volume(Å³)_max	SASA_volume(Å³)_low_E
alle_1	Brc1nc2ccccc2[nH]1	-0.30856	-0.30856	-0.30856	-0.30856	0.03193	0.03193	0.03193	0.03193	0.34049	0.34049	0.34049	0.34049	-0.13832	-0.13832	-0.13832	-0.13832	0.02809	0.02809	0.02809	0.02809	97.9454	97.9454	97.9454	97.9454	113.256	113.256	113.256	113.256	3.267	3.267	3.267	3.267	950.913	950.913	950.913	950.913	0.901972	0.901972	0.901972	0.901972	310.383	310.383	310.383	310.383	440.463	440.463	440.463	440.463
alle_1000	BrC1=CSC=N1	-0.32776	-0.32776	-0.32776	-0.32776	0.01918	0.01918	0.01918	0.01918	0.34694	0.34694	0.34694	0.34694	-0.15429	-0.15429	-0.15429	-0.15429	0.03431	0.03431	0.03431	0.03431	51.9916	51.9916	51.9916	51.9916	74.5655	74.5655	74.5655	74.5655	2.5374	2.5374	2.5374	2.5374	960.726	960.726	960.726	960.726	0.936194	0.936194	0.936194	0.936194	248.672	248.672	248.672	248.672	334.012	334.012	334.012	334.012
alle_114	Brc1cccc2ncccc12	-0.31229	-0.31229	-0.31229	-0.31229	-0.00822	-0.00822	-0.00822	-0.00822	0.30407	0.30407	0.30407	0.30407	-0.16026	-0.16026	-0.16026	-0.16026	0.04223	0.04223	0.04223	0.04223	96.0813	96.0813	96.0813	96.0813	129.425	129.425	129.425	129.425	0.4373	0.4373	0.4373	0.4373	1455.63	1455.63	1455.63	1455.63	0.908258	0.908258	0.908258	0.908258	322.903	322.903	322.903	322.903	472.276	472.276	472.276	472.276
alle_116	COc1ccc(Br)cc1F	-0.30337	-0.30586	-0.30289	-0.30289	0.040764	0.038	0.0413	0.0413	0.344136	0.34385	0.34419	0.34419	-0.1313	-0.13393	-0.1308	-0.1308	0.02505	0.02485	0.02608	0.02485	79.9994	79.9059	80.0174	80.0174	105.678	105.455	105.721	105.721	2.84154	1.8475	3.0344	3.0344	1306.55	1053.21	1348.48	1348.48	0.898183	0.897627	0.901101	0.897627	320.397	318.512	320.762	320.762	459.04	457.132	459.4	459.4
alle_117	Brc1cccc2cccnc12	-0.3082	-0.3082	-0.3082	-0.3082	-0.00747	-0.00747	-0.00747	-0.00747	0.30073	0.30073	0.30073	0.30073	-0.15784	-0.15784	-0.15784	-0.15784	0.04142	0.04142	0.04142	0.04142	96.1357	96.1357	96.1357	96.1357	129.723	129.723	129.723	129.723	3.6132	3.6132	3.6132	3.6132	1423.11	1423.11	1423.11	1423.11	0.905096	0.905096	0.905096	0.905096	324.983	324.983	324.983	324.983	474.36	474.36	474.36	474.36
alle_123	COc1ccc(Br)cc1OC	-0.29007	-0.309	-0.28487	-0.28487	0.051909	0.04324	0.05526	0.05526	0.341977	0.34013	0.35224	0.34013	-0.11908	-0.13288	-0.11481	-0.11481	0.020766	0.01938	0.02506	0.01938	79.0276	76.944	81.3645	79.3655	123.423	121.408	123.987	123.987	2.3327	2.0467	3.5569	2.0467	1458.87	1205.1	1540.24	1522.02	0.88086	0.879941	0.885981	0.879941	352.885	350.462	353.242	353.242	515.326	514.41	515.85	515.303
alle_13	COc1cccc(Br)c1	-0.30728	-0.30907	-0.30666	-0.30666	0.041951	0.04188	0.04216	0.04188	0.349229	0.34854	0.35123	0.34854	-0.13266	-0.13346	-0.13239	-0.13239	0.025193	0.02514	0.02535	0.02514	67.3907	65.4289	73.1297	65.4289	104.68	104.516	105.155	104.516	2.04316	1.6567	3.173	1.6573	1127.05	1019.96	1268.75	1019.96	0.901854	0.901591	0.902045	0.902045	311.618	311.462	311.792	311.462	443.008	442.817	443.186	442.817
alle_140	Fc1cccc(Br)c1	-0.32979	-0.32979	-0.32979	-0.32979	0.03048	0.03048	0.03048	0.03048	0.36027	0.36027	0.36027	0.36027	-0.14966	-0.14966	-0.14966	-0.14966	0.03108	0.03108	0.03108	0.03108	60.7781	60.7781	60.7781	60.7781	86.2373	86.2373	86.2373	86.2373	1.564	1.564	1.564	1.564	983.22	983.22	983.22	983.22	0.921095	0.921095	0.921095	0.921095	278.292	278.292	278.292	278.292	385.906	385.906	385.906	385.906
alle_144	Fc1cccc(Br)n1	-0.33889	-0.33889	-0.33889	-0.33889	0.01282	0.01282	0.01282	0.01282	0.35171	0.35171	0.35171	0.35171	-0.16304	-0.16304	-0.16304	-0.16304	0.03779	0.03779	0.03779	0.03779	60.1965	60.1965	60.1965	60.1965	81.8849	81.8849	81.8849	81.8849	3.6566	3.6566	3.6566	3.6566	1070.28	1070.28	1070.28	1070.28	0.921014	0.921014	0.921014	0.921014	272.752	272.752	272.752	272.752	374.39	374.39	374.39	374.39
alle_151	COc1cccc(Br)n1	-0.31429	-0.31849	-0.31428	-0.31428	0.027638	0.02574	0.02764	0.02764	0.341923	0.34192	0.34423	0.34192	-0.14332	-0.14638	-0.14332	-0.14332	0.030041	0.03004	0.03112	0.03004	63.4846	63.4737	72.3315	63.4737	100.096	100.095	100.903	100.095	1.9484	1.9452	4.5518	1.9452	1459.08	1278.62	1459.31	1459.31	0.8971	0.897094	0.901441	0.897094	309.179	306.582	309.182	309.182	434.36	432.016	434.363	434.363
alle_153	CCc1ccc(Br)cc1	-0.31375	-0.314	-0.31255	-0.314	0.043455	0.04268	0.04362	0.04362	0.357201	0.35523	0.35762	0.35762	-0.13515	-0.13519	-0.13494	-0.13519	0.025564	0.02555	0.02563	0.02555	77.9421	77.496	80.038	77.496	112.84	112.718	112.866	112.866	2.34724	2.3202	2.4743	2.3202	1205.21	1123.93	1587.12	1123.93	0.896176	0.896052	0.896759	0.896052	324.936	323.633	325.213	325.213	467.261	464.908	467.762	467.762
alle_169	Brc1cccc(Oc2ccccc2)c1	-0.30948	-0.31012	-0.30756	-0.31012	0.033007	0.03291	0.03304	0.03304	0.342483	0.34047	0.34316	0.34316	-0.13823	-0.13854	-0.13733	-0.13854	0.0279	0.02769	0.02797	0.02797	79.2587	67.4702	114.328	67.4831	158.974	158.042	161.744	158.043	1.68112	1.3176	2.761	1.3176	1597.64	1350.85	1782.01	1523.32	0.858582	0.858078	0.858798	0.858677	401.154	401.074	401.364	401.074	601.054	600.633	601.254	600.973
alle_170	Cc1cc(F)ccc1Br	-0.31785	-0.31785	-0.31785	-0.31785	0.03713	0.03713	0.03713	0.03713	0.35498	0.35498	0.35498	0.35498	-0.14036	-0.14036	-0.14036	-0.14036	0.02775	0.02775	0.02775	0.02775	63.2444	63.2444	63.2444	63.2444	98.6688	98.6688	98.6688	98.6688	0.483	0.483	0.483	0.483	945.68	945.68	945.68	945.68	0.915399	0.915399	0.915399	0.915399	300.632	300.632	300.632	300.632	429.281	429.281	429.281	429.281
alle_178	Cc1ccccc1Br	-0.31922	-0.31922	-0.31922	-0.31922	0.04322	0.04322	0.04322	0.04322	0.36244	0.36244	0.36244	0.36244	-0.138	-0.138	-0.138	-0.138	0.02627	0.02627	0.02627	0.02627	62.4279	62.4279	62.4279	62.4279	98.6289	98.6289	98.6289	98.6289	1.5864	1.5864	1.5864	1.5864	1141.84	1141.84	1141.84	1141.84	0.921977	0.921977	0.921977	0.921977	290.223	290.223	290.223	290.223	411.578	411.578	411.578	411.578
alle_184	Cc1ccc2ccccc2c1Br	-0.29271	-0.29271	-0.29271	-0.29271	0.00803	0.00803	0.00803	0.00803	0.30074	0.30074	0.30074	0.30074	-0.14234	-0.14234	-0.14234	-0.14234	0.03368	0.03368	0.03368	0.03368	109.916	109.916	109.916	109.916	148.582	148.582	148.582	148.582	1.5084	1.5084	1.5084	1.5084	1265.33	1265.33	1265.33	1265.33	0.899761	0.899761	0.899761	0.899761	350.154	350.154	350.154	350.154	525.838	525.838	525.838	525.838
alle_188	CCc1ccccc1Br	-0.319	-0.31915	-0.31792	-0.31915	0.043835	0.04377	0.04431	0.04377	0.362837	0.36223	0.36292	0.36292	-0.13758	-0.13769	-0.13681	-0.13769	0.026085	0.02583	0.02612	0.02612	61.221	60.8136	64.2125	60.8136	110.684	110.661	110.851	110.661	1.59165	1.5707	1.5945	1.5945	1341.22	1130.55	1394.82	1394.82	0.91046	0.907767	0.910832	0.910832	315.735	315.613	316.373	315.683	458.298	457.651	458.467	458.467
alle_190	Fc1ccc(F)c(Br)c1	-0.32922	-0.32922	-0.32922	-0.32922	0.0211	0.0211	0.0211	0.0211	0.35032	0.35032	0.35032	0.35032	-0.15406	-0.15406	-0.15406	-0.15406	0.03388	0.03388	0.03388	0.03388	60.9926	60.9926	60.9926	60.9926	86.3641	86.3641	86.3641	86.3641	1.3697	1.3697	1.3697	1.3697	1152.67	1152.67	1152.67	1152.67	0.919212	0.919212	0.919212	0.919212	285.941	285.941	285.941	285.941	400.693	400.693	400.693	400.693
alle_195	Cc1ccc(C)c(Br)c1	-0.31294	-0.31294	-0.31294	-0.31294	0.04479	0.04479	0.04479	0.04479	0.35773	0.35773	0.35773	0.35773	-0.13408	-0.13408	-0.13408	-0.13408	0.02513	0.02513	0.02513	0.02513	69.6437	69.6437	69.6437	69.6437	112.748	112.748	112.748	112.748	1.7867	1.7867	1.7867	1.7867	1364.01	1364.01	1364.01	1364.01	0.903224	0.903224	0.903224	0.903224	320.063	320.063	320.063	320.063	462.19	462.19	462.19	462.19
alle_20	N#Cc1ccc(Br)cc1	-0.34185	-0.34185	-0.34185	-0.34185	-0.00834	-0.00834	-0.00834	-0.00834	0.33351	0.33351	0.33351	0.33351	-0.1751	-0.1751	-0.1751	-0.1751	0.04596	0.04596	0.04596	0.04596	98.0805	98.0805	98.0805	98.0805	105.386	105.386	105.386	105.386	3.1708	3.1708	3.1708	3.1708	1168.3	1168.3	1168.3	1168.3	0.902861	0.902861	0.902861	0.902861	303.453	303.453	303.453	303.453	426.424	426.424	426.424	426.424
alle_27	Brc1ccccn1	-0.33597	-0.33597	-0.33597	-0.33597	0.02077	0.02077	0.02077	0.02077	0.35674	0.35674	0.35674	0.35674	-0.1576	-0.1576	-0.1576	-0.1576	0.03481	0.03481	0.03481	0.03481	59.6917	59.6917	59.6917	59.6917	81.4123	81.4123	81.4123	81.4123	3.3928	3.3928	3.3928	3.3928	652.586	652.586	652.586	652.586	0.928256	0.928256	0.928256	0.928256	262.203	262.203	262.203	262.203	357.052	357.052	357.052	357.052
alle_28	Brc1ncccn1	-0.35272	-0.35272	-0.35272	-0.35272	0.00391	0.00391	0.00391	0.00391	0.35663	0.35663	0.35663	0.35663	-0.17441	-0.17441	-0.17441	-0.17441	0.04265	0.04265	0.04265	0.04265	56.3753	56.3753	56.3753	56.3753	75.8818	75.8818	75.8818	75.8818	3.8229	3.8229	3.8229	3.8229	1032.31	1032.31	1032.31	1032.31	0.929089	0.929089	0.929089	0.929089	256.342	256.342	256.342	256.342	345.613	345.613	345.613	345.613
alle_340	COc1ccc2nc(Br)sc2c1	-0.29796	-0.29828	-0.29725	-0.29825	0.02102	0.0194	0.02174	0.02174	0.318978	0.31666	0.32002	0.31999	-0.13847	-0.13895	-0.13826	-0.13826	0.030057	0.02987	0.03048	0.02987	129.905	126.978	136.461	126.978	145.566	145.121	146.564	145.121	3.35926	3.2392	3.4137	3.4137	1478.75	1160.6	1868.25	1868.25	0.877826	0.877458	0.878065	0.878065	361.519	361.272	361.842	361.272	531.598	531.27	531.976	531.27
alle_41	Brc1cccc2ccccc12	-0.29696	-0.29696	-0.29696	-0.29696	0.0053	0.0053	0.0053	0.0053	0.30226	0.30226	0.30226	0.30226	-0.14583	-0.14583	-0.14583	-0.14583	0.03518	0.03518	0.03518	0.03518	99.6837	99.6837	99.6837	99.6837	134.824	134.824	134.824	134.824	1.7579	1.7579	1.7579	1.7579	1820.68	1820.68	1820.68	1820.68	0.907104	0.907104	0.907104	0.907104	328.164	328.164	328.164	328.164	482.942	482.942	482.942	482.942
alle_7	Fc1ccc(Br)cc1	-0.32227	-0.32227	-0.32227	-0.32227	0.03042	0.03042	0.03042	0.03042	0.35269	0.35269	0.35269	0.35269	-0.14593	-0.14593	-0.14593	-0.14593	0.03019	0.03019	0.03019	0.03019	61.5318	61.5318	61.5318	61.5318	86.0092	86.0092	86.0092	86.0092	0.3523	0.3523	0.3523	0.3523	1192.16	1192.16	1192.16	1192.16	0.921156	0.921156	0.921156	0.921156	278.272	278.272	278.272	278.272	385.903	385.903	385.903	385.903
alle_2001	FC(F)(C1=C(Br)C=C(OCC2=CC=CC=C2)C=C1)F	-0.32375	-0.32707	-0.32213	-0.32406	0.025711	0.02306	0.02746	0.02746	0.349463	0.34696	0.35339	0.35152	-0.14902	-0.15043	-0.1483	-0.1483	0.031774	0.03128	0.03261	0.03128	88.445	54.2362	133.444	85.6782	183.454	180.411	187.678	183.12	4.46951	4.1624	4.8852	4.8852	2109.61	1678.13	2533.02	2263.41	0.836168	0.828156	0.840895	0.838883	469.634	465.621	476.782	466.891	731.664	728.509	737.771	728.868
alle_2002	BrC(C=CC(C1=C2C=CC=C1)=C34)=C3C=CC=C4C2=O	-0.29555	-0.29555	-0.29555	-0.29555	-0.04178	-0.04178	-0.04178	-0.04178	0.25377	0.25377	0.25377	0.25377	-0.16867	-0.16867	-0.16867	-0.16867	0.05605	0.05605	0.05605	0.05605	204.073	204.073	204.073	204.073	228.175	228.175	228.175	228.175	2.582	2.582	2.582	2.582	1977.65	1977.65	1977.65	1977.65	0.870843	0.870843	0.870843	0.870843	432.044	432.044	432.044	432.044	686.239	686.239	686.239	686.239
alle_2003	FC1=C(C#N)C=CC(Br)=C1	-0.34706	-0.34706	-0.34706	-0.34706	-0.0147	-0.0147	-0.0147	-0.0147	0.33236	0.33236	0.33236	0.33236	-0.18088	-0.18088	-0.18088	-0.18088	0.04922	0.04922	0.04922	0.04922	98.2399	98.2399	98.2399	98.2399	105.911	105.911	105.911	105.911	3.9891	3.9891	3.9891	3.9891	1117.07	1117.07	1117.07	1117.07	0.900317	0.900317	0.900317	0.900317	311.512	311.512	311.512	311.512	441.65	441.65	441.65	441.65
alle_2004	BrC1=C2C=CC=CC2=C3C=CC=CC3=C1	-0.29373	-0.29373	-0.29373	-0.29373	0.00443	0.00443	0.00443	0.00443	0.29816	0.29816	0.29816	0.29816	-0.14465	-0.14465	-0.14465	-0.14465	0.03509	0.03509	0.03509	0.03509	155.636	155.636	155.636	155.636	186.928	186.928	186.928	186.928	1.8561	1.8561	1.8561	1.8561	1575.81	1575.81	1575.81	1575.81	0.883306	0.883306	0.883306	0.883306	388.035	388.035	388.035	388.035	596.687	596.687	596.687	596.687
alle_2005	BrC1=CC=C(C(C2=CC=CC=C2)=O)C=C1	-0.33017	-0.33017	-0.33017	-0.33017	-0.0138	-0.0138	-0.0138	-0.0138	0.31637	0.31637	0.31637	0.31637	-0.17199	-0.17199	-0.17199	-0.17199	0.04675	0.04675	0.04675	0.04675	133.689	133.688	133.689	133.689	174.227	174.227	174.228	174.227	2.8158	2.8158	2.8158	2.8158	1786.57	1758.21	1814.93	1814.93	0.857547	0.857533	0.857561	0.857561	412.648	412.593	412.703	412.703	625.937	625.796	626.077	626.077
alle_2006	CC(C)(C1=CC(C(C)(C)C)=CC(Br)=C1)C	-0.31324	-0.31503	-0.31147	-0.3132	0.046734	0.04526	0.04726	0.04726	0.359976	0.35673	0.36228	0.36046	-0.13325	-0.13389	-0.13297	-0.13297	0.024665	0.02453	0.02483	0.02453	73.9934	73.9252	74.0739	73.9252	186.089	186.046	186.146	186.046	2.37045	2.3463	2.3919	2.3724	1871.37	1754.73	2014.03	1858.96	0.858249	0.856489	0.860387	0.858071	453.385	451.903	454.563	453.533	721.759	720.912	722.349	721.891
alle_2007	BrC1=C(CN2CCOCC2)C=CC=C1	-0.30476	-0.30702	-0.28267	-0.30702	0.041964	0.03826	0.04384	0.04319	0.346719	0.32235	0.35021	0.35021	-0.1314	-0.13192	-0.1215	-0.13192	0.024896	0.02253	0.02508	0.02484	65.078	59.9398	67.9288	65.9044	155.496	153.794	155.826	155.825	1.5377	0.7931	2.0034	1.3543	1804.58	1264.18	2212.6	2088.63	0.873639	0.868983	0.885924	0.869292	402.842	392.832	405.542	405.382	620.764	610.489	622.103	622.04
alle_2008	CC1=CC=C(C2=CC=C(Br)C=C2)C=C1	-0.29866	-0.29866	-0.29866	-0.29866	0.02091	0.02091	0.02091	0.02091	0.31957	0.31957	0.31957	0.31957	-0.13888	-0.13888	-0.13888	-0.13888	0.03018	0.03018	0.03018	0.03018	162.547	162.546	162.547	162.547	177.969	177.969	177.969	177.969	2.5648	2.5648	2.5648	2.5648	1932.22	1902.81	1960.47	1960.47	0.855174	0.855058	0.855285	0.855285	411.527	411.404	411.654	411.404	620.801	620.645	620.963	620.645
alle_2009	CCOC1=C(OC)C=C(C#N)C(Br)=C1	-0.30786	-0.31784	-0.30628	-0.30789	0.010126	-0.00013	0.0102	0.0102	0.317982	0.31635	0.31809	0.31809	-0.14887	-0.15899	-0.14811	-0.14885	0.034844	0.03467	0.03978	0.03482	99.8804	90.5521	102.5	101.72	140.43	137.824	141.997	140.783	7.9745	5.7797	8.0091	8.0091	1494.02	1290.88	1712.39	1490.76	0.86331	0.859101	0.874281	0.861551	384.914	378.18	388.081	386.321	569.583	565.282	572.432	570.975
alle_2010	CC1=CC(C)=C(Br)C(C)=C1	-0.30656	-0.30656	-0.30656	-0.30656	0.04972	0.04972	0.04972	0.04972	0.35628	0.35628	0.35628	0.35628	-0.12842	-0.12842	-0.12842	-0.12842	0.02314	0.02314	0.02314	0.02314	76.0031	76.0031	76.0031	76.0031	125.661	125.661	125.661	125.661	1.7249	1.7249	1.7249	1.7249	1340.7	1340.7	1340.7	1340.7	0.896781	0.896781	0.896781	0.896781	341.843	341.843	341.843	341.843	504.712	504.712	504.712	504.712
alle_2011	CCCCOC1=CC2=CC=C(Br)C=C2C=C1	-0.28493	-0.28605	-0.281	-0.28605	0.012184	0.00934	0.01308	0.01291	0.297116	0.2912	0.29896	0.29896	-0.13637	-0.13657	-0.13529	-0.13657	0.031298	0.03084	0.03189	0.03119	159.489	149.079	177.669	161.801	197.661	196.111	200.453	197.824	3.29029	3.1877	3.6973	3.2628	1902.38	1777.46	2280.28	1777.46	0.832261	0.825671	0.836268	0.831971	462.995	458.853	468.293	463.354	711.252	706.811	714.926	711.712
alle_2012	BrC1=CC(CC2=C3C=CC=C2)=C3C=C1	-0.29316	-0.29316	-0.29316	-0.29316	0.01504	0.01504	0.01504	0.01504	0.3082	0.3082	0.3082	0.3082	-0.13906	-0.13906	-0.13906	-0.13906	0.03137	0.03137	0.03137	0.03137	158.563	158.563	158.563	158.563	172.851	172.851	172.851	172.851	2.0731	2.0731	2.0731	2.0731	1893.41	1893.41	1893.41	1893.41	0.873697	0.873697	0.873697	0.873697	386.744	386.744	386.744	386.744	584.051	584.051	584.051	584.051
alle_2013	FC1=C(Br)C=C(C#N)C=C1	-0.34694	-0.34694	-0.34694	-0.34694	-0.00552	-0.00552	-0.00552	-0.00552	0.34142	0.34142	0.34142	0.34142	-0.17623	-0.17623	-0.17623	-0.17623	0.04548	0.04548	0.04548	0.04548	79.9709	79.9709	79.9709	79.9709	104.039	104.039	104.039	104.039	2.9711	2.9711	2.9711	2.9711	1276.85	1276.85	1276.85	1276.85	0.901141	0.901141	0.901141	0.901141	310.872	310.872	310.872	310.872	440.895	440.895	440.895	440.895
alle_2014	BrC1=CN=C(C)C(C(C(OC(C)C)=O)OC(C)(C)C)=C1N2CCC(C)(C)CC2	-0.30104	-0.3019	-0.29253	-0.3019	0.030818	0.02904	0.03727	0.03056	0.331857	0.32524	0.33374	0.33246	-0.13511	-0.13567	-0.12932	-0.13567	0.027504	0.02516	0.02768	0.02768	65.0224	63.0377	85.9428	63.131	297.796	297.157	299.556	297.81	3.68023	2.7669	5.2735	3.5759	4014.51	3119.45	4276.05	4101.79	0.84374	0.83615	0.854339	0.842721	614.947	600.862	621.612	616.282	1111.28	1093.66	1123.03	1112.93
alle_2015	BrC1=C(F)C=C(N=CN=C2NC3=CC(N=CS4)=C4C=C3)C2=C1	-0.29575	-0.30305	-0.29317	-0.29334	-0.01418	-0.01538	-0.01126	-0.01538	0.281569	0.27796	0.29179	0.27796	-0.15497	-0.15716	-0.15401	-0.15436	0.042652	0.04232	0.04286	0.04286	217.72	130.963	247.092	241.234	254.22	240.581	259.053	259.053	3.22987	2.2929	4.4849	2.2929	2230.97	1884.05	2909.2	2597.66	0.822779	0.818693	0.834282	0.819156	506.064	497.632	509.243	508.673	798.84	795.438	800.467	799.802
alle_2016	BrC1=C(C)C=C(C2=CC(F)=CC(F)=C2)C=C1	-0.31234	-0.31234	-0.31234	-0.31234	0.00802	0.00802	0.00802	0.00802	0.32036	0.32036	0.32036	0.32036	-0.15216	-0.15216	-0.15216	-0.15216	0.03614	0.03614	0.03614	0.03614	143.175	143.175	143.175	143.175	175.464	175.464	175.464	175.464	0.5301	0.5301	0.5301	0.5301	1664.4	1564.84	1764	1564.84	0.853571	0.853521	0.853621	0.853521	424.482	424.482	424.482	424.482	648.518	648.461	648.576	648.461
alle_2017	CC1=NN(C(NCC2=CC=CC(C3=NC=CN3C)=C2)=CC(C(O)(C)C)=N4)C4=C1Br	-0.26978	-0.28853	-0.26746	-0.26746	0.014789	0.00672	0.02463	0.01437	0.284573	0.28183	0.30303	0.28183	-0.1275	-0.14091	-0.12339	-0.12655	0.028564	0.02571	0.03362	0.02841	121.368	67.8988	184.295	118.754	313.163	307.88	327.917	312.475	8.74185	2.9233	9.2462	9.2462	3260.01	2692.2	3435.63	3276.65	0.80431	0.754868	0.820595	0.806827	629.155	611.933	691.043	625.724	1069.68	1054.9	1120.33	1066.64
alle_148	Fc1ccccc1Br	-0.32707	-0.32707	-0.32707	-0.32707	0.03191	0.03191	0.03191	0.03191	0.35898	0.35898	0.35898	0.35898	-0.14758	-0.14758	-0.14758	-0.14758	0.03034	0.03034	0.03034	0.03034	60.4813	60.4813	60.4813	60.4813	86.0208	86.0208	86.0208	86.0208	2.4562	2.4562	2.4562	2.4562	836.571	836.571	836.571	836.571	0.925534	0.925534	0.925534	0.925534	275.642	275.642	275.642	275.642	383.16	383.16	383.16	383.16
alle_97	COc1ccccc1Br	-0.30425	-0.31953	-0.30294	-0.30294	0.042975	0.04034	0.0432	0.0432	0.347221	0.34614	0.35987	0.34614	-0.13064	-0.1396	-0.12987	-0.12987	0.024573	0.02436	0.02707	0.02436	63.3511	61.6853	63.4934	63.4934	103.879	102.464	104	104	2.6722	2.0777	2.723	2.723	1312.25	1061.75	1331.55	1331.55	0.907035	0.9066	0.912553	0.9066	308.207	306.312	308.343	308.343	439.513	439.448	440.142	439.489
alle_400	COc1ccc(Br)c(C)c1	-0.29494	-0.29518	-0.29465	-0.29465	0.04786	0.04765	0.04811	0.04811	0.342798	0.34276	0.34283	0.34276	-0.12354	-0.12377	-0.12327	-0.12327	0.022262	0.02217	0.02234	0.02217	80.8071	79.8896	81.5797	79.8896	118.085	117.904	118.239	117.904	2.54163	2.3703	2.7458	2.7458	1254.96	1125.46	1469.7	1125.46	0.895212	0.895054	0.895333	0.895333	334.219	334.142	334.352	334.142	486.641	486.573	486.804	486.573
alle_348	Brc1cccc2cnccc12	-0.31007	-0.31007	-0.31007	-0.31007	-0.00742	-0.00742	-0.00742	-0.00742	0.30265	0.30265	0.30265	0.30265	-0.15875	-0.15875	-0.15875	-0.15875	0.04163	0.04163	0.04163	0.04163	93.3149	93.3149	93.3149	93.3149	128.51	128.51	128.51	128.51	2.1651	2.1651	2.1651	2.1651	1448.18	1448.18	1448.18	1448.18	0.911332	0.911332	0.911332	0.911332	321.263	321.263	321.263	321.263	471.065	471.065	471.065	471.065
alle_167	Cc1cccc(C)c1Br	-0.31585	-0.31585	-0.31585	-0.31585	0.04604	0.04604	0.04604	0.04604	0.36189	0.36189	0.36189	0.36189	-0.13491	-0.13491	-0.13491	-0.13491	0.02514	0.02514	0.02514	0.02514	65.48	65.48	65.48	65.48	111.329	111.329	111.329	111.329	1.268	1.268	1.268	1.268	1594.25	1594.25	1594.25	1594.25	0.915152	0.915152	0.915152	0.915152	312.533	312.533	312.533	312.533	454.838	454.838	454.838	454.838
alle_196	Cc1ccc(F)cc1Br	-0.32229	-0.32229	-0.32229	-0.32229	0.03291	0.03291	0.03291	0.03291	0.3552	0.3552	0.3552	0.3552	-0.14469	-0.14469	-0.14469	-0.14469	0.02947	0.02947	0.02947	0.02947	62.8564	62.8564	62.8564	62.8564	98.8236	98.8236	98.8236	98.8236	1.8172	1.8172	1.8172	1.8172	1475.08	1475.08	1475.08	1475.08	0.914769	0.914769	0.914769	0.914769	301.052	301.052	301.052	301.052	429.737	429.737	429.737	429.737
alle_232	Cc1cc(C)c(Br)c(C)c1	-0.30656	-0.30656	-0.30656	-0.30656	0.04974	0.04974	0.04974	0.04974	0.3563	0.3563	0.3563	0.3563	-0.12841	-0.12841	-0.12841	-0.12841	0.02314	0.02314	0.02314	0.02314	76.0046	76.0046	76.0046	76.0046	125.661	125.661	125.661	125.661	1.7249	1.7249	1.7249	1.7249	1608.84	1608.84	1608.84	1608.84	0.897099	0.897099	0.897099	0.897099	341.703	341.703	341.703	341.703	504.67	504.67	504.67	504.67
alle_56	Cc1cccc(Br)c1C	-0.3159	-0.3159	-0.3159	-0.3159	0.04708	0.04708	0.04708	0.04708	0.36298	0.36298	0.36298	0.36298	-0.13441	-0.13441	-0.13441	-0.13441	0.02489	0.02489	0.02489	0.02489	67.5896	67.5896	67.5896	67.5896	111.668	111.668	111.668	111.668	1.9363	1.9363	1.9363	1.9363	1416.49	1416.49	1416.49	1416.49	0.913883	0.913883	0.913883	0.913883	312.973	312.973	312.973	312.973	454.851	454.851	454.851	454.851
alle3000	BrC1=C(F)C=C(N=CN=C2NC3=CC(N=CS4)=C4C=C3)C2=C1	-0.32227	-0.32227	-0.32227	-0.32227	0.0362349	0.03623	0.03624	0.03623	0.358505	0.3585	0.35851	0.3585	-0.143018	-0.14302	-0.143015	-0.14302	0.02853	0.02853	0.02853	0.02853	75.5857	75.5845	75.5889	75.5889	126.255	126.255	126.255	126.255	1.9412	1.9409	1.9414	1.9414	1456.81	1387.59	1564.19	1438.15	0.888712	0.888271	0.889049	0.888271	355.404	355.101	355.621	355.621	527.836	527.462	528.123	527.927
alle3001	BrC1=CN=C(C)C(C(C(OC(C)C)=O)OC(C)(C)C)=C1N2CCC(C)(C)CC2	-0.29135	-0.29135	-0.29135	-0.29135	0.04356	0.04356	0.04356	0.04356	0.33491	0.33491	0.33491	0.33491	-0.123895	-0.123895	-0.123895	-0.123895	0.02292	0.02292	0.02292	0.02292	78.8816	78.8816	78.8816	78.8816	104.373	104.373	104.373	104.373	2.3387	2.3387	2.3387	2.3387	1067.15	1067.15	1067.15	1067.15	0.906732	0.906732	0.906732	0.906732	307.231	307.231	307.231	307.231	437.21	437.21	437.21	437.21
[truncated: 132 more columns]

## Sheet: arbr_library
		Br_1	Br_2	Br_3	Br_4	Br_5	Br_6	Br_7	Br_8	Br_9	Br_10	Br_11	Br_12	Br_13	Br_14	Br_15	Br_16	Br_17	Br_18	Br_19	Br_20	Br_21	Br_22	Br_23	Br_24	Br_25	Br_26	Br_27	Br_28	Br_29	Br_30	Br_31	Br_32	Br_33	Br_34	Br_35	Br_36	Br_37	Br_38	Br_39	Br_40	Br_41	Br_42	Br_43	Br_44	Br_45	Br_46	Br_47	Br_48
Compound_Name	smiles	HOMO_Boltz	HOMO_min	HOMO_max	HOMO_low_E	LUMO_Boltz	LUMO_min	LUMO_max	LUMO_low_E	η_Boltz	η_min	η_max	η_low_E	μ_Boltz	μ_min	μ_max	μ_low_E	ω_Boltz	ω_min	ω_max	ω_low_E	polar_aniso(Debye)_Boltz	polar_aniso(Debye)_min	polar_aniso(Debye)_max	polar_aniso(Debye)_low_E	polar_iso(Debye)_Boltz	polar_iso(Debye)_min	polar_iso(Debye)_max	polar_iso(Debye)_low_E	dipole(Debye)_Boltz	dipole(Debye)_min	dipole(Debye)_max	dipole(Debye)_low_E	volume(Bohr_radius³/mol)_Boltz	volume(Bohr_radius³/mol)_min	volume(Bohr_radius³/mol)_max	volume(Bohr_radius³/mol)_low_E	SASA_sphericity_Boltz	SASA_sphericity_min	SASA_sphericity_max	SASA_sphericity_low_E	SASA_surface_area(Å²)_Boltz	SASA_surface_area(Å²)_min	SASA_surface_area(Å²)_max	SASA_surface_area(Å²)_low_E	SASA_volume(Å³)_Boltz	SASA_volume(Å³)_min	SASA_volume(Å³)_max	SASA_volume(Å³)_low_E
alle_1	Brc1nc2ccccc2[nH]1	-0.30856	-0.30856	-0.30856	-0.30856	0.03193	0.03193	0.03193	0.03193	0.34049	0.34049	0.34049	0.34049	-0.13832	-0.13832	-0.13832	-0.13832	0.02809	0.02809	0.02809	0.02809	97.9454	97.9454	97.9454	97.9454	113.256	113.256	113.256	113.256	3.267	3.267	3.267	3.267	950.913	950.913	950.913	950.913	0.901972	0.901972	0.901972	0.901972	310.383	310.383	310.383	310.383	440.463	440.463	440.463	440.463
alle_1000	BrC1=CSC=N1	-0.32776	-0.32776	-0.32776	-0.32776	0.01918	0.01918	0.01918	0.01918	0.34694	0.34694	0.34694	0.34694	-0.15429	-0.15429	-0.15429	-0.15429	0.03431	0.03431	0.03431	0.03431	51.9916	51.9916	51.9916	51.9916	74.5655	74.5655	74.5655	74.5655	2.5374	2.5374	2.5374	2.5374	960.726	960.726	960.726	960.726	0.936194	0.936194	0.936194	0.936194	248.672	248.672	248.672	248.672	334.012	334.012	334.012	334.012
alle_114	Brc1cccc2ncccc12	-0.31229	-0.31229	-0.31229	-0.31229	-0.00822	-0.00822	-0.00822	-0.00822	0.30407	0.30407	0.30407	0.30407	-0.16026	-0.16026	-0.16026	-0.16026	0.04223	0.04223	0.04223	0.04223	96.0813	96.0813	96.0813	96.0813	129.425	129.425	129.425	129.425	0.4373	0.4373	0.4373	0.4373	1455.63	1455.63	1455.63	1455.63	0.908258	0.908258	0.908258	0.908258	322.903	322.903	322.903	322.903	472.276	472.276	472.276	472.276
alle_116	COc1ccc(Br)cc1F	-0.30337	-0.30586	-0.30289	-0.30289	0.040764	0.038	0.0413	0.0413	0.344136	0.34385	0.34419	0.34419	-0.1313	-0.13393	-0.1308	-0.1308	0.02505	0.02485	0.02608	0.02485	79.9994	79.9059	80.0174	80.0174	105.678	105.455	105.721	105.721	2.84154	1.8475	3.0344	3.0344	1306.55	1053.21	1348.48	1348.48	0.898183	0.897627	0.901101	0.897627	320.397	318.512	320.762	320.762	459.04	457.132	459.4	459.4
alle_117	Brc1cccc2cccnc12	-0.3082	-0.3082	-0.3082	-0.3082	-0.00747	-0.00747	-0.00747	-0.00747	0.30073	0.30073	0.30073	0.30073	-0.15784	-0.15784	-0.15784	-0.15784	0.04142	0.04142	0.04142	0.04142	96.1357	96.1357	96.1357	96.1357	129.723	129.723	129.723	129.723	3.6132	3.6132	3.6132	3.6132	1423.11	1423.11	1423.11	1423.11	0.905096	0.905096	0.905096	0.905096	324.983	324.983	324.983	324.983	474.36	474.36	474.36	474.36
alle_123	COc1ccc(Br)cc1OC	-0.29007	-0.309	-0.28487	-0.28487	0.051909	0.04324	0.05526	0.05526	0.341977	0.34013	0.35224	0.34013	-0.11908	-0.13288	-0.11481	-0.11481	0.020766	0.01938	0.02506	0.01938	79.0276	76.944	81.3645	79.3655	123.423	121.408	123.987	123.987	2.3327	2.0467	3.5569	2.0467	1458.87	1205.1	1540.24	1522.02	0.88086	0.879941	0.885981	0.879941	352.885	350.462	353.242	353.242	515.326	514.41	515.85	515.303
alle_13	COc1cccc(Br)c1	-0.30728	-0.30907	-0.30666	-0.30666	0.041951	0.04188	0.04216	0.04188	0.349229	0.34854	0.35123	0.34854	-0.13266	-0.13346	-0.13239	-0.13239	0.025193	0.02514	0.02535	0.02514	67.3907	65.4289	73.1297	65.4289	104.68	104.516	105.155	104.516	2.04316	1.6567	3.173	1.6573	1127.05	1019.96	1268.75	1019.96	0.901854	0.901591	0.902045	0.902045	311.618	311.462	311.792	311.462	443.008	442.817	443.186	442.817
alle_140	Fc1cccc(Br)c1	-0.32979	-0.32979	-0.32979	-0.32979	0.03048	0.03048	0.03048	0.03048	0.36027	0.36027	0.36027	0.36027	-0.14966	-0.14966	-0.14966	-0.14966	0.03108	0.03108	0.03108	0.03108	60.7781	60.7781	60.7781	60.7781	86.2373	86.2373	86.2373	86.2373	1.564	1.564	1.564	1.564	983.22	983.22	983.22	983.22	0.921095	0.921095	0.921095	0.921095	278.292	278.292	278.292	278.292	385.906	385.906	385.906	385.906
alle_144	Fc1cccc(Br)n1	-0.33889	-0.33889	-0.33889	-0.33889	0.01282	0.01282	0.01282	0.01282	0.35171	0.35171	0.35171	0.35171	-0.16304	-0.16304	-0.16304	-0.16304	0.03779	0.03779	0.03779	0.03779	60.1965	60.1965	60.1965	60.1965	81.8849	81.8849	81.8849	81.8849	3.6566	3.6566	3.6566	3.6566	1070.28	1070.28	1070.28	1070.28	0.921014	0.921014	0.921014	0.921014	272.752	272.752	272.752	272.752	374.39	374.39	374.39	374.39
alle_151	COc1cccc(Br)n1	-0.31429	-0.31849	-0.31428	-0.31428	0.027638	0.02574	0.02764	0.02764	0.341923	0.34192	0.34423	0.34192	-0.14332	-0.14638	-0.14332	-0.14332	0.030041	0.03004	0.03112	0.03004	63.4846	63.4737	72.3315	63.4737	100.096	100.095	100.903	100.095	1.9484	1.9452	4.5518	1.9452	1459.08	1278.62	1459.31	1459.31	0.8971	0.897094	0.901441	0.897094	309.179	306.582	309.182	309.182	434.36	432.016	434.363	434.363
alle_153	CCc1ccc(Br)cc1	-0.31375	-0.314	-0.31255	-0.314	0.043455	0.04268	0.04362	0.04362	0.357201	0.35523	0.35762	0.35762	-0.13515	-0.13519	-0.13494	-0.13519	0.025564	0.02555	0.02563	0.02555	77.9421	77.496	80.038	77.496	112.84	112.718	112.866	112.866	2.34724	2.3202	2.4743	2.3202	1205.21	1123.93	1587.12	1123.93	0.896176	0.896052	0.896759	0.896052	324.936	323.633	325.213	325.213	467.261	464.908	467.762	467.762
alle_169	Brc1cccc(Oc2ccccc2)c1	-0.30948	-0.31012	-0.30756	-0.31012	0.033007	0.03291	0.03304	0.03304	0.342483	0.34047	0.34316	0.34316	-0.13823	-0.13854	-0.13733	-0.13854	0.0279	0.02769	0.02797	0.02797	79.2587	67.4702	114.328	67.4831	158.974	158.042	161.744	158.043	1.68112	1.3176	2.761	1.3176	1597.64	1350.85	1782.01	1523.32	0.858582	0.858078	0.858798	0.858677	401.154	401.074	401.364	401.074	601.054	600.633	601.254	600.973
alle_170	Cc1cc(F)ccc1Br	-0.31785	-0.31785	-0.31785	-0.31785	0.03713	0.03713	0.03713	0.03713	0.35498	0.35498	0.35498	0.35498	-0.14036	-0.14036	-0.14036	-0.14036	0.02775	0.02775	0.02775	0.02775	63.2444	63.2444	63.2444	63.2444	98.6688	98.6688	98.6688	98.6688	0.483	0.483	0.483	0.483	945.68	945.68	945.68	945.68	0.915399	0.915399	0.915399	0.915399	300.632	300.632	300.632	300.632	429.281	429.281	429.281	429.281
alle_178	Cc1ccccc1Br	-0.31922	-0.31922	-0.31922	-0.31922	0.04322	0.04322	0.04322	0.04322	0.36244	0.36244	0.36244	0.36244	-0.138	-0.138	-0.138	-0.138	0.02627	0.02627	0.02627	0.02627	62.4279	62.4279	62.4279	62.4279	98.6289	98.6289	98.6289	98.6289	1.5864	1.5864	1.5864	1.5864	1141.84	1141.84	1141.84	1141.84	0.921977	0.921977	0.921977	0.921977	290.223	290.223	290.223	290.223	411.578	411.578	411.578	411.578
alle_184	Cc1ccc2ccccc2c1Br	-0.29271	-0.29271	-0.29271	-0.29271	0.00803	0.00803	0.00803	0.00803	0.30074	0.30074	0.30074	0.30074	-0.14234	-0.14234	-0.14234	-0.14234	0.03368	0.03368	0.03368	0.03368	109.916	109.916	109.916	109.916	148.582	148.582	148.582	148.582	1.5084	1.5084	1.5084	1.5084	1265.33	1265.33	1265.33	1265.33	0.899761	0.899761	0.899761	0.899761	350.154	350.154	350.154	350.154	525.838	525.838	525.838	525.838
alle_188	CCc1ccccc1Br	-0.319	-0.31915	-0.31792	-0.31915	0.043835	0.04377	0.04431	0.04377	0.362837	0.36223	0.36292	0.36292	-0.13758	-0.13769	-0.13681	-0.13769	0.026085	0.02583	0.02612	0.02612	61.221	60.8136	64.2125	60.8136	110.684	110.661	110.851	110.661	1.59165	1.5707	1.5945	1.5945	1341.22	1130.55	1394.82	1394.82	0.91046	0.907767	0.910832	0.910832	315.735	315.613	316.373	315.683	458.298	457.651	458.467	458.467
alle_190	Fc1ccc(F)c(Br)c1	-0.32922	-0.32922	-0.32922	-0.32922	0.0211	0.0211	0.0211	0.0211	0.35032	0.35032	0.35032	0.35032	-0.15406	-0.15406	-0.15406	-0.15406	0.03388	0.03388	0.03388	0.03388	60.9926	60.9926	60.9926	60.9926	86.3641	86.3641	86.3641	86.3641	1.3697	1.3697	1.3697	1.3697	1152.67	1152.67	1152.67	1152.67	0.919212	0.919212	0.919212	0.919212	285.941	285.941	285.941	285.941	400.693	400.693	400.693	400.693
alle_195	Cc1ccc(C)c(Br)c1	-0.31294	-0.31294	-0.31294	-0.31294	0.04479	0.04479	0.04479	0.04479	0.35773	0.35773	0.35773	0.35773	-0.13408	-0.13408	-0.13408	-0.13408	0.02513	0.02513	0.02513	0.02513	69.6437	69.6437	69.6437	69.6437	112.748	112.748	112.748	112.748	1.7867	1.7867	1.7867	1.7867	1364.01	1364.01	1364.01	1364.01	0.903224	0.903224	0.903224	0.903224	320.063	320.063	320.063	320.063	462.19	462.19	462.19	462.19
alle_20	N#Cc1ccc(Br)cc1	-0.34185	-0.34185	-0.34185	-0.34185	-0.00834	-0.00834	-0.00834	-0.00834	0.33351	0.33351	0.33351	0.33351	-0.1751	-0.1751	-0.1751	-0.1751	0.04596	0.04596	0.04596	0.04596	98.0805	98.0805	98.0805	98.0805	105.386	105.386	105.386	105.386	3.1708	3.1708	3.1708	3.1708	1168.3	1168.3	1168.3	1168.3	0.902861	0.902861	0.902861	0.902861	303.453	303.453	303.453	303.453	426.424	426.424	426.424	426.424
alle_27	Brc1ccccn1	-0.33597	-0.33597	-0.33597	-0.33597	0.02077	0.02077	0.02077	0.02077	0.35674	0.35674	0.35674	0.35674	-0.1576	-0.1576	-0.1576	-0.1576	0.03481	0.03481	0.03481	0.03481	59.6917	59.6917	59.6917	59.6917	81.4123	81.4123	81.4123	81.4123	3.3928	3.3928	3.3928	3.3928	652.586	652.586	652.586	652.586	0.928256	0.928256	0.928256	0.928256	262.203	262.203	262.203	262.203	357.052	357.052	357.052	357.052
alle_28	Brc1ncccn1	-0.35272	-0.35272	-0.35272	-0.35272	0.00391	0.00391	0.00391	0.00391	0.35663	0.35663	0.35663	0.35663	-0.17441	-0.17441	-0.17441	-0.17441	0.04265	0.04265	0.04265	0.04265	56.3753	56.3753	56.3753	56.3753	75.8818	75.8818	75.8818	75.8818	3.8229	3.8229	3.8229	3.8229	1032.31	1032.31	1032.31	1032.31	0.929089	0.929089	0.929089	0.929089	256.342	256.342	256.342	256.342	345.613	345.613	345.613	345.613
alle_340	COc1ccc2nc(Br)sc2c1	-0.29796	-0.29828	-0.29725	-0.29825	0.02102	0.0194	0.02174	0.02174	0.318978	0.31666	0.32002	0.31999	-0.13847	-0.13895	-0.13826	-0.13826	0.030057	0.02987	0.03048	0.02987	129.905	126.978	136.461	126.978	145.566	145.121	146.564	145.121	3.35926	3.2392	3.4137	3.4137	1478.75	1160.6	1868.25	1868.25	0.877826	0.877458	0.878065	0.878065	361.519	361.272	361.842	361.272	531.598	531.27	531.976	531.27
alle_41	Brc1cccc2ccccc12	-0.29696	-0.29696	-0.29696	-0.29696	0.0053	0.0053	0.0053	0.0053	0.30226	0.30226	0.30226	0.30226	-0.14583	-0.14583	-0.14583	-0.14583	0.03518	0.03518	0.03518	0.03518	99.6837	99.6837	99.6837	99.6837	134.824	134.824	134.824	134.824	1.7579	1.7579	1.7579	1.7579	1820.68	1820.68	1820.68	1820.68	0.907104	0.907104	0.907104	0.907104	328.164	328.164	328.164	328.164	482.942	482.942	482.942	482.942
alle_7	Fc1ccc(Br)cc1	-0.32227	-0.32227	-0.32227	-0.32227	0.03042	0.03042	0.03042	0.03042	0.35269	0.35269	0.35269	0.35269	-0.14593	-0.14593	-0.14593	-0.14593	0.03019	0.03019	0.03019	0.03019	61.5318	61.5318	61.5318	61.5318	86.0092	86.0092	86.0092	86.0092	0.3523	0.3523	0.3523	0.3523	1192.16	1192.16	1192.16	1192.16	0.921156	0.921156	0.921156	0.921156	278.272	278.272	278.272	278.272	385.903	385.903	385.903	385.903
alle_2001	FC(F)(C1=C(Br)C=C(OCC2=CC=CC=C2)C=C1)F	-0.32375	-0.32707	-0.32213	-0.32406	0.025711	0.02306	0.02746	0.02746	0.349463	0.34696	0.35339	0.35152	-0.14902	-0.15043	-0.1483	-0.1483	0.031774	0.03128	0.03261	0.03128	88.445	54.2362	133.444	85.6782	183.454	180.411	187.678	183.12	4.46951	4.1624	4.8852	4.8852	2109.61	1678.13	2533.02	2263.41	0.836168	0.828156	0.840895	0.838883	469.634	465.621	476.782	466.891	731.664	728.509	737.771	728.868
alle_2002	BrC(C=CC(C1=C2C=CC=C1)=C34)=C3C=CC=C4C2=O	-0.29555	-0.29555	-0.29555	-0.29555	-0.04178	-0.04178	-0.04178	-0.04178	0.25377	0.25377	0.25377	0.25377	-0.16867	-0.16867	-0.16867	-0.16867	0.05605	0.05605	0.05605	0.05605	204.073	204.073	204.073	204.073	228.175	228.175	228.175	228.175	2.582	2.582	2.582	2.582	1977.65	1977.65	1977.65	1977.65	0.870843	0.870843	0.870843	0.870843	432.044	432.044	432.044	432.044	686.239	686.239	686.239	686.239
alle_2003	FC1=C(C#N)C=CC(Br)=C1	-0.34706	-0.34706	-0.34706	-0.34706	-0.0147	-0.0147	-0.0147	-0.0147	0.33236	0.33236	0.33236	0.33236	-0.18088	-0.18088	-0.18088	-0.18088	0.04922	0.04922	0.04922	0.04922	98.2399	98.2399	98.2399	98.2399	105.911	105.911	105.911	105.911	3.9891	3.9891	3.9891	3.9891	1117.07	1117.07	1117.07	1117.07	0.900317	0.900317	0.900317	0.900317	311.512	311.512	311.512	311.512	441.65	441.65	441.65	441.65
alle_2004	BrC1=C2C=CC=CC2=C3C=CC=CC3=C1	-0.29373	-0.29373	-0.29373	-0.29373	0.00443	0.00443	0.00443	0.00443	0.29816	0.29816	0.29816	0.29816	-0.14465	-0.14465	-0.14465	-0.14465	0.03509	0.03509	0.03509	0.03509	155.636	155.636	155.636	155.636	186.928	186.928	186.928	186.928	1.8561	1.8561	1.8561	1.8561	1575.81	1575.81	1575.81	1575.81	0.883306	0.883306	0.883306	0.883306	388.035	388.035	388.035	388.035	596.687	596.687	596.687	596.687
alle_2005	BrC1=CC=C(C(C2=CC=CC=C2)=O)C=C1	-0.33017	-0.33017	-0.33017	-0.33017	-0.0138	-0.0138	-0.0138	-0.0138	0.31637	0.31637	0.31637	0.31637	-0.17199	-0.17199	-0.17199	-0.17199	0.04675	0.04675	0.04675	0.04675	133.689	133.688	133.689	133.689	174.227	174.227	174.228	174.227	2.8158	2.8158	2.8158	2.8158	1786.57	1758.21	1814.93	1814.93	0.857547	0.857533	0.857561	0.857561	412.648	412.593	412.703	412.703	625.937	625.796	626.077	626.077
alle_2006	CC(C)(C1=CC(C(C)(C)C)=CC(Br)=C1)C	-0.31324	-0.31503	-0.31147	-0.3132	0.046734	0.04526	0.04726	0.04726	0.359976	0.35673	0.36228	0.36046	-0.13325	-0.13389	-0.13297	-0.13297	0.024665	0.02453	0.02483	0.02453	73.9934	73.9252	74.0739	73.9252	186.089	186.046	186.146	186.046	2.37045	2.3463	2.3919	2.3724	1871.37	1754.73	2014.03	1858.96	0.858249	0.856489	0.860387	0.858071	453.385	451.903	454.563	453.533	721.759	720.912	722.349	721.891
alle_2007	BrC1=C(CN2CCOCC2)C=CC=C1	-0.30476	-0.30702	-0.28267	-0.30702	0.041964	0.03826	0.04384	0.04319	0.346719	0.32235	0.35021	0.35021	-0.1314	-0.13192	-0.1215	-0.13192	0.024896	0.02253	0.02508	0.02484	65.078	59.9398	67.9288	65.9044	155.496	153.794	155.826	155.825	1.5377	0.7931	2.0034	1.3543	1804.58	1264.18	2212.6	2088.63	0.873639	0.868983	0.885924	0.869292	402.842	392.832	405.542	405.382	620.764	610.489	622.103	622.04
alle_2008	CC1=CC=C(C2=CC=C(Br)C=C2)C=C1	-0.29866	-0.29866	-0.29866	-0.29866	0.02091	0.02091	0.02091	0.02091	0.31957	0.31957	0.31957	0.31957	-0.13888	-0.13888	-0.13888	-0.13888	0.03018	0.03018	0.03018	0.03018	162.547	162.546	162.547	162.547	177.969	177.969	177.969	177.969	2.5648	2.5648	2.5648	2.5648	1932.22	1902.81	1960.47	1960.47	0.855174	0.855058	0.855285	0.855285	411.527	411.404	411.654	411.404	620.801	620.645	620.963	620.645
alle_2009	CCOC1=C(OC)C=C(C#N)C(Br)=C1	-0.30786	-0.31784	-0.30628	-0.30789	0.010126	-0.00013	0.0102	0.0102	0.317982	0.31635	0.31809	0.31809	-0.14887	-0.15899	-0.14811	-0.14885	0.034844	0.03467	0.03978	0.03482	99.8804	90.5521	102.5	101.72	140.43	137.824	141.997	140.783	7.9745	5.7797	8.0091	8.0091	1494.02	1290.88	1712.39	1490.76	0.86331	0.859101	0.874281	0.861551	384.914	378.18	388.081	386.321	569.583	565.282	572.432	570.975
alle_2010	CC1=CC(C)=C(Br)C(C)=C1	-0.30656	-0.30656	-0.30656	-0.30656	0.04972	0.04972	0.04972	0.04972	0.35628	0.35628	0.35628	0.35628	-0.12842	-0.12842	-0.12842	-0.12842	0.02314	0.02314	0.02314	0.02314	76.0031	76.0031	76.0031	76.0031	125.661	125.661	125.661	125.661	1.7249	1.7249	1.7249	1.7249	1340.7	1340.7	1340.7	1340.7	0.896781	0.896781	0.896781	0.896781	341.843	341.843	341.843	341.843	504.712	504.712	504.712	504.712
alle_2011	CCCCOC1=CC2=CC=C(Br)C=C2C=C1	-0.28493	-0.28605	-0.281	-0.28605	0.012184	0.00934	0.01308	0.01291	0.297116	0.2912	0.29896	0.29896	-0.13637	-0.13657	-0.13529	-0.13657	0.031298	0.03084	0.03189	0.03119	159.489	149.079	177.669	161.801	197.661	196.111	200.453	197.824	3.29029	3.1877	3.6973	3.2628	1902.38	1777.46	2280.28	1777.46	0.832261	0.825671	0.836268	0.831971	462.995	458.853	468.293	463.354	711.252	706.811	714.926	711.712
alle_2012	BrC1=CC(CC2=C3C=CC=C2)=C3C=C1	-0.29316	-0.29316	-0.29316	-0.29316	0.01504	0.01504	0.01504	0.01504	0.3082	0.3082	0.3082	0.3082	-0.13906	-0.13906	-0.13906	-0.13906	0.03137	0.03137	0.03137	0.03137	158.563	158.563	158.563	158.563	172.851	172.851	172.851	172.851	2.0731	2.0731	2.0731	2.0731	1893.41	1893.41	1893.41	1893.41	0.873697	0.873697	0.873697	0.873697	386.744	386.744	386.744	386.744	584.051	584.051	584.051	584.051
alle_2013	FC1=C(Br)C=C(C#N)C=C1	-0.34694	-0.34694	-0.34694	-0.34694	-0.00552	-0.00552	-0.00552	-0.00552	0.34142	0.34142	0.34142	0.34142	-0.17623	-0.17623	-0.17623	-0.17623	0.04548	0.04548	0.04548	0.04548	79.9709	79.9709	79.9709	79.9709	104.039	104.039	104.039	104.039	2.9711	2.9711	2.9711	2.9711	1276.85	1276.85	1276.85	1276.85	0.901141	0.901141	0.901141	0.901141	310.872	310.872	310.872	310.872	440.895	440.895	440.895	440.895
alle_2014	BrC1=CN=C(C)C(C(C(OC(C)C)=O)OC(C)(C)C)=C1N2CCC(C)(C)CC2	-0.30104	-0.3019	-0.29253	-0.3019	0.030818	0.02904	0.03727	0.03056	0.331857	0.32524	0.33374	0.33246	-0.13511	-0.13567	-0.12932	-0.13567	0.027504	0.02516	0.02768	0.02768	65.0224	63.0377	85.9428	63.131	297.796	297.157	299.556	297.81	3.68023	2.7669	5.2735	3.5759	4014.51	3119.45	4276.05	4101.79	0.84374	0.83615	0.854339	0.842721	614.947	600.862	621.612	616.282	1111.28	1093.66	1123.03	1112.93
alle_2015	BrC1=C(F)C=C(N=CN=C2NC3=CC(N=CS4)=C4C=C3)C2=C1	-0.29575	-0.30305	-0.29317	-0.29334	-0.01418	-0.01538	-0.01126	-0.01538	0.281569	0.27796	0.29179	0.27796	-0.15497	-0.15716	-0.15401	-0.15436	0.042652	0.04232	0.04286	0.04286	217.72	130.963	247.092	241.234	254.22	240.581	259.053	259.053	3.22987	2.2929	4.4849	2.2929	2230.97	1884.05	2909.2	2597.66	0.822779	0.818693	0.834282	0.819156	506.064	497.632	509.243	508.673	798.84	795.438	800.467	799.802
alle_2016	BrC1=C(C)C=C(C2=CC(F)=CC(F)=C2)C=C1	-0.31234	-0.31234	-0.31234	-0.31234	0.00802	0.00802	0.00802	0.00802	0.32036	0.32036	0.32036	0.32036	-0.15216	-0.15216	-0.15216	-0.15216	0.03614	0.03614	0.03614	0.03614	143.175	143.175	143.175	143.175	175.464	175.464	175.464	175.464	0.5301	0.5301	0.5301	0.5301	1664.4	1564.84	1764	1564.84	0.853571	0.853521	0.853621	0.853521	424.482	424.482	424.482	424.482	648.518	648.461	648.576	648.461
alle_2017	CC1=NN(C(NCC2=CC=CC(C3=NC=CN3C)=C2)=CC(C(O)(C)C)=N4)C4=C1Br	-0.26978	-0.28853	-0.26746	-0.26746	0.014789	0.00672	0.02463	0.01437	0.284573	0.28183	0.30303	0.28183	-0.1275	-0.14091	-0.12339	-0.12655	0.028564	0.02571	0.03362	0.02841	121.368	67.8988	184.295	118.754	313.163	307.88	327.917	312.475	8.74185	2.9233	9.2462	9.2462	3260.01	2692.2	3435.63	3276.65	0.80431	0.754868	0.820595	0.806827	629.155	611.933	691.043	625.724	1069.68	1054.9	1120.33	1066.64
alle_10	Clc1cc(Br)ncn1	-0.36867	-0.36867	-0.36867	-0.36867	-0.00217	-0.00217	-0.00217	-0.00217	0.3665	0.3665	0.3665	0.3665	-0.18542	-0.18542	-0.18542	-0.18542	0.0469	0.0469	0.0469	0.0469	65.766	65.766	65.766	65.766	89.8496	89.8496	89.8496	89.8496	0.862	0.862	0.862	0.862	1175.27	1175.27	1175.27	1175.27	0.915562	0.915562	0.915562	0.915562	282.152	282.152	282.152	282.152	390.418	390.418	390.418	390.418
alle_101	COC(=O)c1cccc(Br)c1	-0.33077	-0.33085	-0.3307	-0.3307	0.002445	0.00241	0.00248	0.00248	0.33322	0.33318	0.33326	0.33318	-0.16416	-0.16422	-0.16411	-0.16411	0.04044	0.04042	0.04046	0.04042	82.2364	79.8212	84.6164	84.6164	118.826	118.687	118.963	118.963	1.82838	0.3751	3.2605	3.2605	1266.63	1115.67	1419.83	1115.67	0.881977	0.881945	0.882007	0.882007	346.522	346.522	346.522	346.522	502.406	502.38	502.432	502.432
alle_102	Brc1ccc2c(c1)OCCCO2	-0.3012	-0.30395	-0.2952	-0.30395	0.045789	0.04491	0.04771	0.04491	0.346992	0.34291	0.34886	0.34886	-0.12771	-0.12952	-0.12375	-0.12952	0.023503	0.02233	0.02404	0.02404	88.5412	88.1209	89.4593	88.121	130.185	130.106	130.221	130.221	3.54611	3.4273	3.6005	3.6005	1641.94	1283.52	1826.11	1773.93	0.888887	0.888258	0.889201	0.88912	353.012	352.832	353.111	353.111	522.67	521.769	523.097	523.097
alle_104	CCOC(=O)c1csc(Br)n1	-0.3361	-0.33684	-0.33594	-0.33594	0.00302	0.00246	0.00318	0.00318	0.339115	0.33901	0.33933	0.33912	-0.16654	-0.16719	-0.16638	-0.16638	0.040889	0.04081	0.04119	0.04081	75.3088	73.8351	82.3405	74.3264	120.588	120.41	120.849	120.677	0.975704	0.2639	4.2365	0.2639	1358.06	1020.28	1611.7	1355.27	0.86519	0.862019	0.86915	0.862019	362.977	360.151	365.091	365.091	523.292	520.702	525.014	524.989
alle_106	CC(=O)Nc1ccc(Br)cc1	-0.3002	-0.3002	-0.3002	-0.3002	0.03512	0.03512	0.03512	0.03512	0.33532	0.33532	0.33532	0.33532	-0.13254	-0.13254	-0.13254	-0.13254	0.02619	0.02619	0.02619	0.02619	106.564	106.564	106.564	106.564	126.672	126.672	126.672	126.672	4.4726	4.4726	4.4726	4.4726	1281.93	1281.93	1281.93	1281.93	0.878701	0.878701	0.878701	0.878701	351.802	351.802	351.802	351.802	511.073	511.073	511.073	511.073
alle_107	CC(C)c1ccccc1Br	-0.31851	-0.31935	-0.31849	-0.31849	0.044534	0.04259	0.04457	0.04457	0.36304	0.36194	0.36306	0.36306	-0.13699	-0.13838	-0.13696	-0.13696	0.025841	0.02583	0.02645	0.02583	60.3897	59.3777	60.4085	60.4085	122.838	122.706	122.841	122.841	1.5313	1.5297	1.6173	1.5297	1288.14	1282.08	1613.96	1282.08	0.904568	0.904541	0.906036	0.904541	336.69	335.473	336.713	336.713	499.783	498.285	499.81	499.81
alle_108	CCOc1ccccc1Br	-0.30456	-0.31844	-0.30062	-0.30151	0.043811	0.04133	0.04441	0.04438	0.348374	0.34503	0.35979	0.34589	-0.13038	-0.13855	-0.12811	-0.12857	0.024398	0.02378	0.02667	0.02389	66.6013	61.3473	67.8712	67.8712	116.404	114.601	116.812	116.812	2.57776	1.9661	2.8429	2.6898	1254.31	1211.09	1483.61	1228.49	0.887474	0.884601	0.901283	0.884601	339.258	331.092	340.863	340.863	491.228	484.717	492.339	492.339
alle_109	NC(=S)Nc1ccc(Br)cc1	-0.29443	-0.29444	-0.29421	-0.29442	0.014054	0.01397	0.02347	0.01397	0.308482	0.30839	0.31768	0.30839	-0.14019	-0.14024	-0.13537	-0.14023	0.031853	0.02884	0.03188	0.03188	135.815	110.259	136.058	136.015	144.559	141.437	144.59	144.579	3.53769	3.5194	5.5392	3.521	1575.12	1371.63	1791.51	1791.51	0.876436	0.876113	0.878917	0.876698	358.958	357.372	359.172	358.732	524.71	523.449	524.89	524.45
alle_11	COc1ccc(Br)cc1	-0.29846	-0.29846	-0.29846	-0.29846	0.04186	0.04186	0.04186	0.04186	0.34032	0.34032	0.34032	0.34032	-0.1283	-0.1283	-0.1283	-0.1283	0.02418	0.02418	0.02418	0.02418	79.9044	79.9044	79.9044	79.9044	105.362	105.362	105.362	105.362	2.8271	2.8271	2.8271	2.8271	1424.44	1424.44	1424.44	1424.44	0.901613	0.901613	0.901613	0.901613	311.772	311.772	311.772	311.772	443.16	443.16	443.16	443.16
alle_110	Brc1ccc2nccn2n1	-0.31601	-0.31601	-0.31601	-0.31601	-0.01051	-0.01051	-0.01051	-0.01051	0.3055	0.3055	0.3055	0.3055	-0.16326	-0.16326	-0.16326	-0.16326	0.04362	0.04362	0.04362	0.04362	96.782	96.782	96.782	96.782	110.497	110.497	110.497	110.497	0.7473	0.7473	0.7473	0.7473	1061.15	1061.15	1061.15	1061.15	0.907478	0.907478	0.907478	0.907478	303.093	303.093	303.093	303.093	428.935	428.935	428.935	428.935
alle_111	CC(=O)c1ccc(Br)cc1	-0.33277	-0.33277	-0.33277	-0.33277	-0.00676	-0.00676	-0.00676	-0.00676	0.32601	0.32601	0.32601	0.32601	-0.16977	-0.16977	-0.16977	-0.16977	0.0442	0.0442	0.0442	0.0442	92.7286	92.7286	92.7286	92.7286	116.153	116.153	116.153	116.153	2.3881	2.3881	2.3881	2.3881	1205.79	1205.79	1205.79	1205.79	0.897697	0.897697	0.897697	0.897697	327.092	327.092	327.092	327.092	473.121	473.121	473.121	473.121
alle_112	CCOC(=O)c1cccc(Br)c1	-0.3299	-0.32999	-0.32978	-0.32999	0.003683	0.00348	0.00386	0.0038	0.333583	0.33336	0.33379	0.33379	-0.16311	-0.16324	-0.16296	-0.1631	0.039879	0.0398	0.03996	0.03985	85.1052	80.6834	91.7911	81.9596	131.337	130.989	131.864	131.148	1.79148	0.5287	3.4846	0.643	1523.21	1180.56	1969.27	1180.56	0.863862	0.861883	0.866536	0.862007	377.357	375.172	378.922	378.922	553.429	551.187	555.091	555.091
alle_115	CC(C)Oc1ccc(Br)cc1	-0.29496	-0.31079	-0.29343	-0.29492	0.043894	0.04246	0.04562	0.04389	0.338858	0.33881	0.35325	0.33881	-0.12553	-0.13417	-0.12391	-0.12552	0.023256	0.02264	0.02548	0.02325	91.487	80.2755	91.5261	91.5261	131.215	128.232	131.227	131.227	3.16857	2.5611	3.3785	3.17	1481.79	1350.96	1535.08	1455.68	0.872771	0.872523	0.889623	0.872777	367.148	356.752	367.353	367.183	539.368	531.659	539.591	539.452
alle_118	Fc1ccc(Br)c(F)c1	-0.3267	-0.3267	-0.3267	-0.3267	0.02757	0.02757	0.02757	0.02757	0.35427	0.35427	0.35427	0.35427	-0.14957	-0.14957	-0.14957	-0.14957	0.03157	0.03157	0.03157	0.03157	61.6432	61.6432	61.6432	61.6432	86.2092	86.2092	86.2092	86.2092	1.3382	1.3382	1.3382	1.3382	1054.45	1054.45	1054.45	1054.45	0.919624	0.919624	0.919624	0.919624	285.611	285.611	285.611	285.611	400.269	400.269	400.269	400.269
alle_119	COc1ccc(C)cc1Br	-0.29763	-0.31264	-0.29571	-0.29571	0.044216	0.04169	0.04454	0.04454	0.34185	0.34025	0.35433	0.34025	-0.12671	-0.13548	-0.12559	-0.12559	0.023489	0.02318	0.0259	0.02318	71.148	69.3985	71.3722	71.3722	117.994	116.579	118.175	118.175	2.66347	2.3309	2.7061	2.7061	1457.6	1040.29	1496.06	1496.06	0.890024	0.889456	0.89447	0.889456	337.592	335.732	337.823	337.823	489.737	489.342	489.772	489.772
alle_12	Cc1cc(C)nc(Br)n1	-0.34289	-0.34289	-0.34289	-0.34289	0.01485	0.01485	0.01485	0.01485	0.35774	0.35774	0.35774	0.35774	-0.16402	-0.16402	-0.16402	-0.16402	0.0376	0.0376	0.0376	0.0376	60.6456	60.6456	60.6456	60.6456	103.303	103.303	103.303	103.303	4.2892	4.2892	4.2892	4.2892	1286.49	1286.49	1286.49	1286.49	0.890552	0.890552	0.890552	0.890552	317.532	317.532	317.532	317.532	447.141	447.141	447.141	447.141
alle_120	COc1ccc(OC)c(Br)c1	-0.28549	-0.29969	-0.28239	-0.28239	0.041897	0.04046	0.04281	0.042	0.327389	0.32439	0.34022	0.32439	-0.1218	-0.12958	-0.1202	-0.1202	0.022659	0.02226	0.02468	0.02227	75.1574	71.6911	78.1783	74.6592	122.992	121.477	123.51	123.185	2.21896	1.7069	3.7904	1.7072	1450.29	970.354	1854.61	1512.1	0.882681	0.881438	0.886824	0.881887	351.635	349.942	352.262	351.962	514.18	513.846	514.48	514.206
alle_121	CCOc1ccc(Br)cc1	-0.29689	-0.2971	-0.29598	-0.2971	0.043053	0.04304	0.04311	0.04304	0.339947	0.33909	0.34014	0.34014	-0.12692	-0.12703	-0.12644	-0.12703	0.023692	0.02357	0.02372	0.02372	88.7078	83.9767	89.7715	89.7715	118.813	117.862	119.027	119.027	3.04751	3.0461	3.0538	3.0461	1339.16	1070.44	1379.51	1379.51	0.879607	0.878067	0.886618	0.878067	344.136	339.512	345.143	345.143	495.208	491.091	496.093	496.093
alle_122	CC(=O)c1cccc(Br)c1	-0.33245	-0.33259	-0.33235	-0.33235	-0.00698	-0.00698	-0.00697	-0.00698	0.32547	0.32537	0.32562	0.32537	-0.16971	-0.16978	-0.16967	-0.16967	0.044248	0.04424	0.04426	0.04424	78.3935	77.9873	78.998	77.9873	114.163	114.008	114.394	114.008	2.34599	1.2846	3.9255	1.2846	1166.16	1042.29	1350.5	1042.29	0.897647	0.897438	0.897788	0.897788	327.186	327.042	327.402	327.042	473.288	473.085	473.589	473.085
alle_124	Fc1cc(F)c(Br)cc1F	-0.3299	-0.3299	-0.3299	-0.3299	0.01932	0.01932	0.01932	0.01932	0.34922	0.34922	0.34922	0.34922	-0.15529	-0.15529	-0.15529	-0.15529	0.03453	0.03453	0.03453	0.03453	62.4078	62.4078	62.4078	62.4078	86.7155	86.7155	86.7155	86.7155	0.0841	0.0841	0.0841	0.0841	1199.15	1199.15	1199.15	1199.15	0.915176	0.915176	0.915176	0.915176	294.82	294.82	294.82	294.82	416.741	416.741	416.741	416.741
alle_125	COc1ccc(Br)c(OC)c1	-0.2882	-0.2975	-0.28589	-0.28893	0.052256	0.04471	0.05449	0.05135	0.340454	0.34028	0.34282	0.34028	-0.11797	-0.1264	-0.1157	-0.11879	0.020445	0.01966	0.02334	0.02073	79.8317	78.4941	81.1009	80.5683	123.096	121.728	123.344	123.344	3.44496	2.9378	3.9883	3.0909	1202.65	1138.37	1685.36	1138.37	0.882224	0.881759	0.886908	0.881759	351.713	349.812	351.952	351.952	513.954	513.745	514.511	514.072
alle_126	COC(=O)c1ccccc1Br	-0.32854	-0.32965	-0.3269	-0.32965	0.007503	0.00672	0.00803	0.00803	0.336045	0.33362	0.33768	0.33768	-0.16052	-0.16081	-0.16009	-0.16081	0.038338	0.03829	0.03841	0.03829	73.2209	72.9442	73.4074	73.4074	117.351	117.198	117.577	117.198	2.16532	1.422	3.2683	1.422	1239.78	1083.48	1452.81	1083.48	0.892709	0.891504	0.893708	0.893708	339.221	338.942	339.572	338.942	495.521	495.009	495.804	495.741
alle_127	CC(C)c1ccc(Br)cc1	-0.31386	-0.31386	-0.31386	-0.31386	0.04327	0.04327	0.04327	0.04327	0.35713	0.35713	0.35713	0.35713	-0.1353	-0.1353	-0.1353	-0.1353	0.02563	0.02563	0.02563	0.02563	80.5727	80.5727	80.5727	80.5727	125.269	125.269	125.269	125.269	2.3395	2.3395	2.3395	2.3395	1622.12	1622.12	1622.12	1622.12	0.888429	0.888429	0.888429	0.888429	347.863	347.863	347.863	347.863	510.882	510.882	510.882	510.882
alle_128	Brc1cccnn1	-0.33782	-0.33782	-0.33782	-0.33782	-0.0041	-0.0041	-0.0041	-0.0041	0.33372	0.33372	0.33372	0.33372	-0.17096	-0.17096	-0.17096	-0.17096	0.04379	0.04379	0.04379	0.04379	56.7145	56.7145	56.7145	56.7145	76.1847	76.1847	76.1847	76.1847	4.4419	4.4419	4.4419	4.4419	851.154	851.154	851.154	851.154	0.93333	0.93333	0.93333	0.93333	254.762	254.762	254.762	254.762	344.769	344.769	344.769	344.769
alle_129	CCOC(=O)c1ccc(Br)cc1	-0.331	-0.33107	-0.33095	-0.33095	0.003654	0.00348	0.0038	0.0038	0.334659	0.33455	0.33475	0.33475	-0.16368	-0.1638	-0.16358	-0.16358	0.040029	0.03997	0.0401	0.03997	103.18	103.137	103.232	103.137	133.472	133.329	133.592	133.592	2.18903	2.1008	2.2631	2.2631	1695.65	1515.58	1813.28	1721.86	0.863689	0.861461	0.86648	0.861461	377.395	375.162	379.232	379.232	553.344	551.048	555.245	555.245
alle_130	Clc1ccc(Br)nc1	-0.33443	-0.33443	-0.33443	-0.33443	0.00873	0.00873	0.00873	0.00873	0.34316	0.34316	0.34316	0.34316	-0.16285	-0.16285	-0.16285	-0.16285	0.03864	0.03864	0.03864	0.03864	83.5778	83.5778	83.5778	83.5778	95.8597	95.8597	95.8597	95.8597	2.227	2.227	2.227	2.227	1013.71	1013.71	1013.71	1013.71	0.91357	0.91357	0.91357	0.91357	288.552	288.552	288.552	288.552	402.461	402.461	402.461	402.461
alle_131	CCOC(=O)c1cnc(Br)nc1C	-0.35288	-0.3529	-0.35258	-0.35288	-0.01168	-0.0118	-0.01148	-0.01151	0.341197	0.3409	0.34137	0.34137	-0.18228	-0.18235	-0.18203	-0.1822	0.048689	0.04857	0.04874	0.04862	96.2893	95.9162	100.769	95.9162	135.711	135.281	135.958	135.958	3.87402	3.8106	4.7971	3.8313	1648.35	1429.21	1865.24	1865.24	0.860677	0.85803	0.869155	0.85803	387.528	382.981	389.791	389.791	572.769	570.199	575.143	575.143
alle_132	Clc1nccnc1Br	-0.34697	-0.34697	-0.34697	-0.34697	-0.01059	-0.01059	-0.01059	-0.01059	0.33638	0.33638	0.33638	0.33638	-0.17878	-0.17878	-0.17878	-0.17878	0.04751	0.04751	0.04751	0.04751	64.7637	64.7637	64.7637	64.7637	89.7799	89.7799	89.7799	89.7799	2.1594	2.1594	2.1594	2.1594	902.593	902.593	902.593	902.593	0.923865	0.923865	0.923865	0.923865	277.442	277.442	277.442	277.442	385.873	385.873	385.873	385.873
alle_133	COC(=O)c1ccc(Br)nn1	-0.34371	-0.34377	-0.34237	-0.34377	-0.01719	-0.01754	-0.01718	-0.01718	0.32652	0.32483	0.32659	0.32659	-0.18045	-0.18048	-0.17996	-0.18048	0.049869	0.04985	0.04987	0.04987	91.0456	90.9996	92.1594	90.9996	110.207	110.205	110.246	110.205	2.44804	2.3047	5.9198	2.3047	1357.9	1210.05	1364.01	1364.01	0.882957	0.882953	0.883036	0.882953	336.609	336.561	336.611	336.611	481.805	481.767	481.806	481.806
alle_134	Cn1nnnc1Br	-0.3715	-0.3715	-0.3715	-0.3715	0.0416	0.0416	0.0416	0.0416	0.4131	0.4131	0.4131	0.4131	-0.16495	-0.16495	-0.16495	-0.16495	0.03293	0.03293	0.03293	0.03293	36.2252	36.2252	36.2252	36.2252	66.7997	66.7997	66.7997	66.7997	5.4067	5.4067	5.4067	5.4067	736.784	736.784	736.784	736.784	0.934989	0.934989	0.934989	0.934989	252.431	252.431	252.431	252.431	340.955	340.955	340.955	340.955
alle_135	O=c1nc(Br)[nH]c(=O)[nH]1	-0.38222	-0.38222	-0.38222	-0.38222	-0.00358	-0.00358	-0.00358	-0.00358	0.37864	0.37864	0.37864	0.37864	-0.1929	-0.1929	-0.1929	-0.1929	0.04914	0.04914	0.04914	0.04914	55.1183	55.1183	55.1183	55.1183	80.0414	80.0414	80.0414	80.0414	3.4564	3.4564	3.4564	3.4564	1131.06	1131.06	1131.06	1131.06	0.914486	0.914486	0.914486	0.914486	280.108	280.108	280.108	280.108	385.503	385.503	385.503	385.503
alle_136	COc1ccc(N(=O)=O)cc1Br	-0.32882	-0.34333	-0.32835	-0.32835	-0.02438	-0.03143	-0.02415	-0.02415	0.304439	0.3042	0.3119	0.3042	-0.1766	-0.18738	-0.17625	-0.17625	0.051223	0.05106	0.05629	0.05106	87.5185	83.2023	87.6569	87.6569	123.098	120.599	123.178	123.178	5.72318	4.4937	5.7626	5.7626	1349.35	1292.83	1499.68	1347.84	0.886214	0.886058	0.891265	0.886058	348.451	346.469	348.509	348.509	510.262	510.246	510.671	510.256
alle_137	O=N(=O)c1cccc(Br)c1	-0.34786	-0.34786	-0.34786	-0.34786	-0.03576	-0.03576	-0.03576	-0.03576	0.3121	0.3121	0.3121	0.3121	-0.19181	-0.19181	-0.19181	-0.19181	0.05894	0.05894	0.05894	0.05894	76.7781	76.7781	76.7781	76.7781	102.755	102.755	102.755	102.755	3.8767	3.8767	3.8767	3.8767	1230.57	1230.57	1230.57	1230.57	0.906881	0.906881	0.906881	0.906881	308.009	308.009	308.009	308.009	438.981	438.981	438.981	438.981
alle_138	O=N(=O)c1ccc(Br)cc1	-0.35083	-0.35083	-0.35083	-0.35083	-0.03552	-0.03552	-0.03552	-0.03552	0.31531	0.31531	0.31531	0.31531	-0.19318	-0.19318	-0.19318	-0.19318	0.05917	0.05917	0.05917	0.05917	87.2418	87.2418	87.2418	87.2418	104.563	104.563	104.563	104.563	3.0555	3.0555	3.0555	3.0555	1026.92	1026.92	1026.92	1026.92	0.906446	0.906446	0.906446	0.906446	308.299	308.299	308.299	308.299	439.285	439.285	439.285	439.285
alle_139	Cn1cc(Br)cn1	-0.31529	-0.31529	-0.31529	-0.31529	0.06861	0.06861	0.06861	0.06861	0.3839	0.3839	0.3839	0.3839	-0.12334	-0.12334	-0.12334	-0.12334	0.01981	0.01981	0.01981	0.01981	50.1102	50.1102	50.1102	50.1102	77.7808	77.7808	77.7808	77.7808	2.9151	2.9151	2.9151	2.9151	1192.02	1192.02	1192.02	1192.02	0.914924	0.914924	0.914924	0.914924	272.602	272.602	272.602	272.602	370.378	370.378	370.378	370.378
alle_14	Brc1n[nH]nc1c1ccccc1	-0.31528	-0.31528	-0.31528	-0.31528	0.02478	0.02478	0.02478	0.02478	0.34006	0.34006	0.34006	0.34006	-0.14525	-0.14525	-0.14525	-0.14525	0.03102	0.03102	0.03102	0.03102	84.3085	84.3085	84.3086	84.3086	128.296	128.296	128.296	128.296	1.3306	1.3306	1.3306	1.3306	1371.73	1254.15	1489.3	1489.3	0.891844	0.891819	0.891869	0.891819	342.727	342.712	342.742	342.742	502.494	502.482	502.506	502.506
alle_141	COc1ccc(Br)cn1	-0.30973	-0.31213	-0.30973	-0.30973	0.025638	0.02356	0.02564	0.02564	0.33537	0.33537	0.33569	0.33537	-0.14205	-0.14429	-0.14205	-0.14205	0.030081	0.03008	0.03101	0.03008	77.6231	77.6205	79.8199	77.6205	100.26	100.26	100.368	100.26	1.40616	1.4038	3.4079	1.4038	1018.05	1017.49	1498.12	1017.49	0.900022	0.900017	0.904104	0.900017	307.779	305.312	307.782	307.782	433.524	431.238	433.526	433.526
alle_142	Brc1nnco1	-0.36511	-0.36511	-0.36511	-0.36511	0.03641	0.03641	0.03641	0.03641	0.40152	0.40152	0.40152	0.40152	-0.16435	-0.16435	-0.16435	-0.16435	0.03364	0.03364	0.03364	0.03364	38.8247	38.8247	38.8247	38.8247	54.8786	54.8786	54.8786	54.8786	3.0359	3.0359	3.0359	3.0359	648.397	648.397	648.397	648.397	0.944035	0.944035	0.944035	0.944035	227.311	227.311	227.311	227.311	295.587	295.587	295.587	295.587
alle_143	COC(=O)c1nccc(Br)n1	-0.35669	-0.35705	-0.35638	-0.35638	-0.01634	-0.0164	-0.01628	-0.01628	0.340358	0.3401	0.34065	0.3401	-0.18652	-0.18673	-0.18633	-0.18633	0.051106	0.05104	0.05118	0.05104	73.6049	70.7762	76.1066	76.1065	108.273	108.092	108.434	108.434	2.74272	1.9537	3.4405	3.4405	1514.69	1355.89	1660.28	1355.89	0.877936	0.877821	0.878072	0.877821	339.793	339.641	339.871	339.861	484.496	484.283	484.592	484.545
alle_145	COc1ncccc1Br	-0.31182	-0.31182	-0.31182	-0.31182	0.02705	0.02705	0.02705	0.02705	0.33887	0.33887	0.33887	0.33887	-0.14239	-0.14239	-0.14239	-0.14239	0.02991	0.02991	0.02991	0.02991	61.6611	61.6611	61.6611	61.6611	99.1261	99.1261	99.1261	99.1261	1.4935	1.4935	1.4935	1.4935	1119.2	1119.2	1119.2	1119.2	0.904325	0.904325	0.904325	0.904325	304.702	304.702	304.702	304.702	430.105	430.105	430.105	430.105
alle_146	O=c1nc(Br)cc[nH]1	-0.33868	-0.33868	-0.33868	-0.33868	-0.01019	-0.01019	-0.01019	-0.01019	0.32849	0.32849	0.32849	0.32849	-0.17444	-0.17444	-0.17444	-0.17444	0.04631	0.04631	0.04631	0.04631	62.1256	62.1256	62.1256	62.1256	82.8213	82.8213	82.8213	82.8213	6.1502	6.1502	6.1502	6.1502	728.27	728.27	728.27	728.27	0.921108	0.921108	0.921108	0.921108	271.4	271.4	271.4	271.4	371.668	371.668	371.668	371.668
alle_147	Brc1cc[nH]n1	-0.32821	-0.32821	-0.32821	-0.32821	0.06886	0.06886	0.06886	0.06886	0.39707	0.39707	0.39707	0.39707	-0.12968	-0.12968	-0.12968	-0.12968	0.02117	0.02117	0.02117	0.02117	42.7581	42.7581	42.7581	42.7581	64.1216	64.1216	64.1216	64.1216	3.7745	3.7745	3.7745	3.7745	827.537	827.537	827.537	827.537	0.935218	0.935218	0.935218	0.935218	240.352	240.352	240.352	240.352	316.895	316.895	316.895	316.895
alle_148	Fc1ccccc1Br	-0.32707	-0.32707	-0.32707	-0.32707	0.03191	0.03191	0.03191	0.03191	0.35898	0.35898	0.35898	0.35898	-0.14758	-0.14758	-0.14758	-0.14758	0.03034	0.03034	0.03034	0.03034	60.4813	60.4813	60.4813	60.4813	86.0208	86.0208	86.0208	86.0208	2.4562	2.4562	2.4562	2.4562	836.571	836.571	836.571	836.571	0.925534	0.925534	0.925534	0.925534	275.642	275.642	275.642	275.642	383.16	383.16	383.16	383.16
alle_149	Cc1cc(Br)n(C)n1	-0.31764	-0.31764	-0.31764	-0.31764	0.07351	0.07351	0.07351	0.07351	0.39115	0.39115	0.39115	0.39115	-0.12207	-0.12207	-0.12207	-0.12207	0.01905	0.01905	0.01905	0.01905	52.3263	52.3263	52.3263	52.3263	90.9001	90.9001	90.9001	90.9001	0.6556	0.6556	0.6556	0.6556	1124.38	1124.38	1124.38	1124.38	0.903115	0.903115	0.903115	0.903115	299.162	299.162	299.162	299.162	417.589	417.589	417.589	417.589
alle_15	Cc1ncccc1Br	-0.3292	-0.3292	-0.3292	-0.3292	0.02612	0.02612	0.02612	0.02612	0.35532	0.35532	0.35532	0.35532	-0.15154	-0.15154	-0.15154	-0.15154	0.03232	0.03232	0.03232	0.03232	60.3034	60.3034	60.3034	60.3034	93.735	93.735	93.735	93.735	1.3818	1.3818	1.3818	1.3818	1088.72	1088.72	1088.72	1088.72	0.921779	0.921779	0.921779	0.921779	285.533	285.533	285.533	285.533	401.511	401.511	401.511	401.511
alle_150	CCOC(=O)c1nnc(Br)o1	-0.36787	-0.3682	-0.36775	-0.36775	-0.00887	-0.00927	-0.00868	-0.00868	0.359006	0.35889	0.35919	0.35907	-0.18837	-0.18874	-0.18822	-0.18822	0.049418	0.04933	0.04962	0.04933	71.7631	63.3014	74.5098	74.5098	101.026	100.595	101.295	101.295	2.39099	1.7606	5.0878	1.7606	1099.96	854.322	1469.92	854.322	0.868865	0.865499	0.872743	0.866056	344.954	342.469	347.139	346.789	487.897	485.753	489.7	489.431
alle_152	N#Cc1ccc(Br)nc1	-0.35375	-0.35375	-0.35375	-0.35375	-0.01982	-0.01982	-0.01982	-0.01982	0.33393	0.33393	0.33393	0.33393	-0.18679	-0.18679	-0.18679	-0.18679	0.05224	0.05224	0.05224	0.05224	97.8378	97.8378	97.8378	97.8378	100.782	100.782	100.782	100.782	2.8118	2.8118	2.8118	2.8118	1165.62	1165.62	1165.62	1165.62	0.903507	0.903507	0.903507	0.903507	298.012	298.012	298.012	298.012	415.453	415.453	415.453	415.453
alle_154	N#Cc1cccnc1Br	-0.35362	-0.35362	-0.35362	-0.35362	-0.01987	-0.01987	-0.01987	-0.01987	0.33375	0.33375	0.33375	0.33375	-0.18675	-0.18675	-0.18675	-0.18675	0.05225	0.05225	0.05225	0.05225	70.0121	70.0121	70.0121	70.0121	97.457	97.457	97.457	97.457	4.8379	4.8379	4.8379	4.8379	1319.16	1319.16	1319.16	1319.16	0.91209	0.91209	0.91209	0.91209	293.042	293.042	293.042	293.042	410.89	410.89	410.89	410.89
alle_155	CC(C)(C)OC(=O)c1ccc(Br)cc1	-0.32906	-0.32906	-0.32906	-0.32906	0.00603	0.00603	0.00603	0.00603	0.33509	0.33509	0.33509	0.33509	-0.16152	-0.16152	-0.16152	-0.16152	0.03893	0.03893	0.03893	0.03893	107.496	107.496	107.496	107.496	157.874	157.874	157.874	157.874	2.4135	2.4135	2.4135	2.4135	1711.66	1711.66	1711.66	1711.66	0.857925	0.857925	0.857925	0.857925	417.053	417.053	417.053	417.053	636.406	636.406	636.406	636.406
alle_156	C#Cc1cccc(Br)c1	-0.32218	-0.32218	-0.32218	-0.32218	0.01111	0.01111	0.01111	0.01111	0.33329	0.33329	0.33329	0.33329	-0.15554	-0.15554	-0.15554	-0.15554	0.03629	0.03629	0.03629	0.03629	91.2988	91.2988	91.2988	91.2988	112.781	112.781	112.781	112.781	1.5033	1.5033	1.5033	1.5033	1161.74	1161.74	1161.74	1161.74	0.894512	0.894512	0.894512	0.894512	314.114	314.114	314.114	314.114	442.879	442.879	442.879	442.879
alle_157	CCOc1cccc(Br)c1	-0.30587	-0.30759	-0.30433	-0.3052	0.043218	0.04312	0.04339	0.04313	0.349089	0.34746	0.35098	0.34833	-0.13133	-0.1321	-0.1306	-0.13104	0.024704	0.02454	0.02486	0.02465	73.5654	65.4203	78.9488	71.5963	117.982	116.67	118.543	117.925	2.39096	1.8437	3.3609	1.9156	1373.07	1194.17	1581.92	1444.06	0.879483	0.877889	0.887414	0.878407	344.129	338.882	345.243	344.843	495.089	490.327	496.157	495.734
alle_158	Cc1ccc(Br)cc1C	-0.3098	-0.3098	-0.3098	-0.3098	0.04792	0.04792	0.04792	0.04792	0.35772	0.35772	0.35772	0.35772	-0.13094	-0.13094	-0.13094	-0.13094	0.02396	0.02396	0.02396	0.02396	76.4506	76.4506	76.4506	76.4506	113.179	113.179	113.179	113.179	2.5635	2.5635	2.5635	2.5635	1247.73	1247.73	1247.73	1247.73	0.906199	0.906199	0.906199	0.906199	318.123	318.123	318.123	318.123	460.259	460.259	460.259	460.259
alle_159	Cc1cc(Br)no1	-0.34858	-0.34858	-0.34858	-0.34858	0.04357	0.04357	0.04357	0.04357	0.39215	0.39215	0.39215	0.39215	-0.15251	-0.15251	-0.15251	-0.15251	0.02965	0.02965	0.02965	0.02965	51.3345	51.3345	51.3345	51.3345	73.5074	73.5074	73.5074	73.5074	3.7625	3.7625	3.7625	3.7625	1055.96	1055.96	1055.96	1055.96	0.917314	0.917314	0.917314	0.917314	267.361	267.361	267.361	267.361	361.159	361.159	361.159	361.159
alle_16	Clc1cncc(Br)n1	-0.34853	-0.34853	-0.34853	-0.34853	-0.01285	-0.01285	-0.01285	-0.01285	0.33568	0.33568	0.33568	0.33568	-0.18069	-0.18069	-0.18069	-0.18069	0.04863	0.04863	0.04863	0.04863	71.3831	71.3831	71.3831	71.3831	91.3767	91.3767	91.3767	91.3767	1.1631	1.1631	1.1631	1.1631	1193.11	1193.11	1193.11	1193.11	0.915557	0.915557	0.915557	0.915557	282.272	282.272	282.272	282.272	390.664	390.664	390.664	390.664
alle_160	Clc1ncccc1Br	-0.33667	-0.33667	-0.33667	-0.33667	0.01151	0.01151	0.01151	0.01151	0.34818	0.34818	0.34818	0.34818	-0.16258	-0.16258	-0.16258	-0.16258	0.03796	0.03796	0.03796	0.03796	64.3925	64.3925	64.3925	64.3925	93.3568	93.3568	93.3568	93.3568	3.2113	3.2113	3.2113	3.2113	1106.83	1106.83	1106.83	1106.83	0.922681	0.922681	0.922681	0.922681	283.182	283.182	283.182	283.182	397.146	397.146	397.146	397.146
alle_161	Cc1ccncc1Br	-0.33247	-0.33247	-0.33247	-0.33247	0.02742	0.02742	0.02742	0.02742	0.35989	0.35989	0.35989	0.35989	-0.15253	-0.15253	-0.15253	-0.15253	0.03232	0.03232	0.03232	0.03232	59.3534	59.3534	59.3534	59.3534	93.2622	93.2622	93.2622	93.2622	2.5302	2.5302	2.5302	2.5302	971.038	971.038	971.038	971.038	0.925882	0.925882	0.925882	0.925882	283.502	283.502	283.502	283.502	399.892	399.892	399.892	399.892
alle_162	Brc1ccccc1Oc1ccccc1	-0.3071	-0.3071	-0.3071	-0.3071	0.03266	0.03266	0.03266	0.03266	0.33976	0.33976	0.33976	0.33976	-0.13722	-0.13722	-0.13722	-0.13722	0.02771	0.02771	0.02771	0.02771	73.837	73.8369	73.8372	73.837	156.852	156.85	156.853	156.853	1.95723	1.9572	1.9573	1.9572	1919.28	1809.51	2083.68	2083.68	0.871664	0.871658	0.871671	0.871664	391.647	391.593	391.743	391.603	593.116	593.002	593.329	593.017
alle_163	Cc1ccc2nc(Br)sc2c1	-0.31294	-0.31294	-0.31294	-0.31294	0.01594	0.01594	0.01594	0.01594	0.32888	0.32888	0.32888	0.32888	-0.1485	-0.1485	-0.1485	-0.1485	0.03353	0.03353	0.03353	0.03353	123.901	123.901	123.901	123.901	139.911	139.911	139.911	139.911	2.7814	2.7814	2.7814	2.7814	1415.83	1415.83	1415.83	1415.83	0.885752	0.885752	0.885752	0.885752	347.143	347.143	347.143	347.143	506.996	506.996	506.996	506.996
alle_165	Cc1ccc(Br)nc1	-0.32658	-0.32658	-0.32658	-0.32658	0.02223	0.02223	0.02223	0.02223	0.34881	0.34881	0.34881	0.34881	-0.15218	-0.15218	-0.15218	-0.15218	0.03319	0.03319	0.03319	0.03319	72.739	72.739	72.739	72.739	95.6609	95.6609	95.6609	95.6609	3.8808	3.8808	3.8808	3.8808	1139.38	1139.38	1139.38	1139.38	0.910918	0.910918	0.910918	0.910918	291.613	291.613	291.613	291.613	407.101	407.101	407.101	407.101
alle_166	COc1cccc2c(Br)ccnc12	-0.29315	-0.29438	-0.29306	-0.29306	-0.00055	-0.00582	-0.00012	-0.00012	0.292597	0.28844	0.29294	0.29294	-0.14685	-0.1501	-0.14659	-0.14659	0.036858	0.03668	0.03904	0.03668	110	106.046	110.323	110.323	149.277	148.525	149.337	149.337	1.59529	0.9357	1.6497	1.6497	1303.08	1292.46	1459.46	1292.46	0.884842	0.884655	0.887461	0.884655	364.548	362.703	364.673	364.673	544.758	543.031	544.866	544.866
alle_167	Cc1cccc(C)c1Br	-0.31585	-0.31585	-0.31585	-0.31585	0.04604	0.04604	0.04604	0.04604	0.36189	0.36189	0.36189	0.36189	-0.13491	-0.13491	-0.13491	-0.13491	0.02514	0.02514	0.02514	0.02514	65.48	65.48	65.48	65.48	111.329	111.329	111.329	111.329	1.268	1.268	1.268	1.268	1594.25	1594.25	1594.25	1594.25	0.915152	0.915152	0.915152	0.915152	312.533	312.533	312.533	312.533	454.838	454.838	454.838	454.838
alle_168	Brc1ccc(c2ccccc2)cc1	-0.30486	-0.30486	-0.30486	-0.30486	0.01812	0.01812	0.01812	0.01812	0.32298	0.32298	0.32298	0.32298	-0.14337	-0.14337	-0.14337	-0.14337	0.03182	0.03182	0.03182	0.03182	142.641	142.641	142.641	142.641	161.921	161.921	161.921	161.921	2.0107	2.0107	2.0107	2.0107	1853.86	1799.34	1908.39	1799.34	0.870806	0.870615	0.870997	0.870615	382.154	381.954	382.354	382.354	570.839	570.578	571.099	571.099
alle_17	Clc1nccc(Br)n1	-0.36228	-0.36228	-0.36228	-0.36228	-0.00504	-0.00504	-0.00504	-0.00504	0.35724	0.35724	0.35724	0.35724	-0.18366	-0.18366	-0.18366	-0.18366	0.04721	0.04721	0.04721	0.04721	64.1242	64.1242	64.1242	64.1242	89.7868	89.7868	89.7868	89.7868	3.0875	3.0875	3.0875	3.0875	1171.46	1171.46	1171.46	1171.46	0.913159	0.913159	0.913159	0.913159	283.222	283.222	283.222	283.222	391.096	391.096	391.096	391.096
alle_171	Clc1cc(Br)ccn1	-0.35127	-0.35127	-0.35127	-0.35127	0.00937	0.00937	0.00937	0.00937	0.36064	0.36064	0.36064	0.36064	-0.17095	-0.17095	-0.17095	-0.17095	0.04052	0.04052	0.04052	0.04052	67.5513	67.5513	67.5513	67.5513	94.6915	94.6915	94.6915	94.6915	2.0886	2.0886	2.0886	2.0886	846.811	846.811	846.811	846.811	0.914299	0.914299	0.914299	0.914299	288.142	288.142	288.142	288.142	402.084	402.084	402.084	402.084
alle_173	Clc1cccnc1Br	-0.33632	-0.33632	-0.33632	-0.33632	0.01134	0.01134	0.01134	0.01134	0.34766	0.34766	0.34766	0.34766	-0.16249	-0.16249	-0.16249	-0.16249	0.03797	0.03797	0.03797	0.03797	64.9593	64.9593	64.9593	64.9593	93.6974	93.6974	93.6974	93.6974	3.2702	3.2702	3.2702	3.2702	1008.41	1008.41	1008.41	1008.41	0.922185	0.922185	0.922185	0.922185	283.452	283.452	283.452	283.452	397.393	397.393	397.393	397.393
alle_174	Brc1snc2ccccc12	-0.30334	-0.30334	-0.30334	-0.30334	-0.02125	-0.02125	-0.02125	-0.02125	0.28209	0.28209	0.28209	0.28209	-0.1623	-0.1623	-0.1623	-0.1623	0.04669	0.04669	0.04669	0.04669	95.3135	95.3135	95.3135	95.3135	124.584	124.584	124.584	124.584	1.8394	1.8394	1.8394	1.8394	1434.57	1434.57	1434.57	1434.57	0.912359	0.912359	0.912359	0.912359	312.353	312.353	312.353	312.353	452.366	452.366	452.366	452.366
alle_175	CCOC(=O)c1ccccc1Br	-0.32803	-0.32903	-0.32595	-0.32898	0.009047	0.00806	0.01027	0.00917	0.337077	0.33405	0.3393	0.33815	-0.15949	-0.15991	-0.15879	-0.15991	0.037732	0.03743	0.03785	0.03781	76.5105	73.2755	78.2818	78.2818	129.625	129.008	130.26	129.616	1.97988	1.259	3.3991	1.4063	1500.4	1218.62	1710.04	1651.77	0.880004	0.871025	0.887951	0.881964	366.389	361.552	371.712	365.741	544.361	540.89	547.863	544.768
alle_176	Cc1cccc2sc(Br)nc12	-0.31448	-0.31448	-0.31448	-0.31448	0.01293	0.01293	0.01293	0.01293	0.32741	0.32741	0.32741	0.32741	-0.15078	-0.15078	-0.15078	-0.15078	0.03472	0.03472	0.03472	0.03472	107.226	107.226	107.226	107.226	137.849	137.849	137.849	137.849	1.8998	1.8998	1.8998	1.8998	1403.55	1403.55	1403.55	1403.55	0.890328	0.890328	0.890328	0.890328	344.103	344.103	344.103	344.103	504.233	504.233	504.233	504.233
alle_177	Cc1ccc2[nH]c(Br)nc2c1	-0.30194	-0.30194	-0.30194	-0.30194	0.03472	0.03472	0.03472	0.03472	0.33666	0.33666	0.33666	0.33666	-0.13361	-0.13361	-0.13361	-0.13361	0.02651	0.02651	0.02651	0.02651	111.143	111.143	111.143	111.143	127.866	127.866	127.866	127.866	3.2488	3.2488	3.2488	3.2488	1151.61	1151.61	1151.61	1151.61	0.885529	0.885529	0.885529	0.885529	339.623	339.623	339.623	339.623	490.426	490.426	490.426	490.426
alle_179	Cc1csc(Br)n1	-0.31953	-0.31953	-0.31953	-0.31953	0.02706	0.02706	0.02706	0.02706	0.34659	0.34659	0.34659	0.34659	-0.14624	-0.14624	-0.14624	-0.14624	0.03085	0.03085	0.03085	0.03085	55.1314	55.1314	55.1314	55.1314	88.6874	88.6874	88.6874	88.6874	2.3184	2.3184	2.3184	2.3184	601.812	601.812	601.812	601.812	0.914104	0.914104	0.914104	0.914104	280.272	280.272	280.272	280.272	385.6	385.6	385.6	385.6
alle_18	Brc1nccs1	-0.32959	-0.32959	-0.32959	-0.32959	0.02149	0.02149	0.02149	0.02149	0.35108	0.35108	0.35108	0.35108	-0.15405	-0.15405	-0.15405	-0.15405	0.0338	0.0338	0.0338	0.0338	49.8667	49.8667	49.8667	49.8667	74.8103	74.8103	74.8103	74.8103	2.3356	2.3356	2.3356	2.3356	893.101	893.101	893.101	893.101	0.935713	0.935713	0.935713	0.935713	248.812	248.812	248.812	248.812	334.037	334.037	334.037	334.037
alle_180	Clc1cccc(Br)n1	-0.33762	-0.33762	-0.33762	-0.33762	0.0107	0.0107	0.0107	0.0107	0.34832	0.34832	0.34832	0.34832	-0.16346	-0.16346	-0.16346	-0.16346	0.03835	0.03835	0.03835	0.03835	69.0755	69.0755	69.0755	69.0755	95.3724	95.3724	95.3724	95.3724	3.6367	3.6367	3.6367	3.6367	974.194	974.194	974.194	974.194	0.911421	0.911421	0.911421	0.911421	289.412	289.412	289.412	289.412	402.836	402.836	402.836	402.836
alle_182	Cc1cncc(Br)c1	-0.33042	-0.33042	-0.33042	-0.33042	0.02176	0.02176	0.02176	0.02176	0.35218	0.35218	0.35218	0.35218	-0.15433	-0.15433	-0.15433	-0.15433	0.03381	0.03381	0.03381	0.03381	64.3625	64.3625	64.3625	64.3625	94.5829	94.5829	94.5829	94.5829	2.5584	2.5584	2.5584	2.5584	934.041	934.041	934.041	934.041	0.913941	0.913941	0.913941	0.913941	290.233	290.233	290.233	290.233	406.229	406.229	406.229	406.229
alle_183	Fc1cc(Cl)cnc1Br	-0.337	-0.337	-0.337	-0.337	0.00221	0.00221	0.00221	0.00221	0.33921	0.33921	0.33921	0.33921	-0.1674	-0.1674	-0.1674	-0.1674	0.0413	0.0413	0.0413	0.0413	84.9024	84.9024	84.9024	84.9024	96.6697	96.6697	96.6697	96.6697	1.8555	1.8555	1.8555	1.8555	1165.93	1165.93	1165.93	1165.93	0.911616	0.911616	0.911616	0.911616	296.211	296.211	296.211	296.211	417.248	417.248	417.248	417.248
alle_185	Cc1ccc(Br)c(C)c1	-0.30985	-0.30985	-0.30985	-0.30985	0.04672	0.04672	0.04672	0.04672	0.35657	0.35657	0.35657	0.35657	-0.13157	-0.13157	-0.13157	-0.13157	0.02427	0.02427	0.02427	0.02427	74.2839	74.2839	74.2839	74.2839	112.943	112.943	112.943	112.943	2.0427	2.0427	2.0427	2.0427	1129.08	1129.08	1129.08	1129.08	0.903716	0.903716	0.903716	0.903716	319.653	319.653	319.653	319.653	461.678	461.678	461.678	461.678
alle_187	COC(=O)c1cccnc1Br	-0.34055	-0.34124	-0.33865	-0.34124	-0.00283	-0.00358	-0.00254	-0.00254	0.337724	0.33507	0.3387	0.3387	-0.17169	-0.17191	-0.17112	-0.17189	0.043642	0.04362	0.04369	0.04362	70.2268	69.2149	70.6004	70.5863	112.321	112.251	112.514	112.251	2.59453	1.8248	4.717	1.8268	1377.01	1182.4	1665.02	1439.58	0.893566	0.891872	0.894202	0.894061	334.166	333.931	334.731	334.031	485.185	485.014	485.294	485.294
alle_189	Nc1ccccc1Br	-0.28743	-0.28743	-0.28743	-0.28743	0.04785	0.04785	0.04785	0.04785	0.33528	0.33528	0.33528	0.33528	-0.11979	-0.11979	-0.11979	-0.11979	0.0214	0.0214	0.0214	0.0214	64.594	64.594	64.594	64.594	95.8738	95.8738	95.8738	95.8738	1.9063	1.9063	1.9063	1.9063	1323.22	1323.22	1323.22	1323.22	0.924007	0.924007	0.924007	0.924007	282.853	282.853	282.853	282.853	397.308	397.308	397.308	397.308
alle_19	Brc1nnns1	-0.37899	-0.37899	-0.37899	-0.37899	-0.02204	-0.02204	-0.02204	-0.02204	0.35695	0.35695	0.35695	0.35695	-0.20052	-0.20052	-0.20052	-0.20052	0.05632	0.05632	0.05632	0.05632	43.2445	43.2445	43.2445	43.2445	65.4167	65.4167	65.4167	65.4167	3.3886	3.3886	3.3886	3.3886	610.236	610.236	610.236	610.236	0.946618	0.946618	0.946618	0.946618	233.69	233.69	233.69	233.69	309.384	309.384	309.384	309.384
alle_191	Fc1cccc(Br)c1F	-0.33577	-0.33577	-0.33577	-0.33577	0.02878	0.02878	0.02878	0.02878	0.36455	0.36455	0.36455	0.36455	-0.1535	-0.1535	-0.1535	-0.1535	0.03231	0.03231	0.03231	0.03231	60.6614	60.6614	60.6614	60.6614	86.4027	86.4027	86.4027	86.4027	2.657	2.657	2.657	2.657	1124.65	1124.65	1124.65	1124.65	0.92112	0.92112	0.92112	0.92112	284.801	284.801	284.801	284.801	399.541	399.541	399.541	399.541
alle_192	Brc1ccc2c(c1)CCC2	-0.30791	-0.30791	-0.30791	-0.30791	0.04257	0.04257	0.04257	0.04257	0.35048	0.35048	0.35048	0.35048	-0.13267	-0.13267	-0.13267	-0.13267	0.02511	0.02511	0.02511	0.02511	80.0375	80.0375	80.0375	80.0375	120.853	120.853	120.853	120.853	2.6217	2.6217	2.6217	2.6217	1301.74	1301.74	1301.74	1301.74	0.896267	0.896267	0.896267	0.896267	330.713	330.713	330.713	330.713	479.851	479.851	479.851	479.851
alle_193	Fc1cc(F)cc(Br)c1	-0.33869	-0.33869	-0.33869	-0.33869	0.02618	0.02618	0.02618	0.02618	0.36487	0.36487	0.36487	0.36487	-0.15626	-0.15626	-0.15626	-0.15626	0.03346	0.03346	0.03346	0.03346	60.7037	60.7037	60.7037	60.7037	86.5741	86.5741	86.5741	86.5741	0.1621	0.1621	0.1621	0.1621	1198.75	1198.75	1198.75	1198.75	0.915713	0.915713	0.915713	0.915713	288.041	288.041	288.041	288.041	402.804	402.804	402.804	402.804
alle_194	Cc1ccc(Br)cc1F	-0.31944	-0.31944	-0.31944	-0.31944	0.03683	0.03683	0.03683	0.03683	0.35627	0.35627	0.35627	0.35627	-0.14131	-0.14131	-0.14131	-0.14131	0.02802	0.02802	0.02802	0.02802	73.3748	73.3748	73.3748	73.3748	100.284	100.284	100.284	100.284	1.9351	1.9351	1.9351	1.9351	1284.72	1284.72	1284.72	1284.72	0.90886	0.90886	0.90886	0.90886	304.432	304.432	304.432	304.432	432.768	432.768	432.768	432.768
alle_196	Cc1ccc(F)cc1Br	-0.32229	-0.32229	-0.32229	-0.32229	0.03291	0.03291	0.03291	0.03291	0.3552	0.3552	0.3552	0.3552	-0.14469	-0.14469	-0.14469	-0.14469	0.02947	0.02947	0.02947	0.02947	62.8564	62.8564	62.8564	62.8564	98.8236	98.8236	98.8236	98.8236	1.8172	1.8172	1.8172	1.8172	1475.08	1475.08	1475.08	1475.08	0.914769	0.914769	0.914769	0.914769	301.052	301.052	301.052	301.052	429.737	429.737	429.737	429.737
alle_197	Cc1cc(C)cc(Br)c1	-0.31549	-0.31549	-0.31549	-0.31549	0.04471	0.04471	0.04471	0.04471	0.3602	0.3602	0.3602	0.3602	-0.13539	-0.13539	-0.13539	-0.13539	0.02544	0.02544	0.02544	0.02544	68.4821	68.4821	68.4821	68.4821	113.484	113.484	113.484	113.484	2.305	2.305	2.305	2.305	1073.32	1073.32	1073.32	1073.32	0.893322	0.893322	0.893322	0.893322	326.373	326.373	326.373	326.373	468.12	468.12	468.12	468.12
alle_198	CCc1cccc(Br)c1	-0.31875	-0.31896	-0.31674	-0.3189	0.043294	0.04253	0.04341	0.04341	0.362044	0.35927	0.36231	0.36231	-0.13773	-0.13809	-0.13711	-0.13775	0.026194	0.02616	0.02636	0.02618	66.3668	65.7375	71.9133	65.7378	112.057	111.758	112.114	112.077	2.14237	2.126	2.2588	2.126	1368.19	1067.03	1425.95	1375.02	0.896237	0.896008	0.897078	0.89616	324.932	323.383	325.303	325.113	467.3	464.61	467.922	467.631
alle_199	Brc1ccnnc1	-0.33307	-0.33307	-0.33307	-0.33307	-0.00305	-0.00305	-0.00305	-0.00305	0.33002	0.33002	0.33002	0.33002	-0.16806	-0.16806	-0.16806	-0.16806	0.04279	0.04279	0.04279	0.04279	53.6923	53.6923	53.6923	53.6923	76.0437	76.0437	76.0437	76.0437	3.1795	3.1795	3.1795	3.1795	701.228	701.228	701.228	701.228	0.935983	0.935983	0.935983	0.935983	253.822	253.822	253.822	253.822	344.326	344.326	344.326	344.326
alle_200	CCn1cc(Br)cn1	-0.31415	-0.31415	-0.31415	-0.31415	0.06982	0.06982	0.06982	0.06982	0.38397	0.38397	0.38397	0.38397	-0.12217	-0.12217	-0.12217	-0.12217	0.01943	0.01943	0.01943	0.01943	54.5635	54.5629	54.5642	54.5629	90.2344	90.2343	90.2344	90.2343	2.956	2.956	2.956	2.956	1114.84	1090.6	1139.08	1090.6	0.899525	0.899466	0.899583	0.899466	301.662	301.612	301.712	301.712	420.315	420.252	420.379	420.379
alle_201	Clc1cnc(Br)nc1	-0.34921	-0.34921	-0.34921	-0.34921	-0.00805	-0.00805	-0.00805	-0.00805	0.34116	0.34116	0.34116	0.34116	-0.17863	-0.17863	-0.17863	-0.17863	0.04676	0.04676	0.04676	0.04676	80.7063	80.7063	80.7063	80.7063	90.4292	90.4292	90.4292	90.4292	2.2703	2.2703	2.2703	2.2703	1289.48	1289.48	1289.48	1289.48	0.915347	0.915347	0.915347	0.915347	282.282	282.282	282.282	282.282	390.55	390.55	390.55	390.55
alle_202	Brc1ccc2[nH]cnc2c1	-0.30631	-0.30631	-0.30631	-0.30631	0.02709	0.02709	0.02709	0.02709	0.3334	0.3334	0.3334	0.3334	-0.13961	-0.13961	-0.13961	-0.13961	0.02923	0.02923	0.02923	0.02923	93.1873	93.1873	93.1873	93.1873	111.89	111.89	111.89	111.89	5.1095	5.1095	5.1095	5.1095	1456.6	1456.6	1456.6	1456.6	0.906714	0.906714	0.906714	0.906714	307.953	307.953	307.953	307.953	438.738	438.738	438.738	438.738
alle_203	Fc1cccc(F)c1Br	-0.33327	-0.33327	-0.33327	-0.33327	0.02987	0.02987	0.02987	0.02987	0.36314	0.36314	0.36314	0.36314	-0.1517	-0.1517	-0.1517	-0.1517	0.03169	0.03169	0.03169	0.03169	60.135	60.135	60.135	60.135	86.1188	86.1188	86.1188	86.1188	2.5793	2.5793	2.5793	2.5793	881.562	881.562	881.562	881.562	0.923819	0.923819	0.923819	0.923819	283.081	283.081	283.081	283.081	397.668	397.668	397.668	397.668
alle_204	COCc1ccccc1Br	-0.32103	-0.32249	-0.31929	-0.31929	0.042618	0.03612	0.04505	0.04505	0.363651	0.35823	0.36434	0.36434	-0.13921	-0.143	-0.13712	-0.13712	0.02665	0.0258	0.02854	0.0258	63.1043	55.2352	66.3143	66.3143	115.073	114.17	115.83	115.83	1.35329	0.9792	2.684	0.9792	1335.57	1214.06	1627.38	1277.62	0.895591	0.8906	0.906725	0.8906	333.951	328.442	336.743	336.743	486.34	483.255	488.366	488.366
alle_205	Fc1cccnc1Br	-0.33692	-0.33692	-0.33692	-0.33692	0.01338	0.01338	0.01338	0.01338	0.3503	0.3503	0.3503	0.3503	-0.16177	-0.16177	-0.16177	-0.16177	0.03735	0.03735	0.03735	0.03735	60.5785	60.5785	60.5785	60.5785	81.958	81.958	81.958	81.958	3.3509	3.3509	3.3509	3.3509	1012.81	1012.81	1012.81	1012.81	0.926323	0.926323	0.926323	0.926323	269.992	269.992	269.992	269.992	371.915	371.915	371.915	371.915
alle_206	Cc1ccc(F)c(Br)c1	-0.31985	-0.31985	-0.31985	-0.31985	0.03362	0.03362	0.03362	0.03362	0.35347	0.35347	0.35347	0.35347	-0.14312	-0.14312	-0.14312	-0.14312	0.02897	0.02897	0.02897	0.02897	65.457	65.457	65.457	65.457	99.6938	99.6938	99.6938	99.6938	2.8829	2.8829	2.8829	2.8829	1044.81	1044.81	1044.81	1044.81	0.907758	0.907758	0.907758	0.907758	304.982	304.982	304.982	304.982	433.152	433.152	433.152	433.152
alle_207	COC(=O)c1cnc(Br)s1	-0.33814	-0.33842	-0.33793	-0.33793	-0.01221	-0.01222	-0.01221	-0.01221	0.325923	0.32572	0.3262	0.32572	-0.17518	-0.17532	-0.17507	-0.17507	0.047075	0.04705	0.04711	0.04705	85.5579	84.7641	86.6397	84.7641	109.492	109.341	109.603	109.603	2.51001	2.0348	2.8587	2.8587	1082.12	1067.42	1092.91	1092.91	0.887164	0.887049	0.887248	0.887248	329.882	329.861	329.91	329.861	470.779	470.749	470.8	470.8
alle_208	Brc1ccc2[nH]ncc2c1	-0.30534	-0.30534	-0.30534	-0.30534	0.01577	0.01577	0.01577	0.01577	0.32111	0.32111	0.32111	0.32111	-0.14479	-0.14479	-0.14479	-0.14479	0.03264	0.03264	0.03264	0.03264	89.6868	89.6868	89.6868	89.6868	111.952	111.952	111.952	111.952	2.0959	2.0959	2.0959	2.0959	1234.24	1234.24	1234.24	1234.24	0.907503	0.907503	0.907503	0.907503	307.773	307.773	307.773	307.773	438.925	438.925	438.925	438.925
alle_209	Brc1cccc2c[nH]nc12	-0.28983	-0.28983	-0.28983	-0.28983	0.01203	0.01203	0.01203	0.01203	0.30186	0.30186	0.30186	0.30186	-0.1389	-0.1389	-0.1389	-0.1389	0.03196	0.03196	0.03196	0.03196	78.971	78.971	78.971	78.971	112.508	112.508	112.508	112.508	4.1013	4.1013	4.1013	4.1013	1319.96	1319.96	1319.96	1319.96	0.910642	0.910642	0.910642	0.910642	305.753	305.753	305.753	305.753	436.868	436.868	436.868	436.868
alle_21	N#Cc1ccccc1Br	-0.34329	-0.34329	-0.34329	-0.34329	-0.00689	-0.00689	-0.00689	-0.00689	0.3364	0.3364	0.3364	0.3364	-0.17509	-0.17509	-0.17509	-0.17509	0.04557	0.04557	0.04557	0.04557	72.1848	72.1848	72.1848	72.1848	102.197	102.197	102.197	102.197	5.1893	5.1893	5.1893	5.1893	1030.11	1030.11	1030.11	1030.11	0.911425	0.911425	0.911425	0.911425	298.452	298.452	298.452	298.452	421.86	421.86	421.86	421.86
alle_210	Fc1ccc(Br)nc1	-0.33521	-0.33521	-0.33521	-0.33521	0.01028	0.01028	0.01028	0.01028	0.34549	0.34549	0.34549	0.34549	-0.16247	-0.16247	-0.16247	-0.16247	0.0382	0.0382	0.0382	0.0382	60.8765	60.8765	60.8765	60.8765	81.7015	81.7015	81.7015	81.7015	2.3771	2.3771	2.3771	2.3771	868.829	868.829	868.829	868.829	0.922036	0.922036	0.922036	0.922036	272.562	272.562	272.562	272.562	374.621	374.621	374.621	374.621
alle_211	Cn1ccc(Br)n1	-0.31941	-0.31941	-0.31941	-0.31941	0.06906	0.06906	0.06906	0.06906	0.38847	0.38847	0.38847	0.38847	-0.12518	-0.12518	-0.12518	-0.12518	0.02017	0.02017	0.02017	0.02017	49.744	49.744	49.744	49.744	78.1445	78.1445	78.1445	78.1445	3.9985	3.9985	3.9985	3.9985	1062.65	1062.65	1062.65	1062.65	0.914269	0.914269	0.914269	0.914269	272.672	272.672	272.672	272.672	370.123	370.123	370.123	370.123
alle_212	O=N(=O)c1ccccc1Br	-0.3456	-0.3456	-0.3456	-0.3456	-0.02495	-0.02495	-0.02495	-0.02495	0.32065	0.32065	0.32065	0.32065	-0.18528	-0.18528	-0.18528	-0.18528	0.05353	0.05353	0.05353	0.05353	64.5811	64.5811	64.5811	64.5811	101.524	101.524	101.524	101.524	4.7517	4.7517	4.7517	4.7517	1160.81	1055.28	1266.34	1266.34	0.914254	0.914105	0.914402	0.914105	303.629	303.519	303.739	303.739	434.9	434.77	435.031	435.031
alle_213	N#Cc1ccnc(Br)c1	-0.35758	-0.35758	-0.35758	-0.35758	-0.02873	-0.02873	-0.02873	-0.02873	0.32885	0.32885	0.32885	0.32885	-0.19316	-0.19316	-0.19316	-0.19316	0.05673	0.05673	0.05673	0.05673	75.506	75.506	75.506	75.506	98.8641	98.8641	98.8641	98.8641	1.8934	1.8934	1.8934	1.8934	946.861	946.861	946.861	946.861	0.903628	0.903628	0.903628	0.903628	297.992	297.992	297.992	297.992	415.495	415.495	415.495	415.495
alle_214	N#CCc1ccc(Br)cc1	-0.33067	-0.33067	-0.33067	-0.33067	0.02365	0.02365	0.02365	0.02365	0.35432	0.35432	0.35432	0.35432	-0.15351	-0.15351	-0.15351	-0.15351	0.03325	0.03325	0.03325	0.03325	84.4444	84.4432	84.4455	84.4455	113.302	113.296	113.309	113.296	3.37144	3.3713	3.3716	3.3713	1284.52	1247.78	1324.06	1247.78	0.892186	0.891897	0.892497	0.891897	328.856	328.623	329.073	329.073	472.569	472.313	472.806	472.806
alle_215	Brc1nc(c2ccccc2)cs1	-0.3014	-0.3014	-0.3014	-0.3014	0.00868	0.00868	0.00868	0.00868	0.31008	0.31008	0.31008	0.31008	-0.14636	-0.14636	-0.14636	-0.14636	0.03454	0.03454	0.03454	0.03454	123.516	123.516	123.516	123.516	149.987	149.987	149.987	149.987	2.0079	2.0079	2.0079	2.0079	1485.62	1382.66	1588.59	1588.59	0.877175	0.877079	0.87727	0.87727	364.173	364.094	364.253	364.094	536.865	536.776	536.954	536.776
alle_216	CSc1ccc(Br)cc1	-0.3018	-0.31521	-0.289	-0.289	0.031637	0.02485	0.03811	0.03811	0.333432	0.32711	0.34006	0.32711	-0.13508	-0.14518	-0.12545	-0.12545	0.027438	0.02405	0.03099	0.02405	95.8915	88.3966	103.04	103.04	122.149	121.161	123.091	123.091	1.94273	1.5647	2.3033	2.3033	918.705	720.302	1107.94	1107.94	0.895697	0.893824	0.897482	0.897482	328.179	326.173	330.283	326.173	473.889	470.96	476.959	470.96
alle_217	Brc1cncnc1	-0.35268	-0.35268	-0.35268	-0.35268	0.00444	0.00444	0.00444	0.00444	0.35712	0.35712	0.35712	0.35712	-0.17412	-0.17412	-0.17412	-0.17412	0.04245	0.04245	0.04245	0.04245	55.345	55.345	55.345	55.345	75.2581	75.2581	75.2581	75.2581	0.8911	0.8911	0.8911	0.8911	583.119	583.119	583.119	583.119	0.935799	0.935799	0.935799	0.935799	253.632	253.632	253.632	253.632	343.838	343.838	343.838	343.838
alle_218	CCCc1ccccc1Br	-0.31862	-0.31875	-0.31766	-0.3187	0.04391	0.0433	0.04474	0.04404	0.36253	0.36169	0.36274	0.36274	-0.13735	-0.13755	-0.13646	-0.13733	0.026023	0.02569	0.02615	0.026	61.8487	56.5482	68.1385	65.0056	122.793	121.923	123.473	123.349	1.57122	1.5314	1.6546	1.5764	1273.67	962.637	1650.15	1015.18	0.897539	0.88788	0.906652	0.892376	342.066	336.373	346.973	345.493	505.792	500.802	509.143	509.043
alle_219	COc1cc(Br)ccn1	-0.32297	-0.32616	-0.32295	-0.32298	0.026218	0.02392	0.02623	0.02621	0.349186	0.34918	0.35008	0.34919	-0.14837	-0.15112	-0.14836	-0.14839	0.031526	0.03152	0.03262	0.03153	70.0322	61.8339	70.0411	70.0411	99.9919	99.2859	99.993	99.9917	1.03427	1.0329	1.7404	1.0329	1132.92	1018.31	1436.68	1018.31	0.90004	0.899724	0.903919	0.900351	307.775	305.352	307.952	307.602	433.528	431.19	433.673	433.387
alle_22	N#Cc1cccc(Br)c1	-0.34549	-0.34549	-0.34549	-0.34549	-0.00833	-0.00833	-0.00833	-0.00833	0.33716	0.33716	0.33716	0.33716	-0.17691	-0.17691	-0.17691	-0.17691	0.04641	0.04641	0.04641	0.04641	78.6198	78.6198	78.6198	78.6198	103.653	103.653	103.653	103.653	4.053	4.053	4.053	4.053	1348.97	1348.97	1348.97	1348.97	0.90258	0.90258	0.90258	0.90258	303.693	303.693	303.693	303.693	426.731	426.731	426.731	426.731
alle_220	Cc1ccc(Br)cn1	-0.32596	-0.32596	-0.32596	-0.32596	0.02295	0.02295	0.02295	0.02295	0.34891	0.34891	0.34891	0.34891	-0.15151	-0.15151	-0.15151	-0.15151	0.03289	0.03289	0.03289	0.03289	71.6512	71.6512	71.6512	71.6512	95.2996	95.2996	95.2996	95.2996	2.1312	2.1312	2.1312	2.1312	944.566	944.566	944.566	944.566	0.910826	0.910826	0.910826	0.910826	291.683	291.683	291.683	291.683	407.186	407.186	407.186	407.186
alle_221	Cc1ccc(Br)nn1	-0.33219	-0.33219	-0.33219	-0.33219	0.0005	0.0005	0.0005	0.0005	0.33269	0.33269	0.33269	0.33269	-0.16585	-0.16585	-0.16585	-0.16585	0.04134	0.04134	0.04134	0.04134	69.7798	69.7798	69.7798	69.7798	90.4997	90.4997	90.4997	90.4997	4.5896	4.5896	4.5896	4.5896	1544.72	1544.72	1544.72	1544.72	0.912392	0.912392	0.912392	0.912392	285.982	285.982	285.982	285.982	396.328	396.328	396.328	396.328
alle_222	CSc1ccccc1Br	-0.297	-0.30857	-0.29298	-0.29298	0.036776	0.02657	0.04032	0.04032	0.333774	0.3333	0.33514	0.3333	-0.13011	-0.141	-0.12633	-0.12633	0.025414	0.02394	0.02966	0.02394	73.847	63.638	77.3919	77.3919	119.532	117.932	120.087	120.087	2.61495	2.1952	2.7607	2.7607	1474.77	1116.01	1576.82	1576.82	0.907335	0.906707	0.909301	0.906707	319.721	319.693	319.913	319.693	464.604	464.06	466.292	464.06
alle_223	CSc1cc(Br)ncn1	-0.32282	-0.32638	-0.32268	-0.32268	0.012363	0.0098	0.01246	0.01246	0.335178	0.33514	0.33618	0.33514	-0.15523	-0.15829	-0.15511	-0.15511	0.03594	0.03589	0.03727	0.03589	88.8139	77.0297	89.261	89.261	112.782	111.61	112.827	112.827	2.56432	2.5414	3.1684	2.5414	1503.29	1015.34	1521.8	1521.8	0.897314	0.897158	0.901416	0.897158	316.435	313.882	316.532	316.532	449.901	447.519	449.991	449.991
alle_224	CC(C)c1cccc(Br)c1	-0.31865	-0.31913	-0.31814	-0.31912	0.04322	0.04306	0.04336	0.04336	0.361873	0.36121	0.36249	0.36248	-0.13772	-0.13789	-0.13754	-0.13788	0.026202	0.02618	0.02622	0.02622	65.8637	62.9615	69.0241	62.9615	124.28	124.06	124.521	124.06	2.14121	2.1259	2.1552	2.1552	1535.82	1336.47	1759.8	1336.47	0.888255	0.88802	0.888593	0.888176	348.071	347.683	348.333	348.143	511.19	510.626	511.564	511.279
alle_225	Fc1cccc2sc(Br)nc12	-0.32226	-0.32226	-0.32226	-0.32226	0.00695	0.00695	0.00695	0.00695	0.32921	0.32921	0.32921	0.32921	-0.15766	-0.15766	-0.15766	-0.15766	0.03775	0.03775	0.03775	0.03775	107.674	107.674	107.674	107.674	124.869	124.869	124.869	124.869	3.0874	3.0874	3.0874	3.0874	1570.04	1570.04	1570.04	1570.04	0.898266	0.898266	0.898266	0.898266	326.962	326.962	326.962	326.962	473.289	473.289	473.289	473.289
alle_226	Cc1nsc(Br)c1C#N	-0.35795	-0.35795	-0.35795	-0.35795	-0.01333	-0.01333	-0.01333	-0.01333	0.34462	0.34462	0.34462	0.34462	-0.18564	-0.18564	-0.18564	-0.18564	0.05	0.05	0.05	0.05	65.4293	65.4293	65.4293	65.4293	104.1	104.1	104.1	104.1	2.3245	2.3245	2.3245	2.3245	1224.99	1224.99	1224.99	1224.99	0.90621	0.90621	0.90621	0.90621	307.341	307.341	307.341	307.341	437.067	437.067	437.067	437.067
alle_227	N#Cc1ccc(Br)cn1	-0.35344	-0.35344	-0.35344	-0.35344	-0.02083	-0.02083	-0.02083	-0.02083	0.33261	0.33261	0.33261	0.33261	-0.18714	-0.18714	-0.18714	-0.18714	0.05264	0.05264	0.05264	0.05264	95.9562	95.9562	95.9562	95.9562	100.221	100.221	100.221	100.221	4.648	4.648	4.648	4.648	1091.23	1091.23	1091.23	1091.23	0.904466	0.904466	0.904466	0.904466	297.592	297.592	297.592	297.592	415.236	415.236	415.236	415.236
alle_228	Cc1cc(C#N)ccc1Br	-0.3373	-0.3373	-0.3373	-0.3373	-0.00495	-0.00495	-0.00495	-0.00495	0.33235	0.33235	0.33235	0.33235	-0.17113	-0.17113	-0.17113	-0.17113	0.04406	0.04406	0.04406	0.04406	97.7434	97.7434	97.7434	97.7434	118.108	118.108	118.108	118.108	3.5625	3.5625	3.5625	3.5625	1393.05	1393.05	1393.05	1393.05	0.897143	0.897143	0.897143	0.897143	325.733	325.733	325.733	325.733	469.741	469.741	469.741	469.741
alle_229	Cc1cnccc1Br	-0.34319	-0.34319	-0.34319	-0.34319	0.02349	0.02349	0.02349	0.02349	0.36668	0.36668	0.36668	0.36668	-0.15985	-0.15985	-0.15985	-0.15985	0.03484	0.03484	0.03484	0.03484	57.1244	57.1244	57.1244	57.1244	93.2784	93.2784	93.2784	93.2784	1.0817	1.0817	1.0817	1.0817	1111.17	1111.17	1111.17	1111.17	0.92551	0.92551	0.92551	0.92551	283.682	283.682	283.682	283.682	400.031	400.031	400.031	400.031
alle_23	Brc1cn[nH]c1	-0.32269	-0.32269	-0.32269	-0.32269	0.06829	0.06829	0.06829	0.06829	0.39098	0.39098	0.39098	0.39098	-0.1272	-0.1272	-0.1272	-0.1272	0.02069	0.02069	0.02069	0.02069	39.5154	39.5154	39.5154	39.5154	63.7084	63.7084	63.7084	63.7084	2.5309	2.5309	2.5309	2.5309	719.986	719.986	719.986	719.986	0.935683	0.935683	0.935683	0.935683	240.432	240.432	240.432	240.432	317.289	317.289	317.289	317.289
alle_230	Brc1ccnc2ccccc12	-0.31642	-0.31642	-0.31642	-0.31642	-0.00862	-0.00862	-0.00862	-0.00862	0.3078	0.3078	0.3078	0.3078	-0.16252	-0.16252	-0.16252	-0.16252	0.04291	0.04291	0.04291	0.04291	96.7448	96.7448	96.7448	96.7448	129.525	129.525	129.525	129.525	0.7611	0.7611	0.7611	0.7611	1149.42	1149.42	1149.42	1149.42	0.908181	0.908181	0.908181	0.908181	322.943	322.943	322.943	322.943	472.304	472.304	472.304	472.304
alle_231	Brc1c[nH]c2ccccc12	-0.28421	-0.28421	-0.28421	-0.28421	0.03708	0.03708	0.03708	0.03708	0.32129	0.32129	0.32129	0.32129	-0.12357	-0.12357	-0.12357	-0.12357	0.02376	0.02376	0.02376	0.02376	83.0116	83.0116	83.0116	83.0116	115.898	115.898	115.898	115.898	3.2022	3.2022	3.2022	3.2022	1319.5	1319.5	1319.5	1319.5	0.906979	0.906979	0.906979	0.906979	313.073	313.073	313.073	313.073	449.923	449.923	449.923	449.923
alle_232	Cc1cc(C)c(Br)c(C)c1	-0.30656	-0.30656	-0.30656	-0.30656	0.04974	0.04974	0.04974	0.04974	0.3563	0.3563	0.3563	0.3563	-0.12841	-0.12841	-0.12841	-0.12841	0.02314	0.02314	0.02314	0.02314	76.0046	76.0046	76.0046	76.0046	125.661	125.661	125.661	125.661	1.7249	1.7249	1.7249	1.7249	1608.84	1608.84	1608.84	1608.84	0.897099	0.897099	0.897099	0.897099	341.703	341.703	341.703	341.703	504.67	504.67	504.67	504.67
alle_233	Brc1nc2c(s1)CCCC2	-0.30736	-0.30736	-0.30736	-0.30736	0.03195	0.03195	0.03195	0.03195	0.33931	0.33931	0.33931	0.33931	-0.13771	-0.13771	-0.13771	-0.13771	0.02794	0.02794	0.02794	0.02794	74.3628	74.3628	74.3629	74.3628	121.754	121.754	121.754	121.754	3.1491	3.1491	3.1491	3.1491	1449.6	1344.18	1555.03	1344.18	0.895985	0.895842	0.896127	0.895842	334.197	334.122	334.272	334.272	487.223	487.175	487.271	487.271
alle_234	Brc1ccc2ccccc2c1	-0.29982	-0.29982	-0.29982	-0.29982	0.00614	0.00614	0.00614	0.00614	0.30596	0.30596	0.30596	0.30596	-0.14684	-0.14684	-0.14684	-0.14684	0.03524	0.03524	0.03524	0.03524	122.679	122.679	122.679	122.679	137.972	137.972	137.972	137.972	1.9897	1.9897	1.9897	1.9897	1356.85	1356.85	1356.85	1356.85	0.899179	0.899179	0.899179	0.899179	333.724	333.724	333.724	333.724	488.792	488.792	488.792	488.792
alle_235	CCCCc1ccc(Br)cc1	-0.31305	-0.31349	-0.31192	-0.31301	0.043264	0.04119	0.04425	0.04414	0.356311	0.35354	0.35715	0.35715	-0.13489	-0.13569	-0.13418	-0.13444	0.025533	0.02524	0.026	0.0253	83.9633	74.0938	95.1826	89.3837	137.541	135.473	138.61	138.61	2.37025	2.2793	2.5963	2.4198	1462.64	1184.38	1750.52	1184.38	0.868472	0.85961	0.887944	0.85961	380.344	366.623	386.933	386.933	564.408	552.308	570.399	570.399
alle_236	Brc1ccccc1c1ccccc1	-0.31413	-0.31413	-0.31413	-0.31413	0.02971	0.02971	0.02971	0.02971	0.34384	0.34384	0.34384	0.34384	-0.14221	-0.14221	-0.14221	-0.14221	0.02941	0.02941	0.02941	0.02941	85.5794	85.5794	85.5794	85.5794	154.361	154.361	154.361	154.361	1.535	1.535	1.535	1.535	1645.74	1496.13	1795.36	1496.13	0.879826	0.879824	0.879829	0.879829	376.129	376.104	376.154	376.104	566.075	566.021	566.129	566.021
alle_237	NS(=O)(=O)c1ccc(Br)cc1	-0.33874	-0.33874	-0.33874	-0.33874	0.00736	0.00736	0.00736	0.00736	0.3461	0.3461	0.3461	0.3461	-0.16569	-0.16569	-0.16569	-0.16569	0.03966	0.03966	0.03966	0.03966	84.3454	84.3454	84.3454	84.3454	120.533	120.533	120.533	120.533	3.1238	3.1238	3.1238	3.1238	1284.55	1284.55	1284.55	1284.55	0.88869	0.88869	0.88869	0.88869	344.399	344.399	344.399	344.399	503.492	503.492	503.492	503.492
alle_238	O=c1[nH]nc(Br)c(=O)[nH]1	-0.35051	-0.35051	-0.35051	-0.35051	-0.02007	-0.02007	-0.02007	-0.02007	0.33044	0.33044	0.33044	0.33044	-0.18529	-0.18529	-0.18529	-0.18529	0.05195	0.05195	0.05195	0.05195	67.5946	67.5946	67.5946	67.5946	80.7732	80.7732	80.7732	80.7732	1.5954	1.5954	1.5954	1.5954	805.536	805.536	805.536	805.536	0.919496	0.919496	0.919496	0.919496	277.748	277.748	277.748	277.748	383.773	383.773	383.773	383.773
alle_239	Cn1cc(Br)c(=O)n(C)c1=O	-0.31702	-0.31702	-0.31702	-0.31702	0.00947	0.00947	0.00947	0.00947	0.32649	0.32649	0.32649	0.32649	-0.15378	-0.15378	-0.15378	-0.15378	0.03621	0.03621	0.03621	0.03621	69.2011	69.2011	69.2011	69.2011	109.61	109.61	109.61	109.61	3.9871	3.9871	3.9871	3.9871	1206.63	1206.63	1206.63	1206.63	0.899655	0.899655	0.899655	0.899655	331.31	331.31	331.31	331.31	483.882	483.882	483.882	483.882
alle_24	Brc1ncc[nH]1	-0.31252	-0.31252	-0.31252	-0.31252	0.07092	0.07092	0.07092	0.07092	0.38344	0.38344	0.38344	0.38344	-0.1208	-0.1208	-0.1208	-0.1208	0.01903	0.01903	0.01903	0.01903	43.3049	43.3049	43.3049	43.3049	64.521	64.521	64.521	64.521	3.7513	3.7513	3.7513	3.7513	957.251	957.251	957.251	957.251	0.935531	0.935531	0.935531	0.935531	240.122	240.122	240.122	240.122	316.599	316.599	316.599	316.599
alle_240	Brc1ncnc2nc[nH]c12	-0.34449	-0.34449	-0.34449	-0.34449	-0.00247	-0.00247	-0.00247	-0.00247	0.34202	0.34202	0.34202	0.34202	-0.17348	-0.17348	-0.17348	-0.17348	0.044	0.044	0.044	0.044	69.1438	69.1438	69.1438	69.1438	100.07	100.07	100.07	100.07	4.6174	4.6174	4.6174	4.6174	876.762	876.762	876.762	876.762	0.918105	0.918105	0.918105	0.918105	291.662	291.662	291.662	291.662	412.033	412.033	412.033	412.033
alle_241	Cn1c(Br)cc(=O)n(C)c1=O	-0.32804	-0.32804	-0.32804	-0.32804	0.01275	0.01275	0.01275	0.01275	0.34079	0.34079	0.34079	0.34079	-0.15765	-0.15765	-0.15765	-0.15765	0.03646	0.03646	0.03646	0.03646	68.9301	68.9301	68.9301	68.9301	109.808	109.808	109.808	109.808	3.2049	3.2049	3.2049	3.2049	1344.68	1344.68	1344.68	1344.68	0.906797	0.906797	0.906797	0.906797	326.46	326.46	326.46	326.46	478.943	478.943	478.943	478.943
alle_243	NC(=S)Nc1cccc(Br)c1	-0.295	-0.29511	-0.29453	-0.29511	0.014652	0.01438	0.02375	0.01438	0.309648	0.30946	0.31835	0.30949	-0.14017	-0.14037	-0.13543	-0.14037	0.031731	0.0288	0.03183	0.03183	109.596	87.0859	112.496	112.496	142.756	139.014	143.176	143.176	4.48525	4.1683	6.0955	4.5414	1555.7	1239.08	1737.54	1413.59	0.877073	0.876778	0.879463	0.876778	358.436	357.012	358.772	358.772	524.137	522.97	524.61	524.61
alle_244	O=c1cc(Br)[nH]c(=O)[nH]1	-0.34392	-0.34392	-0.34392	-0.34392	0.00579	0.00579	0.00579	0.00579	0.34971	0.34971	0.34971	0.34971	-0.16907	-0.16907	-0.16907	-0.16907	0.04087	0.04087	0.04087	0.04087	58.8691	58.8691	58.8691	58.8691	85.3689	85.3689	85.3689	85.3689	3.3105	3.3105	3.3105	3.3105	1049.63	1049.63	1049.63	1049.63	0.91433	0.91433	0.91433	0.91433	285.668	285.668	285.668	285.668	396.937	396.937	396.937	396.937
alle_245	COC(=O)Cc1cccc(Br)c1	-0.32336	-0.32423	-0.3202	-0.32423	0.034225	0.0329	0.03868	0.03291	0.35758	0.35713	0.35888	0.35714	-0.14457	-0.14567	-0.14076	-0.14566	0.029229	0.0276	0.02971	0.0297	62.938	58.9705	72.1925	63.153	128.166	127.953	129.185	127.986	1.89105	0.4473	3.3145	0.4508	1395.03	1169.54	1643.88	1643.88	0.867831	0.86516	0.868519	0.868398	375.964	375.641	376.861	375.791	554.171	553.333	554.504	554.335
alle_246	CCOC(=O)c1ccc(Cl)nc1Br	-0.3417	-0.34214	-0.34028	-0.34214	-0.01002	-0.011	-0.00889	-0.01007	0.331687	0.32936	0.33303	0.33207	-0.17586	-0.17611	-0.17541	-0.17611	0.046621	0.04619	0.04685	0.0467	95.0814	91.1553	96.8959	96.8958	140.445	139.885	141.1	140.499	2.91644	2.3157	5.0471	2.3157	1709.08	1282.32	1894.61	1752.63	0.865992	0.857094	0.872412	0.867272	388.184	383.941	393.931	387.701	579.533	576.438	583.375	579.765
alle_247	N#Cc1cc(Br)ccn1	-0.37127	-0.37127	-0.37127	-0.37127	-0.02043	-0.02043	-0.02043	-0.02043	0.35084	0.35084	0.35084	0.35084	-0.19585	-0.19585	-0.19585	-0.19585	0.05466	0.05466	0.05466	0.05466	74.9216	74.9216	74.9216	74.9216	98.3832	98.3832	98.3832	98.3832	4.8824	4.8824	4.8824	4.8824	1270.01	1270.01	1270.01	1270.01	0.904408	0.904408	0.904408	0.904408	297.622	297.622	297.622	297.622	415.259	415.259	415.259	415.259
alle_248	Cc1nnc(Br)c(C#N)c1C	-0.34755	-0.34755	-0.34755	-0.34755	-0.03331	-0.03331	-0.03331	-0.03331	0.31424	0.31424	0.31424	0.31424	-0.19043	-0.19043	-0.19043	-0.19043	0.0577	0.0577	0.0577	0.0577	79.9502	79.9502	79.9502	79.9502	118.806	118.806	118.806	118.806	4.5031	4.5031	4.5031	4.5031	1347.16	1347.16	1347.16	1347.16	0.900468	0.900468	0.900468	0.900468	332.472	332.472	332.472	332.472	487.089	487.089	487.089	487.089
alle_249	NC(=O)c1ccc(Br)cc1	-0.33063	-0.33063	-0.33063	-0.33063	0.00893	0.00893	0.00893	0.00893	0.33956	0.33956	0.33956	0.33956	-0.16085	-0.16085	-0.16085	-0.16085	0.0381	0.0381	0.0381	0.0381	87.996	87.996	87.996	87.996	111.03	111.03	111.03	111.03	3.3476	3.3476	3.3476	3.3476	1172.08	1074.41	1269.75	1074.41	0.900004	0.899732	0.900276	0.899732	319.836	319.601	320.071	320.071	459.231	458.934	459.529	459.529
alle_2	Brc1ccccc1	-0.32378	-0.32378	-0.32378	-0.32378	0.0409	0.0409	0.0409	0.0409	0.36468	0.36468	0.36468	0.36468	-0.14144	-0.14144	-0.14144	-0.14144	0.02743	0.02743	0.02743	0.02743	60.6151	60.6151	60.6151	60.6151	85.9615	85.9615	85.9615	85.9615	1.8074	1.8074	1.8074	1.8074	972.291	972.291	972.291	972.291	0.92699	0.92699	0.92699	0.92699	268.243	268.243	268.243	268.243	368.705	368.705	368.705	368.705
alle_25	Brc1cnccn1	-0.34795	-0.34795	-0.34795	-0.34795	-0.00336	-0.00336	-0.00336	-0.00336	0.34459	0.34459	0.34459	0.34459	-0.17566	-0.17566	-0.17566	-0.17566	0.04477	0.04477	0.04477	0.04477	59.4808	59.4808	59.4808	59.4808	77.0299	77.0299	77.0299	77.0299	1.4987	1.4987	1.4987	1.4987	1009.71	1009.71	1009.71	1009.71	0.932857	0.932857	0.932857	0.932857	254.802	254.802	254.802	254.802	344.589	344.589	344.589	344.589
alle_250	Cc1cc(C)c(C#N)c(Br)n1	-0.34182	-0.34182	-0.34182	-0.34182	-0.00958	-0.00958	-0.00958	-0.00958	0.33224	0.33224	0.33224	0.33224	-0.1757	-0.1757	-0.1757	-0.1757	0.04646	0.04646	0.04646	0.04646	81.9682	81.9682	81.9682	81.9682	125.124	125.124	125.124	125.124	5.51	5.51	5.51	5.51	951.309	951.309	951.309	951.309	0.886699	0.886699	0.886699	0.886699	346.242	346.242	346.242	346.242	505.834	505.834	505.834	505.834
alle_251	CCOC(=O)c1sc(Br)nc1C	-0.3279	-0.32801	-0.32737	-0.32789	-0.0051	-0.00682	-0.00483	-0.00483	0.322806	0.32067	0.32306	0.32306	-0.1665	-0.16716	-0.16636	-0.16636	0.042939	0.04283	0.04357	0.04283	86.4971	85.7907	94.8066	85.975	135.666	134.92	135.823	135.823	2.47118	2.3766	2.8832	2.4961	1564.01	1399.94	1707.43	1617.39	0.859846	0.85688	0.870286	0.85688	384.621	379.291	386.871	386.871	565.508	562.788	567.549	567.549
alle_253	Brc1cccc2c1CCCC2	-0.3139	-0.31458	-0.31389	-0.31389	0.045633	0.04557	0.04866	0.04557	0.359537	0.35946	0.36324	0.35946	-0.13414	-0.13416	-0.13296	-0.13416	0.025026	0.02433	0.02504	0.02504	70.8267	68.572	70.8737	70.8737	130.899	130.817	130.901	130.901	2.06619	2.0658	2.085	2.0658	1726.4	1315.56	1811.24	1655.99	0.902888	0.901296	0.903029	0.902804	342.565	342.512	343.663	342.582	511.493	511.46	512.594	511.46
alle_255	O=c1[nH]c2ccc(Br)cc2[nH]1	-0.29474	-0.29474	-0.29474	-0.29474	0.03285	0.03285	0.03285	0.03285	0.32759	0.32759	0.32759	0.32759	-0.13095	-0.13095	-0.13095	-0.13095	0.02617	0.02617	0.02617	0.02617	103.912	103.912	103.912	103.912	117.477	117.477	117.477	117.477	1.4396	1.4396	1.4396	1.4396	1383.49	1383.49	1383.49	1383.49	0.895992	0.895992	0.895992	0.895992	324.201	324.201	324.201	324.201	465.534	465.534	465.534	465.534
alle_256	CCc1cccc(CC)c1Br	-0.31542	-0.3161	-0.3134	-0.3161	0.047101	0.04686	0.04771	0.04686	0.362523	0.36111	0.36302	0.36296	-0.13416	-0.13462	-0.13285	-0.13462	0.024824	0.02444	0.02496	0.02496	67.037	63.5535	74.3493	63.5535	135.717	135.485	136.255	135.485	1.24405	1.1229	1.2819	1.2819	1449.29	1331.52	1560.81	1413.06	0.891554	0.887008	0.893265	0.892866	362.556	361.913	364.223	362.113	546.457	546.028	546.692	546.662
alle_257	Fc1ccc(Br)c(F)c1F	-0.33394	-0.33394	-0.33394	-0.33394	0.02979	0.02979	0.02979	0.02979	0.36373	0.36373	0.36373	0.36373	-0.15208	-0.15208	-0.15208	-0.15208	0.03179	0.03179	0.03179	0.03179	62.0106	62.0106	62.0106	62.0106	86.7583	86.7583	86.7583	86.7583	2.2471	2.2471	2.2471	2.2471	1146.18	1146.18	1146.18	1146.18	0.917243	0.917243	0.917243	0.917243	293.53	293.53	293.53	293.53	415.413	415.413	415.413	415.413
alle_258	CCOc1ccc(Br)cc1OCC	-0.29502	-0.30521	-0.29265	-0.29344	0.048449	0.0449	0.0491	0.04901	0.343468	0.34175	0.35025	0.34245	-0.12329	-0.13009	-0.12178	-0.12222	0.02213	0.0217	0.02416	0.02181	85.5008	74.7772	92.2464	92.2464	147.967	145.069	149.379	149.379	3.25457	2.4178	3.796	3.7487	1751.99	1528.13	2052.1	1731.83	0.855702	0.849373	0.867654	0.849373	408.728	399.662	414.102	414.102	614.981	606.898	620.274	620.274
alle_259	Clc1cnc(Br)c(Cl)c1	-0.33691	-0.33691	-0.33691	-0.33691	0.0002	0.0002	0.0002	0.0002	0.33711	0.33711	0.33711	0.33711	-0.16836	-0.16836	-0.16836	-0.16836	0.04204	0.04204	0.04204	0.04204	87.2793	87.2793	87.2793	87.2793	108.725	108.725	108.725	108.725	1.7652	1.7652	1.7652	1.7652	1346.68	1346.68	1346.68	1346.68	0.90705	0.90705	0.90705	0.90705	309.722	309.722	309.722	309.722	442.77	442.77	442.77	442.77
alle_26	Brc1nncs1	-0.36015	-0.36015	-0.36015	-0.36015	0.00693	0.00693	0.00693	0.00693	0.36708	0.36708	0.36708	0.36708	-0.17661	-0.17661	-0.17661	-0.17661	0.04249	0.04249	0.04249	0.04249	47.1804	47.1804	47.1804	47.1804	69.7416	69.7416	69.7416	69.7416	3.295	3.295	3.295	3.295	798.638	798.638	798.638	798.638	0.941645	0.941645	0.941645	0.941645	241.051	241.051	241.051	241.051	321.565	321.565	321.565	321.565
alle_260	CCC(=O)c1ccc(Br)cc1	-0.33181	-0.33202	-0.33177	-0.33177	-0.00563	-0.00687	-0.00537	-0.00537	0.326182	0.32515	0.3264	0.3264	-0.16872	-0.16945	-0.16857	-0.16857	0.043638	0.04353	0.04415	0.04353	100.757	93.9391	102.195	102.195	128.873	128.368	128.979	128.979	2.33229	2.3105	2.4356	2.3105	1474.54	1196	1525.23	1525.23	0.881503	0.880726	0.885242	0.880726	355.554	353.292	356.022	356.022	521.753	520.076	522.096	522.096
alle_261	CCOC(=O)c1cc(Br)ncc1Cl	-0.33584	-0.33629	-0.33536	-0.33604	-0.01869	-0.01918	-0.01719	-0.01897	0.317147	0.31619	0.3191	0.31707	-0.17727	-0.17751	-0.17674	-0.17751	0.049546	0.04895	0.0497	0.04969	95.6644	88.1671	101.123	101.123	140.003	139.595	140.318	140.318	3.26005	2.9145	3.4718	3.4718	1577.82	1360.4	1997.58	1541.79	0.864717	0.857777	0.87127	0.866547	389.2	384.891	393.821	388.421	580.527	577.444	583.92	580.652
alle_262	Clc1cc(Br)nc(Cl)n1	-0.36744	-0.36744	-0.36744	-0.36744	-0.01236	-0.01236	-0.01236	-0.01236	0.35508	0.35508	0.35508	0.35508	-0.1899	-0.1899	-0.1899	-0.1899	0.05078	0.05078	0.05078	0.05078	71.354	71.354	71.354	71.354	104.407	104.407	104.407	104.407	2.1822	2.1822	2.1822	2.1822	1306.18	1306.18	1306.18	1306.18	0.897014	0.897014	0.897014	0.897014	310.292	310.292	310.292	310.292	436.644	436.644	436.644	436.644
alle_263	CN(C)c1ccc(Br)cc1	-0.26781	-0.26781	-0.26781	-0.26781	0.05064	0.05064	0.05064	0.05064	0.31845	0.31845	0.31845	0.31845	-0.10859	-0.10859	-0.10859	-0.10859	0.01851	0.01851	0.01851	0.01851	96.762	96.762	96.762	96.762	126.036	126.036	126.036	126.036	4.2487	4.2487	4.2487	4.2487	1123.49	1123.49	1123.49	1123.49	0.893292	0.893292	0.893292	0.893292	338.413	338.413	338.413	338.413	494.236	494.236	494.236	494.236
alle_264	Fc1c(F)c(F)c(Br)c(F)c1F	-0.34494	-0.34494	-0.34494	-0.34494	0.01902	0.01902	0.01902	0.01902	0.36396	0.36396	0.36396	0.36396	-0.16296	-0.16296	-0.16296	-0.16296	0.03648	0.03648	0.03648	0.03648	62.6684	62.6684	62.6684	62.6684	87.6459	87.6459	87.6459	87.6459	0.3523	0.3523	0.3523	0.3523	962.812	962.812	962.812	962.812	0.912224	0.912224	0.912224	0.912224	309.228	309.228	309.228	309.228	445.497	445.497	445.497	445.497
alle_265	Fc1ccc(c2nnc(Br)o2)cc1	-0.3237	-0.3237	-0.3237	-0.3237	-0.00104	-0.00104	-0.00104	-0.00104	0.32266	0.32266	0.32266	0.32266	-0.16237	-0.16237	-0.16237	-0.16237	0.04085	0.04085	0.04085	0.04085	115.272	115.272	115.272	115.272	129.912	129.912	129.912	129.912	2.7876	2.7876	2.7876	2.7876	1138.16	1138.16	1138.16	1138.16	0.875561	0.875561	0.875561	0.875561	356.841	356.841	356.841	356.841	519.298	519.298	519.298	519.298
alle_266	Brc1nnc2n1CCCCC2	-0.32492	-0.32526	-0.32362	-0.32493	0.070363	0.06918	0.07091	0.07037	0.395286	0.3928	0.39577	0.3953	-0.12728	-0.12738	-0.12677	-0.12728	0.020491	0.02032	0.0206	0.02049	52.7815	48.4489	53.6451	52.786	115.044	114.041	115.049	115.049	6.34318	6.2503	6.4481	6.3427	1286.8	1272.87	1543.37	1272.87	0.907672	0.907562	0.913227	0.907562	333.38	330.321	333.411	333.411	494.967	492.659	495.018	494.947
alle_267	COC(=O)c1ccc(Br)nc1	-0.34331	-0.34347	-0.34309	-0.34347	-0.00747	-0.00761	-0.00736	-0.00736	0.335845	0.33548	0.33611	0.33611	-0.17539	-0.17542	-0.17535	-0.17542	0.045795	0.04577	0.04583	0.04577	97.1346	96.9644	97.3695	96.9644	115.85	115.844	115.859	115.844	2.94857	2.0409	4.2007	2.0409	1238.08	1237.16	1239.35	1237.16	0.883028	0.882976	0.883067	0.883067	341.124	341.101	341.141	341.141	491.592	491.498	491.661	491.661
alle_268	BrC1=CN=C2N=CCN2C1	-0.28355	-0.28355	-0.28355	-0.28355	-0.002	-0.002	-0.002	-0.002	0.28155	0.28155	0.28155	0.28155	-0.14278	-0.14278	-0.14278	-0.14278	0.0362	0.0362	0.0362	0.0362	79.6791	79.6791	79.6791	79.6791	110.066	110.066	110.066	110.066	5.3999	5.3999	5.3999	5.3999	1149.06	1149.06	1149.06	1149.06	0.907015	0.907015	0.907015	0.907015	310.382	310.382	310.382	310.382	444.161	444.161	444.161	444.161
alle_269	Cn1nnc2cc(Br)ccc12	-0.31661	-0.31661	-0.31661	-0.31661	0.0041	0.0041	0.0041	0.0041	0.32071	0.32071	0.32071	0.32071	-0.15626	-0.15626	-0.15626	-0.15626	0.03806	0.03806	0.03806	0.03806	96.8333	96.8333	96.8333	96.8333	121.25	121.25	121.25	121.25	4.5515	4.5515	4.5515	4.5515	984.61	984.61	984.61	984.61	0.897309	0.897309	0.897309	0.897309	328.912	328.912	328.912	328.912	476.768	476.768	476.768	476.768
alle_270	N#Cc1c(F)cccc1Br	-0.34893	-0.34893	-0.34893	-0.34893	-0.01342	-0.01342	-0.01342	-0.01342	0.33551	0.33551	0.33551	0.33551	-0.18118	-0.18118	-0.18118	-0.18118	0.04892	0.04892	0.04892	0.04892	72.6664	72.6664	72.6664	72.6664	102.679	102.679	102.679	102.679	5.606	5.606	5.606	5.606	1087.32	1087.32	1087.32	1087.32	0.909627	0.909627	0.909627	0.909627	306.012	306.012	306.012	306.012	436.692	436.692	436.692	436.692
alle_271	Cc1c(F)cccc1Br	-0.32588	-0.32588	-0.32588	-0.32588	0.03551	0.03551	0.03551	0.03551	0.36139	0.36139	0.36139	0.36139	-0.14519	-0.14519	-0.14519	-0.14519	0.02916	0.02916	0.02916	0.02916	62.4312	62.4312	62.4312	62.4312	98.6031	98.6031	98.6031	98.6031	0.9593	0.9593	0.9593	0.9593	1360.48	1360.48	1360.48	1360.48	0.919656	0.919656	0.919656	0.919656	297.762	297.762	297.762	297.762	426.104	426.104	426.104	426.104
alle_272	Brc1nc(c2cccs2)cs1	-0.29313	-0.29372	-0.29257	-0.29257	0.006262	0.00576	0.00674	0.00674	0.299393	0.29931	0.29948	0.29931	-0.14343	-0.14398	-0.14292	-0.14292	0.034359	0.03412	0.03461	0.03412	116.018	115.572	116.442	116.442	144.383	144.212	144.545	144.545	2.00014	1.5696	2.4097	2.4097	1517.44	1220.99	1799.45	1799.45	0.882662	0.882647	0.882676	0.882676	352.379	352.343	352.413	352.413	515.798	515.706	515.886	515.886
alle_273	CC(C)(C)c1ccc(Br)cc1	-0.31352	-0.31352	-0.31352	-0.31352	0.04362	0.04362	0.04362	0.04362	0.35714	0.35714	0.35714	0.35714	-0.13495	-0.13495	-0.13495	-0.13495	0.0255	0.0255	0.0255	0.0255	84.3952	84.3952	84.3952	84.3952	137.342	137.342	137.342	137.342	2.3876	2.3876	2.3876	2.3876	1676.31	1676.31	1676.31	1676.31	0.891043	0.891043	0.891043	0.891043	362.603	362.603	362.603	362.603	546.096	546.096	546.096	546.096
alle_275	CSc1nccc(Br)n1	-0.31487	-0.31518	-0.3146	-0.3146	0.008167	0.00799	0.00838	0.00799	0.323033	0.32259	0.32356	0.32259	-0.15335	-0.15341	-0.1533	-0.15331	0.036397	0.03636	0.03643	0.03643	80.6358	75.4589	86.742	75.4589	112.476	111.956	113.089	111.956	1.90382	1.0467	2.9153	1.0485	1227.76	1161.25	1282.27	1202.13	0.895418	0.894974	0.895778	0.895772	317.567	317.472	317.702	317.472	450.885	450.624	451.04	450.95
alle_276	Cc1cc(Br)ccc1F	-0.31692	-0.31692	-0.31692	-0.31692	0.0369	0.0369	0.0369	0.0369	0.35382	0.35382	0.35382	0.35382	-0.14001	-0.14001	-0.14001	-0.14001	0.0277	0.0277	0.0277	0.0277	66.3034	66.3034	66.3034	66.3034	99.5624	99.5624	99.5624	99.5624	0.877	0.877	0.877	0.877	1023.05	1023.05	1023.05	1023.05	0.908923	0.908923	0.908923	0.908923	304.502	304.502	304.502	304.502	432.962	432.962	432.962	432.962
alle_277	CC[C@@H](C)c1ccc(Br)cc1	-0.31358	-0.31374	-0.31237	-0.31374	0.042897	0.04261	0.04365	0.04261	0.356479	0.35566	0.35695	0.35635	-0.13534	-0.13557	-0.13454	-0.13557	0.025695	0.02545	0.02579	0.02579	79.827	77.5509	87.9311	77.5509	137.067	136.525	137.912	136.9	2.34221	2.3257	2.4999	2.3257	1534.85	1464.19	1702.25	1542.8	0.880821	0.875823	0.886448	0.88154	371.115	365.553	374.193	370.813	555.722	548.503	557.881	555.736
alle_279	COc1cc(Br)cc(OC)c1	-0.30228	-0.30545	-0.29684	-0.30126	0.049417	0.04688	0.05342	0.05033	0.351692	0.35026	0.35233	0.35159	-0.12643	-0.12929	-0.12171	-0.12547	0.022735	0.02115	0.02372	0.02239	74.5564	73.2909	78.5189	74.4257	123.574	123.454	123.824	123.6	2.09652	0.4406	4.5052	2.7532	1146.79	913.791	1396.81	1265.69	0.878125	0.877791	0.878265	0.878265	354.764	354.662	355.082	354.662	517.031	516.932	517.432	516.932
alle_281	CCOC(=O)c1ncsc1Br	-0.3349	-0.33682	-0.33416	-0.33416	0.002206	0.00145	0.00255	0.00255	0.337104	0.33667	0.33836	0.33671	-0.16635	-0.16764	-0.16581	-0.16581	0.041042	0.04082	0.04155	0.04082	67.9308	65.2593	70.1575	70.1575	118.858	118.098	119.377	119.377	2.06548	1.7501	2.7723	1.9335	1378.7	1164.15	1647.57	1355.17	0.879338	0.872931	0.889886	0.873454	353.393	348.13	357.211	356.921	515.058	512.73	517.763	517.597
alle_282	CC[C@H](C)c1ccc(Br)cc1	-0.31358	-0.31374	-0.31237	-0.31374	0.042896	0.04261	0.04365	0.04261	0.356478	0.35566	0.35695	0.35635	-0.13534	-0.13557	-0.13454	-0.13557	0.025695	0.02545	0.02579	0.02579	79.8253	77.5507	87.9316	77.5507	137.068	136.525	137.913	136.901	2.34219	2.3257	2.4999	2.3257	1558.57	1384.33	2049.17	1542.95	0.880751	0.875785	0.886536	0.881525	371.186	365.383	374.293	370.823	555.817	548.202	558.068	555.745
alle_283	Fc1cc(Br)ncn1	-0.36995	-0.36995	-0.36995	-0.36995	0.00146	0.00146	0.00146	0.00146	0.37141	0.37141	0.37141	0.37141	-0.18425	-0.18425	-0.18425	-0.18425	0.0457	0.0457	0.0457	0.0457	53.3225	53.3225	53.3225	53.3225	75.9581	75.9581	75.9581	75.9581	0.8905	0.8905	0.8905	0.8905	819.439	819.439	819.439	819.439	0.925514	0.925514	0.925514	0.925514	265.281	265.281	265.281	265.281	361.749	361.749	361.749	361.749
alle_284	Cn1cnc2cc(Br)ccc12	-0.30264	-0.30264	-0.30264	-0.30264	0.0281	0.0281	0.0281	0.0281	0.33074	0.33074	0.33074	0.33074	-0.13727	-0.13727	-0.13727	-0.13727	0.02849	0.02849	0.02849	0.02849	101.189	101.189	101.189	101.189	125.831	125.831	125.831	125.831	5.4886	5.4886	5.4886	5.4886	1258.55	1258.55	1258.55	1258.55	0.896281	0.896281	0.896281	0.896281	334.063	334.063	334.063	334.063	487.173	487.173	487.173	487.173
alle_285	COC(=O)c1cc(Br)ccc1F	-0.32834	-0.32869	-0.32828	-0.32828	-0.00253	-0.00298	-0.00246	-0.00246	0.325804	0.32571	0.32582	0.32582	-0.16544	-0.16584	-0.16537	-0.16537	0.042006	0.04197	0.04222	0.04197	84.1627	80.2041	84.8206	84.8206	119.299	119.086	119.334	119.334	2.08756	1.4549	2.1927	2.1927	1267.51	1077.04	1436.06	1077.04	0.880693	0.880564	0.881109	0.880564	353.305	353.061	353.421	353.421	516.102	515.933	516.242	516.242
alle_286	O=S(=O)(c1ccc(Br)cc1)N1CCCCC1	-0.32972	-0.33173	-0.3236	-0.33173	0.009104	0.0076	0.00936	0.00936	0.338828	0.33255	0.34109	0.34109	-0.16031	-0.16119	-0.15733	-0.16119	0.037921	0.03721	0.03848	0.03808	80.6505	72.6162	104.427	81.6411	176.081	172.9	177.352	176.742	4.51753	3.7069	4.7101	4.5352	2170.69	1498.24	2365.18	2159.01	0.864325	0.859081	0.880982	0.860183	435.022	421.06	441.32	438.19	685.457	671.8	694.154	688.103
alle_287	Cc1nccc(Br)n1	-0.34941	-0.34941	-0.34941	-0.34941	0.01148	0.01148	0.01148	0.01148	0.36089	0.36089	0.36089	0.36089	-0.16897	-0.16897	-0.16897	-0.16897	0.03955	0.03955	0.03955	0.03955	57.7903	57.7903	57.7903	57.7903	89.6451	89.6451	89.6451	89.6451	1.4113	1.4113	1.4113	1.4113	820.172	820.172	820.172	820.172	0.909018	0.909018	0.909018	0.909018	287.222	287.222	287.222	287.222	396.698	396.698	396.698	396.698
alle_288	COc1cc(Br)ccc1n1cnc(C)c1	-0.29645	-0.30352	-0.29429	-0.29429	0.023737	0.02165	0.02434	0.02408	0.320186	0.31837	0.32546	0.31837	-0.13636	-0.14079	-0.13511	-0.13511	0.029038	0.02867	0.03045	0.02867	122.341	121.857	123.785	122.186	168.834	167.318	169.291	169.291	2.67724	1.3852	3.4255	2.5899	1957.05	1446.88	2347.8	2347.8	0.847559	0.845496	0.854877	0.846092	424.812	419.683	426.523	425.663	642.405	639.014	643.955	642.687
alle_289	COC(=O)c1ccc(Br)cc1F	-0.33766	-0.33781	-0.3376	-0.3376	-0.0022	-0.00252	-0.00208	-0.00208	0.335457	0.33529	0.33552	0.33552	-0.16993	-0.17017	-0.16984	-0.16984	0.043042	0.04299	0.04318	0.04299	99.093	98.5333	99.3047	99.3047	121.369	121.36	121.373	121.373	1.3721	0.8339	2.7948	0.8339	1195.21	922.089	1298.53	1298.53	0.880796	0.880743	0.880817	0.880817	353.181	353.121	353.341	353.121	515.922	515.807	516.225	515.807
alle_29	Brc1ccncn1	-0.35792	-0.35792	-0.35792	-0.35792	0.00649	0.00649	0.00649	0.00649	0.36441	0.36441	0.36441	0.36441	-0.17572	-0.17572	-0.17572	-0.17572	0.04236	0.04236	0.04236	0.04236	53.6512	53.6512	53.6512	53.6512	75.7676	75.7676	75.7676	75.7676	1.9225	1.9225	1.9225	1.9225	1137.25	1137.25	1137.25	1137.25	0.932878	0.932878	0.932878	0.932878	254.732	254.732	254.732	254.732	344.459	344.459	344.459	344.459
alle_290	Clc1cc(Br)cc(Cl)n1	-0.35008	-0.35008	-0.35008	-0.35008	0.00041	0.00041	0.00041	0.00041	0.35049	0.35049	0.35049	0.35049	-0.17484	-0.17484	-0.17484	-0.17484	0.04361	0.04361	0.04361	0.04361	74.9264	74.9264	74.9264	74.9264	109.287	109.287	109.287	109.287	2.2981	2.2981	2.2981	2.2981	1240.94	1240.94	1240.94	1240.94	0.897882	0.897882	0.897882	0.897882	315.172	315.172	315.172	315.172	447.635	447.635	447.635	447.635
alle_291	O=c1[nH]c(c2ccc(Br)cc2)no1	-0.32927	-0.32927	-0.32927	-0.32927	-0.01166	-0.01166	-0.01166	-0.01166	0.31761	0.31761	0.31761	0.31761	-0.17047	-0.17047	-0.17047	-0.17047	0.04575	0.04575	0.04575	0.04575	127.593	127.593	127.593	127.593	134.106	134.106	134.106	134.106	4.8	4.8	4.8	4.8	1605.01	1605.01	1605.01	1605.01	0.878023	0.878023	0.878023	0.878023	358.78	358.78	358.78	358.78	525.745	525.745	525.745	525.745
alle_292	S=C(N/N=C\c1ccc(Br)cc1)Nc1ccccc1	-0.29384	-0.29384	-0.28397	-0.29384	-0.01295	-0.01745	0.00742	-0.01295	0.280891	0.26995	0.29139	0.28089	-0.15339	-0.15436	-0.13828	-0.1534	0.041879	0.03281	0.04303	0.04188	236.417	95.8921	236.437	236.437	251.908	218.64	251.912	251.912	4.50492	4.1044	6.1644	4.5048	2214.67	1701.52	2914.5	2214.6	0.804351	0.804344	0.8939	0.804344	517.449	440.092	517.454	517.454	798.441	733.707	799.583	798.445
alle_293	CC1(C)OB(c2cncc(Br)c2)OC1(C)C	-0.32949	-0.32949	-0.32949	-0.32949	0.01397	0.01397	0.01397	0.01397	0.34346	0.34346	0.34346	0.34346	-0.15776	-0.15776	-0.15776	-0.15776	0.03623	0.03623	0.03623	0.03623	87.0507	87.0506	87.0507	87.0507	171.319	171.319	171.319	171.319	4.4303	4.4303	4.4303	4.4303	2026.09	1924.05	2128.12	2128.12	0.853802	0.853659	0.853944	0.853659	444.058	443.973	444.142	444.142	694.174	694.149	694.199	694.199
alle_294	CC1(C)OB(c2ccc(Br)nc2)OC1(C)C	-0.3297	-0.3297	-0.3297	-0.3297	0.01514	0.01514	0.01514	0.01514	0.34484	0.34484	0.34484	0.34484	-0.15728	-0.15728	-0.15728	-0.15728	0.03587	0.03587	0.03587	0.03587	107.566	107.566	107.566	107.566	174.201	174.201	174.201	174.201	5.4523	5.4523	5.4523	5.4523	2134.29	1872.69	2395.94	1872.69	0.851799	0.851666	0.851931	0.851931	445.528	445.363	445.693	445.363	695.17	694.946	695.394	694.946
alle_295	COC(=O)c1ccc(Cl)nc1Br	-0.34253	-0.34303	-0.34144	-0.34303	-0.01182	-0.01256	-0.01148	-0.01148	0.330707	0.32888	0.33155	0.33155	-0.17717	-0.17726	-0.177	-0.17726	0.047459	0.04738	0.04763	0.04738	90.4357	89.2826	90.968	90.9678	128.107	127.991	128.357	127.991	3.03838	2.2415	4.7643	2.2422	1399.44	1182.85	1658.74	1182.85	0.877636	0.876698	0.878071	0.878071	361.106	361.011	361.311	361.081	530.515	529.838	530.854	530.854
alle_296	CCOc1ccc2nc(Br)sc2c1	-0.29637	-0.29689	-0.29503	-0.29689	0.022028	0.02046	0.02277	0.02277	0.318401	0.31595	0.31966	0.31966	-0.13717	-0.13772	-0.13664	-0.13706	0.029548	0.02932	0.02998	0.02938	139.407	129.745	146.839	137.826	159.43	157.793	160.666	159.229	3.60706	3.4907	3.6591	3.658	1557.23	1387.77	1848.37	1387.77	0.857295	0.855264	0.863564	0.856015	394.011	389.152	395.352	395.072	583.739	579.288	584.804	584.804
alle_297	Brc1ccc(c2cnco2)cc1	-0.30102	-0.30102	-0.30102	-0.30102	0.00516	0.00516	0.00516	0.00516	0.30618	0.30618	0.30618	0.30618	-0.14793	-0.14793	-0.14793	-0.14793	0.03574	0.03574	0.03574	0.03574	134.587	134.587	134.587	134.587	138.241	138.241	138.241	138.241	0.6287	0.6287	0.6287	0.6287	1450.24	1450.24	1450.24	1450.24	0.886018	0.886018	0.886018	0.886018	348.643	348.643	348.643	348.643	510.516	510.516	510.516	510.516
alle_298	CC1(C)OB(c2cccc(Br)c2)OC1(C)C	-0.31781	-0.31781	-0.31781	-0.31781	0.02477	0.02477	0.02477	0.02477	0.34258	0.34258	0.34258	0.34258	-0.14652	-0.14652	-0.14652	-0.14652	0.03133	0.03133	0.03133	0.03133	87.1713	87.1713	87.1713	87.1713	176.874	176.874	176.874	176.874	3.4638	3.4638	3.4638	3.4638	2084.41	1889.45	2279.34	2279.34	0.850516	0.850033	0.851	0.850033	450.703	450.223	451.183	451.183	705.721	705.196	706.246	706.246
alle_299	CC1(C)OB(c2ccc(Br)cc2)OC1(C)C	-0.3187	-0.3187	-0.3187	-0.3187	0.02469	0.02469	0.02469	0.02469	0.34339	0.34339	0.34339	0.34339	-0.14701	-0.14701	-0.14701	-0.14701	0.03147	0.03147	0.03147	0.03147	109.214	109.214	109.214	109.214	179.287	179.287	179.287	179.287	3.86	3.86	3.86	3.86	2203.03	2147.95	2258.11	2147.95	0.850388	0.850333	0.850442	0.850333	450.813	450.743	450.883	450.883	705.82	705.724	705.916	705.916
alle_30	Cc1nc(Br)sc1C	-0.31035	-0.31035	-0.31035	-0.31035	0.03099	0.03099	0.03099	0.03099	0.34134	0.34134	0.34134	0.34134	-0.13968	-0.13968	-0.13968	-0.13968	0.02858	0.02858	0.02858	0.02858	63.0081	63.0081	63.0081	63.0081	102.378	102.378	102.378	102.378	2.9091	2.9091	2.9091	2.9091	1154.73	1154.73	1154.73	1154.73	0.902712	0.902712	0.902712	0.902712	306.162	306.162	306.162	306.162	432.041	432.041	432.041	432.041
alle_300	CC1(C)OB(c2ccc(Br)c(F)c2)OC1(C)C	-0.32127	-0.32127	-0.32127	-0.32127	0.01857	0.01857	0.01857	0.01857	0.33984	0.33984	0.33984	0.33984	-0.15135	-0.15135	-0.15135	-0.15135	0.0337	0.0337	0.0337	0.0337	108.744	108.744	108.744	108.744	179.273	179.273	179.273	179.273	4.5672	4.5672	4.5672	4.5672	2115.47	2087.63	2143.3	2143.3	0.848029	0.847948	0.84811	0.84811	458.337	458.252	458.422	458.252	720.555	720.458	720.652	720.458
alle_301	Brc1ccc(N2CCOCC2)cc1	-0.27986	-0.28015	-0.27097	-0.28015	0.043588	0.04358	0.04385	0.04358	0.323451	0.31482	0.32373	0.32373	-0.11814	-0.11829	-0.11356	-0.11829	0.021575	0.02048	0.02161	0.02161	106.504	103.497	106.601	106.601	150.198	148.999	150.237	150.237	2.16753	2.1596	2.4126	2.1596	1753.26	1282.57	1906.22	1614.99	0.874393	0.873991	0.883171	0.873991	383.64	377.622	383.942	383.942	577.718	572.699	578.007	578.007
alle_302	CC1(C)OB(c2ccccc2Br)OC1(C)C	-0.31577	-0.31577	-0.31577	-0.31577	0.026967	0.02696	0.02697	0.02696	0.342737	0.34273	0.34274	0.34273	-0.1444	-0.14441	-0.1444	-0.14441	0.03042	0.03042	0.03042	0.03042	79.2438	79.2427	79.2462	79.2462	174.426	174.425	174.427	174.427	2.32673	2.3265	2.3272	2.3272	2074.39	1901.7	2153.34	1901.7	0.86947	0.869289	0.869563	0.869472	436.634	436.503	436.713	436.713	695.555	695.345	695.747	695.747
alle_303	CC1(C)OB(c2cccc(Br)n2)OC1(C)C	-0.32863	-0.32863	-0.32863	-0.32863	0.01141	0.01141	0.01141	0.01141	0.34004	0.34004	0.34004	0.34004	-0.15861	-0.15861	-0.15861	-0.15861	0.03699	0.03699	0.03699	0.03699	83.4675	83.4675	83.4675	83.4675	172.132	172.132	172.132	172.132	3.9717	3.9717	3.9717	3.9717	2016.08	1642.75	2389.46	1642.75	0.848562	0.848437	0.848687	0.848437	448.148	447.943	448.353	448.353	697.318	696.993	697.642	697.642
alle_304	O=N(=O)c1cc(Br)ccc1F	-0.34575	-0.34575	-0.34575	-0.34575	-0.03616	-0.03616	-0.03616	-0.03616	0.30959	0.30959	0.30959	0.30959	-0.19096	-0.19096	-0.19096	-0.19096	0.05889	0.05889	0.05889	0.05889	74.5979	74.5979	74.598	74.598	103.431	103.431	103.431	103.431	4.1857	4.1857	4.1857	4.1857	1241.13	1228.84	1253.42	1228.84	0.903791	0.903631	0.903951	0.903951	316.339	316.229	316.449	316.229	454.574	454.457	454.69	454.457
alle_305	COC(=O)c1ccc(F)cc1Br	-0.33577	-0.33682	-0.33449	-0.33682	0.006481	0.00601	0.00687	0.00687	0.342248	0.3405	0.34369	0.34369	-0.16464	-0.16498	-0.16424	-0.16498	0.039599	0.03959	0.03961	0.03959	75.6595	75.1098	76.1136	76.1126	118.049	117.941	118.18	117.941	1.81696	0.9088	2.9173	0.9088	1449.23	1170.36	1846.56	1846.56	0.887377	0.886255	0.888295	0.888295	348.86	348.611	349.221	348.62	512.167	511.817	512.435	512.435
alle_306	FC1=C[N]C(=N[CH]1)Br	-0.35141	-0.35141	-0.35141	-0.35141	-0.00806	-0.00806	-0.00806	-0.00806	0.34335	0.34335	0.34335	0.34335	-0.17974	-0.17974	-0.17974	-0.17974	0.04704	0.04704	0.04704	0.04704	57.7724	57.7724	57.7724	57.7724	76.3993	76.3993	76.3993	76.3993	2.3866	2.3866	2.3866	2.3866	911.99	911.99	911.99	911.99	0.923377	0.923377	0.923377	0.923377	266.621	266.621	266.621	266.621	363.232	363.232	363.232	363.232
alle_307	Brc1ncccc1I	-0.3277	-0.3277	-0.3277	-0.3277	0.01114	0.01114	0.01114	0.01114	0.33884	0.33884	0.33884	0.33884	-0.15828	-0.15828	-0.15828	-0.15828	0.03697	0.03697	0.03697	0.03697	75.2705	75.2705	75.2705	75.2705	112.665	112.665	112.665	112.665	3.0826	3.0826	3.0826	3.0826	1232.54	1232.54	1232.54	1232.54	0.916866	0.916866	0.916866	0.916866	298.824	298.824	298.824	298.824	426.438	426.438	426.438	426.438
alle_309	CCOC(=O)c1c(Br)sc(C)c1C	-0.30156	-0.30175	-0.30097	-0.30175	0.017246	0.01667	0.01857	0.01673	0.318809	0.31836	0.31954	0.31848	-0.14216	-0.14253	-0.1412	-0.14251	0.031695	0.0312	0.0319	0.03188	84.5032	80.369	87.2068	87.1824	150.567	150.136	150.847	150.708	1.49946	0.7679	3.8815	0.774	1849.16	1438.65	2248.9	2025.87	0.870284	0.866214	0.872877	0.871046	399.834	397.781	402.012	399.591	610.349	608.276	611.246	610.604
alle_31	Clc1ccc(Br)cn1	-0.33481	-0.33481	-0.33481	-0.33481	0.00921	0.00921	0.00921	0.00921	0.34402	0.34402	0.34402	0.34402	-0.1628	-0.1628	-0.1628	-0.1628	0.03852	0.03852	0.03852	0.03852	82.9144	82.9144	82.9144	82.9144	95.4913	95.4913	95.4913	95.4913	2.2544	2.2544	2.2544	2.2544	1165.47	1165.47	1165.47	1165.47	0.91393	0.91393	0.91393	0.91393	288.352	288.352	288.352	288.352	402.28	402.28	402.28	402.28
alle_310	CCOC(=O)c1c(Br)sc2c1CCCC2	-0.30061	-0.30072	-0.30014	-0.30072	0.016688	0.01614	0.01817	0.01632	0.317297	0.31682	0.31832	0.31704	-0.14196	-0.14227	-0.14099	-0.1422	0.031758	0.03122	0.03194	0.03189	93.339	89.934	95.4067	95.4066	170.272	169.832	170.396	170.396	1.46003	0.85	4.0994	0.85	1862.89	1482.41	2116.56	1878.56	0.860601	0.856564	0.863051	0.860663	428.84	426.811	431.111	428.891	666.679	664.786	667.264	666.873
alle_312	COC(=O)c1ccc(C)c(Br)c1	-0.32667	-0.32668	-0.32667	-0.32667	0.007853	0.00783	0.00788	0.00783	0.334527	0.3345	0.33456	0.3345	-0.15941	-0.15942	-0.1594	-0.15942	0.037981	0.03797	0.03799	0.03799	89.9842	88.3075	92.0105	88.3075	132.648	132.512	132.812	132.512	1.8327	0.6512	3.2605	0.6512	1448.83	1355.35	1526.19	1526.19	0.87527	0.875211	0.87532	0.87532	368.923	368.841	369.022	368.841	545.621	545.486	545.784	545.486
alle_313	O=N(=O)c1ccc(c2csc(Br)n2)cc1	-0.32236	-0.32236	-0.32236	-0.32236	-0.03655	-0.03655	-0.03655	-0.03655	0.28581	0.28581	0.28581	0.28581	-0.17946	-0.17946	-0.17946	-0.17946	0.05634	0.05634	0.05634	0.05634	158.042	158.041	158.042	158.041	171.661	171.661	171.661	171.661	5.26235	5.2623	5.2624	5.2623	1747.22	1466.14	2027.64	2027.64	0.858387	0.858228	0.858546	0.858228	403.93	403.81	404.05	404.05	607.096	606.994	607.198	607.198
alle_314	Cc1ccc(Br)c(F)c1	-0.31819	-0.31819	-0.31819	-0.31819	0.03404	0.03404	0.03404	0.03404	0.35223	0.35223	0.35223	0.35223	-0.14208	-0.14208	-0.14208	-0.14208	0.02865	0.02865	0.02865	0.02865	73.1919	73.1919	73.1919	73.1919	100.277	100.277	100.277	100.277	2.9348	2.9348	2.9348	2.9348	996.264	996.264	996.264	996.264	0.908116	0.908116	0.908116	0.908116	304.792	304.792	304.792	304.792	433.003	433.003	433.003	433.003
alle_315	Brc1cccc(n2cccn2)c1	-0.31266	-0.31285	-0.31249	-0.31249	0.02015	0.02015	0.02015	0.02015	0.33281	0.33264	0.333	0.33264	-0.14626	-0.14635	-0.14617	-0.14617	0.032139	0.03212	0.03216	0.03212	107.239	106.717	107.707	107.706	138.256	138.172	138.35	138.172	1.99353	0.8839	3.2329	0.8839	1496.54	1284.65	1851.61	1284.65	0.882957	0.882744	0.883039	0.883003	353.627	353.554	353.864	353.554	518.802	518.681	519.135	518.681
alle_316	COC(=O)c1csc(Br)n1	-0.33715	-0.33785	-0.33701	-0.33701	0.001799	0.00138	0.00188	0.00188	0.338945	0.33889	0.33923	0.33889	-0.16767	-0.16824	-0.16757	-0.16757	0.041477	0.04143	0.04172	0.04143	72.6152	71.9733	75.9531	71.9733	108.027	108.01	108.114	108.01	1.08429	0.5146	4.0469	0.5146	1013.94	983.663	1171.41	983.663	0.884194	0.884162	0.88436	0.884162	331.693	331.55	331.72	331.72	472.28	472.109	472.313	472.313
alle_317	Brc1cnc2ccccc2n1	-0.33171	-0.33171	-0.33171	-0.33171	-0.02452	-0.02452	-0.02452	-0.02452	0.30719	0.30719	0.30719	0.30719	-0.17812	-0.17812	-0.17812	-0.17812	0.05164	0.05164	0.05164	0.05164	123.235	123.235	123.235	123.235	129.45	129.45	129.45	129.45	2.1084	2.1084	2.1084	2.1084	1220.24	1220.24	1220.24	1220.24	0.898854	0.898854	0.898854	0.898854	324.213	324.213	324.213	324.213	467.793	467.793	467.793	467.793
alle_318	BrC1=NC2=N[CH]C=NC2=C[CH]1	-0.34221	-0.34221	-0.34221	-0.34221	-0.03651	-0.03651	-0.03651	-0.03651	0.3057	0.3057	0.3057	0.3057	-0.18936	-0.18936	-0.18936	-0.18936	0.05865	0.05865	0.05865	0.05865	119.776	119.776	119.776	119.776	123.732	123.732	123.732	123.732	3.1392	3.1392	3.1392	3.1392	887.689	887.689	887.689	887.689	0.902521	0.902521	0.902521	0.902521	317.263	317.263	317.263	317.263	455.604	455.604	455.604	455.604
alle_319	O[C@@H](c1ccc(Br)cc1)c1cccs1	-0.31135	-0.31627	-0.30869	-0.31018	0.032004	0.03026	0.03375	0.03144	0.343351	0.34162	0.35002	0.34162	-0.13967	-0.14198	-0.13787	-0.13937	0.02841	0.02782	0.02926	0.02843	86.6108	79.53	101.758	79.5314	164.382	164.106	165.075	164.106	2.62622	1.2654	3.2263	3.2263	1882.9	1583.81	2159.76	1900.51	0.864336	0.863449	0.864637	0.864637	405.967	405.652	406.972	405.652	618.063	617.669	619.407	617.669
alle_32	Nc1ccc(Br)cn1	-0.2924	-0.2924	-0.2924	-0.2924	0.03173	0.03173	0.03173	0.03173	0.32413	0.32413	0.32413	0.32413	-0.13034	-0.13034	-0.13034	-0.13034	0.0262	0.0262	0.0262	0.0262	76.6813	76.6813	76.6813	76.6813	92.6565	92.6565	92.6565	92.6565	3.3034	3.3034	3.3034	3.3034	1197.42	1197.42	1197.42	1197.42	0.916664	0.916664	0.916664	0.916664	282.402	282.402	282.402	282.402	391.644	391.644	391.644	391.644
alle_320	Brc1ncc(I)s1	-0.3208	-0.3208	-0.3208	-0.3208	0.01004	0.01004	0.01004	0.01004	0.33084	0.33084	0.33084	0.33084	-0.15538	-0.15538	-0.15538	-0.15538	0.03649	0.03649	0.03649	0.03649	94.7397	94.7397	94.7397	94.7397	109.528	109.528	109.528	109.528	1.4912	1.4912	1.4912	1.4912	1065.28	1065.28	1065.28	1065.28	0.910958	0.910958	0.910958	0.910958	293.354	293.354	293.354	293.354	410.779	410.779	410.779	410.779
alle_321	Fc1ccc(c2csc(Br)n2)cc1	-0.30129	-0.30129	-0.30129	-0.30129	0.00691	0.00691	0.00691	0.00691	0.3082	0.3082	0.3082	0.3082	-0.14719	-0.14719	-0.14719	-0.14719	0.03515	0.03515	0.03515	0.03515	124.892	124.892	124.892	124.892	150.231	150.231	150.231	150.231	2.1646	2.1646	2.1646	2.1646	1431.03	1103.08	1758.97	1758.97	0.871846	0.871769	0.871923	0.871769	374.242	374.162	374.322	374.322	554.196	554.091	554.3	554.3
alle_322	Cc1c2ccc(Br)cc2nn1C	-0.28372	-0.28372	-0.28372	-0.28372	0.01826	0.01826	0.01826	0.01826	0.30198	0.30198	0.30198	0.30198	-0.13273	-0.13273	-0.13273	-0.13273	0.02917	0.02917	0.02917	0.02917	118.644	118.644	118.644	118.644	143.117	143.117	143.117	143.117	5.3406	5.3406	5.3406	5.3406	1176.78	1176.78	1176.78	1176.78	0.883283	0.883283	0.883283	0.883283	360.633	360.633	360.633	360.633	534.592	534.592	534.592	534.592
alle_323	CCN(CC)c1ccc(Br)cc1	-0.26544	-0.30471	-0.2647	-0.26609	0.050727	0.04041	0.0509	0.05086	0.316169	0.31549	0.34512	0.31695	-0.10736	-0.13215	-0.10695	-0.10762	0.018229	0.01813	0.0253	0.01827	102.847	72.3102	109.417	101.711	150.828	145.088	151.83	150.311	4.28027	2.0975	4.3218	4.233	1724.72	1476.44	2144.66	1614.2	0.875382	0.873325	0.880569	0.880569	386.238	382.023	388.203	382.023	584.575	580.168	589.717	580.168
alle_324	Brc1ccc2c[nH]nc2c1	-0.29527	-0.29527	-0.29527	-0.29527	0.01166	0.01166	0.01166	0.01166	0.30693	0.30693	0.30693	0.30693	-0.14181	-0.14181	-0.14181	-0.14181	0.03276	0.03276	0.03276	0.03276	95.3478	95.3478	95.3478	95.3478	113.834	113.834	113.834	113.834	4.3751	4.3751	4.3751	4.3751	1100.35	1100.35	1100.35	1100.35	0.907056	0.907056	0.907056	0.907056	307.813	307.813	307.813	307.813	438.687	438.687	438.687	438.687
alle_325	Brc1ccc(OCc2ccccc2)cc1	-0.29953	-0.30078	-0.29823	-0.30078	0.037756	0.03771	0.0378	0.0378	0.337286	0.33594	0.33858	0.33858	-0.13089	-0.13149	-0.13026	-0.13149	0.025393	0.02525	0.02553	0.02553	108.163	68.3477	146.446	146.446	172.574	169.948	175.099	175.099	2.6698	2.5647	2.7791	2.5647	1678.25	1465.15	1875.39	1875.39	0.846569	0.840984	0.852429	0.841087	427.597	422.624	432.254	432.014	647.553	642.972	651.725	651.301
alle_326	COC(=O)c1ncsc1Br	-0.33574	-0.33775	-0.3353	-0.3353	0.001101	0.0003	0.00128	0.00128	0.336839	0.33657	0.33805	0.33658	-0.16732	-0.16873	-0.16701	-0.16701	0.041556	0.04143	0.04211	0.04143	64.6554	64.3147	64.7305	64.7288	106.389	106.123	106.447	106.446	2.00712	1.8619	2.6733	1.8619	971.993	869.433	1144.52	869.433	0.897213	0.896616	0.899094	0.897011	323.301	322.51	323.611	323.321	464.544	464.299	464.748	464.43
alle_327	Cc1ccc(Br)cc1N(=O)=O	-0.33786	-0.33786	-0.33786	-0.33786	-0.02941	-0.02941	-0.02941	-0.02941	0.30845	0.30845	0.30845	0.30845	-0.18364	-0.18364	-0.18364	-0.18364	0.05466	0.05466	0.05466	0.05466	83.8648	83.8647	83.8648	83.8648	116.663	116.663	116.663	116.663	3.8649	3.8649	3.8649	3.8649	1183.06	1120.79	1245.32	1245.32	0.900212	0.900146	0.900278	0.900278	330.085	330.05	330.12	330.05	481.647	481.623	481.671	481.623
alle_328	O=C1c2ccccc2C(=O)c2c(Br)cccc12	-0.33441	-0.33441	-0.33441	-0.33441	-0.05105	-0.05105	-0.05105	-0.05105	0.28336	0.28336	0.28336	0.28336	-0.19273	-0.19273	-0.19273	-0.19273	0.06554	0.06554	0.06554	0.06554	149.583	149.583	149.583	149.583	185.437	185.437	185.437	185.437	1.2624	1.2624	1.2624	1.2624	1645.15	1645.15	1645.15	1645.15	0.880549	0.880549	0.880549	0.880549	402.462	402.462	402.462	402.462	627.324	627.324	627.324	627.324
alle_329	CCOC(=O)c1sc(Br)cc1C	-0.31459	-0.31476	-0.3145	-0.3145	0.002377	0.00188	0.00259	0.00259	0.31697	0.31664	0.31709	0.31709	-0.15611	-0.15644	-0.15596	-0.15596	0.038442	0.03835	0.03865	0.03835	92.179	91.0084	99.683	91.0084	141.055	140.722	141.18	141.18	1.01972	0.4861	3.5901	0.5608	1638.83	1390.94	1766.55	1766.55	0.862379	0.85893	0.870296	0.85893	387.981	383.821	390.512	390.512	575.466	572.901	577.645	577.645
alle_33	Brc1ccc2ccccc2n1	-0.32017	-0.32017	-0.32017	-0.32017	-0.00728	-0.00728	-0.00728	-0.00728	0.31289	0.31289	0.31289	0.31289	-0.16373	-0.16373	-0.16373	-0.16373	0.04284	0.04284	0.04284	0.04284	120.611	120.611	120.611	120.611	133.408	133.408	133.408	133.408	3.4556	3.4556	3.4556	3.4556	1252.49	1252.49	1252.49	1252.49	0.897326	0.897326	0.897326	0.897326	329.994	329.994	329.994	329.994	479.135	479.135	479.135	479.135
alle_330	CC(C)Oc1cc(F)ccc1Br	-0.30343	-0.31669	-0.30114	-0.30249	0.042321	0.03639	0.04392	0.04271	0.34575	0.34506	0.35365	0.3452	-0.13055	-0.13987	-0.12861	-0.12989	0.024654	0.02397	0.02766	0.02444	66.5427	61.0861	66.9896	66.5241	128.527	126.494	128.613	128.612	1.96781	1.4174	2.2269	2.0063	1497.35	1191.9	1890.08	1191.9	0.875177	0.873985	0.894897	0.874131	372.064	359.121	372.792	372.692	552.495	541.745	553.005	552.922
alle_331	COc1ccc2sc(Br)nc2c1	-0.2993	-0.29939	-0.29883	-0.29939	0.01307	0.01271	0.01314	0.01314	0.312369	0.31154	0.31253	0.31253	-0.14311	-0.14313	-0.14306	-0.14313	0.032783	0.03277	0.03285	0.03277	122.928	121.192	131.864	121.192	144.774	144.582	145.759	144.582	2.2042	1.9155	3.6897	1.9155	1431.46	1411.9	1435.26	1435.26	0.877744	0.877486	0.877795	0.877795	361.614	361.552	361.932	361.552	531.733	531.642	532.199	531.642
alle_332	Fc1ccc2nc(Br)sc2c1	-0.32059	-0.32059	-0.32059	-0.32059	0.00997	0.00997	0.00997	0.00997	0.33056	0.33056	0.33056	0.33056	-0.15531	-0.15531	-0.15531	-0.15531	0.03649	0.03649	0.03649	0.03649	110.035	110.035	110.035	110.035	125.015	125.015	125.015	125.015	0.8136	0.8136	0.8136	0.8136	1267.73	1267.73	1267.73	1267.73	0.896221	0.896221	0.896221	0.896221	328.382	328.382	328.382	328.382	474.75	474.75	474.75	474.75
alle_333	COc1cccc2sc(Br)nc12	-0.29526	-0.29837	-0.29404	-0.29404	0.017135	0.01687	0.01781	0.01687	0.312395	0.31091	0.31618	0.31091	-0.13906	-0.14028	-0.13859	-0.13859	0.030955	0.03089	0.03112	0.03089	108.241	107.363	110.478	107.363	143.228	142.906	144.049	142.906	1.37969	0.7333	3.0277	0.7333	1658.71	1413.96	1850.12	1753.31	0.882569	0.879285	0.883992	0.883723	358.062	356.922	360.532	357.262	528.236	526.995	530.744	527.509
alle_334	Cc1ccc(Oc2ccc(Br)cc2)cc1	-0.29988	-0.29989	-0.29985	-0.29989	0.033931	0.03391	0.03394	0.03394	0.33381	0.33376	0.33383	0.33383	-0.13297	-0.13298	-0.13297	-0.13298	0.026483	0.02648	0.02649	0.02648	116.248	115.473	116.56	116.56	175.252	175.22	175.265	175.265	3.06601	3.0417	3.0758	3.0758	1888.49	1628.62	1993.22	1993.22	0.843899	0.843845	0.84392	0.84392	430.589	430.543	430.704	430.543	651.335	651.255	651.532	651.255
alle_335	CCn1ncc(Br)c1C	-0.30784	-0.30784	-0.30784	-0.30784	0.07385	0.07385	0.07385	0.07385	0.38169	0.38169	0.38169	0.38169	-0.117	-0.117	-0.117	-0.117	0.01793	0.01793	0.01793	0.01793	53.4697	53.4696	53.4697	53.4696	101.95	101.95	101.95	101.95	3.2534	3.2534	3.2534	3.2534	1343.99	1172.94	1515.04	1172.94	0.903727	0.903529	0.903925	0.903529	318.647	318.552	318.742	318.742	459.51	459.455	459.564	459.564
alle_336	CCOC(=O)c1ccc(Br)nc1	-0.34229	-0.34247	-0.342	-0.34236	-0.00611	-0.00644	-0.00584	-0.00584	0.336185	0.33567	0.33652	0.33652	-0.1742	-0.17431	-0.17409	-0.1741	0.045134	0.04504	0.04524	0.04504	101.433	101.058	101.889	101.058	128.527	128.381	128.684	128.672	3.02786	2.2583	4.4971	2.2583	1406.04	1302.4	1569.27	1423.66	0.865205	0.862805	0.867584	0.862805	371.74	369.841	373.691	373.691	542.379	540.434	544.393	544.393
alle_337	Fc1cc(F)c2nc(Br)sc2c1	-0.32376	-0.32376	-0.32376	-0.32376	0.00636	0.00636	0.00636	0.00636	0.33012	0.33012	0.33012	0.33012	-0.1587	-0.1587	-0.1587	-0.1587	0.03815	0.03815	0.03815	0.03815	109.318	109.318	109.318	109.318	125.283	125.283	125.283	125.283	1.9807	1.9807	1.9807	1.9807	1277.66	1277.66	1277.66	1277.66	0.89226	0.89226	0.89226	0.89226	337.251	337.251	337.251	337.251	490.841	490.841	490.841	490.841
alle_338	Cc1nc2ccc(Br)cc2[nH]1	-0.29734	-0.29734	-0.29734	-0.29734	0.03271	0.03271	0.03271	0.03271	0.33005	0.33005	0.33005	0.33005	-0.13232	-0.13232	-0.13232	-0.13232	0.02652	0.02652	0.02652	0.02652	108.081	108.081	108.081	108.081	127.642	127.642	127.642	127.642	4.1088	4.1088	4.1088	4.1088	1740.82	1740.82	1740.82	1740.82	0.885049	0.885049	0.885049	0.885049	340.083	340.083	340.083	340.083	491.023	491.023	491.023	491.023
alle_339	Fc1ccc(Oc2ccc(Br)cc2)cc1	-0.3048	-0.3048	-0.3048	-0.3048	0.0249	0.0249	0.0249	0.0249	0.3297	0.3297	0.3297	0.3297	-0.13995	-0.13995	-0.13995	-0.13995	0.0297	0.0297	0.0297	0.0297	102.913	102.912	102.914	102.914	160.677	160.677	160.677	160.677	1.30377	1.3037	1.3038	1.3037	1625.15	1500.38	1817.76	1500.38	0.853363	0.853132	0.853543	0.853132	411.536	411.353	411.723	411.723	618.852	618.633	619.02	619.02
alle_34	Brc1nccn1c1ccccc1	-0.30792	-0.30792	-0.30792	-0.30792	0.02911	0.02911	0.02911	0.02911	0.33703	0.33703	0.33703	0.33703	-0.13941	-0.13941	-0.13941	-0.13941	0.02883	0.02883	0.02883	0.02883	61.7364	61.7362	61.7367	61.7367	130.617	130.617	130.617	130.617	4.3467	4.3467	4.3467	4.3467	1541.15	1501.63	1580.67	1580.67	0.887768	0.887665	0.88787	0.887665	351.768	351.663	351.873	351.873	518.929	518.787	519.071	519.071
alle_341	Cc1cnc(Br)s1	-0.31959	-0.31959	-0.31959	-0.31959	0.0261	0.0261	0.0261	0.0261	0.34569	0.34569	0.34569	0.34569	-0.14675	-0.14675	-0.14675	-0.14675	0.03115	0.03115	0.03115	0.03115	61.9444	61.9444	61.9444	61.9444	89.1692	89.1692	89.1692	89.1692	2.9975	2.9975	2.9975	2.9975	1142.72	1142.72	1142.72	1142.72	0.915903	0.915903	0.915903	0.915903	279.632	279.632	279.632	279.632	385.414	385.414	385.414	385.414
alle_343	COc1cccc(C#N)c1Br	-0.32375	-0.33888	-0.32257	-0.32257	-0.00196	-0.00592	-0.00165	-0.00165	0.321795	0.32092	0.33296	0.32092	-0.16286	-0.1724	-0.16211	-0.16211	0.041208	0.04094	0.04463	0.04094	81.0089	75.9067	81.4086	81.4086	120.895	119.137	121.033	121.033	6.64425	5.4157	6.7405	6.7405	1202.01	1187.43	1414.34	1187.43	0.891336	0.890975	0.896045	0.890975	338.478	336.662	338.612	338.612	492.754	492.673	492.947	492.749
alle_344	O[C@H](c1ccccc1)c1ccc(Br)cc1	-0.31395	-0.32076	-0.3118	-0.3118	0.035964	0.03198	0.03756	0.03756	0.349911	0.34936	0.35274	0.34936	-0.13899	-0.14439	-0.13712	-0.13712	0.027611	0.02691	0.02955	0.02691	87.5964	83.4293	100.013	83.4293	170.56	170.437	171.028	170.437	2.76186	1.1869	3.4248	3.4248	1840.9	1541.99	2069.18	2069.18	0.858256	0.858135	0.858487	0.858306	418.47	418.373	418.733	418.393	640.024	639.902	640.551	639.902
alle_345	Cc1nc2ccc(Br)cc2s1	-0.31131	-0.31131	-0.31131	-0.31131	0.0159	0.0159	0.0159	0.0159	0.32721	0.32721	0.32721	0.32721	-0.14771	-0.14771	-0.14771	-0.14771	0.03334	0.03334	0.03334	0.03334	119.314	119.314	119.314	119.314	139.256	139.256	139.256	139.256	2.1222	2.1222	2.1222	2.1222	1450.69	1450.69	1450.69	1450.69	0.885571	0.885571	0.885571	0.885571	347.393	347.393	347.393	347.393	507.387	507.387	507.387	507.387
alle_346	Cc1cc(Cl)nc(Br)c1	-0.33406	-0.33406	-0.33406	-0.33406	0.0166	0.0166	0.0166	0.0166	0.35066	0.35066	0.35066	0.35066	-0.15873	-0.15873	-0.15873	-0.15873	0.03593	0.03593	0.03593	0.03593	70.8227	70.8227	70.8227	70.8227	109.11	109.11	109.11	109.11	4.3125	4.3125	4.3125	4.3125	1501.23	1501.23	1501.23	1501.23	0.894712	0.894712	0.894712	0.894712	318.792	318.792	318.792	318.792	452.961	452.961	452.961	452.961
alle_347	Cc1ccc2sc(Br)nc2c1C	-0.3086	-0.3086	-0.3086	-0.3086	0.01681	0.01681	0.01681	0.01681	0.32541	0.32541	0.32541	0.32541	-0.1459	-0.1459	-0.1459	-0.1459	0.03271	0.03271	0.03271	0.03271	119.802	119.802	119.802	119.802	152.157	152.157	152.157	152.157	2.267	2.267	2.267	2.267	1321.97	1321.97	1321.97	1321.97	0.884289	0.884289	0.884289	0.884289	365.403	365.403	365.403	365.403	546.164	546.164	546.164	546.164
alle_348	Brc1cccc2cnccc12	-0.31007	-0.31007	-0.31007	-0.31007	-0.00742	-0.00742	-0.00742	-0.00742	0.30265	0.30265	0.30265	0.30265	-0.15875	-0.15875	-0.15875	-0.15875	0.04163	0.04163	0.04163	0.04163	93.3149	93.3149	93.3149	93.3149	128.51	128.51	128.51	128.51	2.1651	2.1651	2.1651	2.1651	1448.18	1448.18	1448.18	1448.18	0.911332	0.911332	0.911332	0.911332	321.263	321.263	321.263	321.263	471.065	471.065	471.065	471.065
alle_349	Cc1cc(C)nc(Br)c1	-0.32543	-0.32543	-0.32543	-0.32543	0.02883	0.02883	0.02883	0.02883	0.35426	0.35426	0.35426	0.35426	-0.1483	-0.1483	-0.1483	-0.1483	0.03104	0.03104	0.03104	0.03104	66.1333	66.1333	66.1333	66.1333	108.961	108.961	108.961	108.961	3.7852	3.7852	3.7852	3.7852	1001.99	1001.99	1001.99	1001.99	0.8915	0.8915	0.8915	0.8915	322.383	322.383	322.383	322.383	458.156	458.156	458.156	458.156
alle_35	Brc1cnc2ccccc2c1	-0.31608	-0.31608	-0.31608	-0.31608	-0.00796	-0.00796	-0.00796	-0.00796	0.30812	0.30812	0.30812	0.30812	-0.16202	-0.16202	-0.16202	-0.16202	0.0426	0.0426	0.0426	0.0426	122.524	122.524	122.524	122.524	132.925	132.925	132.925	132.925	2.2477	2.2477	2.2477	2.2477	1401.09	1401.09	1401.09	1401.09	0.899966	0.899966	0.899966	0.899966	328.623	328.623	328.623	328.623	478.257	478.257	478.257	478.257
alle_350	Cc1ccc(C)c2sc(Br)nc12	-0.30727	-0.30727	-0.30727	-0.30727	0.01476	0.01476	0.01476	0.01476	0.32203	0.32203	0.32203	0.32203	-0.14626	-0.14626	-0.14626	-0.14626	0.03321	0.03321	0.03321	0.03321	108.515	108.515	108.515	108.515	151.341	151.341	151.341	151.341	2.2421	2.2421	2.2421	2.2421	1356.22	1356.22	1356.22	1356.22	0.88112	0.88112	0.88112	0.88112	368.293	368.293	368.293	368.293	549.688	549.688	549.688	549.688
alle_351	C[C@@H](Nc1ccc(Br)cc1)c1ccccn1	-0.27331	-0.29617	-0.26456	-0.27626	0.026323	0.02159	0.03076	0.02827	0.299635	0.28615	0.32654	0.30453	-0.1235	-0.1329	-0.12149	-0.124	0.025455	0.02446	0.02782	0.02524	97.1385	55.5776	154.688	85.876	186.213	178.915	190.454	185.466	4.39676	3.239	6.23	3.7775	2024.31	1821.23	2493.89	1934.95	0.842024	0.838192	0.860279	0.843291	447.321	432.913	450.044	446.344	687.36	675.825	688.924	686.664
alle_352	Cc1cc(C)c2nc(Br)sc2c1	-0.30735	-0.30735	-0.30735	-0.30735	0.0171	0.0171	0.0171	0.0171	0.32445	0.32445	0.32445	0.32445	-0.14513	-0.14513	-0.14513	-0.14513	0.03246	0.03246	0.03246	0.03246	121.748	121.748	121.748	121.748	153.091	153.091	153.091	153.091	2.4485	2.4485	2.4485	2.4485	1279.26	1279.26	1279.26	1279.26	0.874025	0.874025	0.874025	0.874025	373.323	373.323	373.323	373.323	554.226	554.226	554.226	554.226
alle_353	C[C@H](Nc1ccc(Br)cc1)c1ccccn1	-0.27331	-0.29617	-0.26456	-0.27626	0.026322	0.02159	0.03076	0.02827	0.299635	0.28615	0.32654	0.30453	-0.1235	-0.1329	-0.12149	-0.124	0.025455	0.02446	0.02782	0.02524	97.1337	55.5746	154.688	85.876	186.213	178.913	190.454	185.466	4.39672	3.239	6.23	3.7775	1726.44	1593.6	3014.93	1729.72	0.841947	0.838109	0.860672	0.843236	447.401	432.464	450.134	446.324	687.451	675.234	689.029	686.55
alle_354	Brc1cccc2[nH]ncc12	-0.30454	-0.30454	-0.30454	-0.30454	0.01615	0.01615	0.01615	0.01615	0.32069	0.32069	0.32069	0.32069	-0.1442	-0.1442	-0.1442	-0.1442	0.03242	0.03242	0.03242	0.03242	76.3529	76.3529	76.3529	76.3529	110.794	110.794	110.794	110.794	3.0215	3.0215	3.0215	3.0215	1019.51	1019.51	1019.51	1019.51	0.915117	0.915117	0.915117	0.915117	303.683	303.683	303.683	303.683	435.631	435.631	435.631	435.631
alle_355	Cc1cc(CNC(=O)OC(C)(C)C)ccc1Br	-0.31438	-0.31611	-0.31356	-0.3142	0.039748	0.03748	0.04108	0.04001	0.35413	0.35358	0.35464	0.35421	-0.13732	-0.13932	-0.13624	-0.1371	0.026624	0.02617	0.02745	0.02653	75.9677	55.3791	89.4594	84.437	185.235	181.488	187.688	186.757	2.44979	1.8407	2.851	2.4997	2253.36	1739.64	2696.25	2050.33	0.845795	0.827642	0.87669	0.832937	473.969	447.601	488.942	485.332	753.75	730.938	765.585	764.277
alle_358	CC(C)n1c(Br)nc2c1c(=O)n(C)c(=O)n2C	-0.3019	-0.30222	-0.3007	-0.30222	0.021178	0.02097	0.02197	0.02097	0.323082	0.32267	0.32319	0.32319	-0.14036	-0.14063	-0.13937	-0.14063	0.030488	0.0301	0.03059	0.03059	97.2988	96.8595	98.97	96.8595	171.096	171.093	171.106	171.093	2.85433	2.8307	2.9442	2.8307	1894.43	1862.36	2016.45	1862.36	0.864829	0.863538	0.865169	0.865169	431.403	430.931	433.2	430.931	677.632	676.919	680.345	676.919
alle_3	Brc1nc2ccccc2o1	-0.3214	-0.3214	-0.3214	-0.3214	0.02028	0.02028	0.02028	0.02028	0.34168	0.34168	0.34168	0.34168	-0.15056	-0.15056	-0.15056	-0.15056	0.03317	0.03317	0.03317	0.03317	93.1614	93.1614	93.1614	93.1614	107.942	107.942	107.942	107.942	1.9123	1.9123	1.9123	1.9123	1046.76	1046.76	1046.76	1046.76	0.90345	0.90345	0.90345	0.90345	305.982	305.982	305.982	305.982	432.19	432.19	432.19	432.19
alle_36	Brc1nccc2ccccc12	-0.3122	-0.3122	-0.3122	-0.3122	-0.00628	-0.00628	-0.00628	-0.00628	0.30592	0.30592	0.30592	0.30592	-0.15924	-0.15924	-0.15924	-0.15924	0.04144	0.04144	0.04144	0.04144	94.5659	94.5659	94.5659	94.5659	129.396	129.396	129.396	129.396	3.6488	3.6488	3.6488	3.6488	1429.03	1429.03	1429.03	1429.03	0.907999	0.907999	0.907999	0.907999	323.083	323.083	323.083	323.083	472.47	472.47	472.47	472.47
alle_361	COC(=O)c1cscc1Br	-0.32403	-0.32511	-0.3227	-0.32511	0.011786	0.01124	0.01223	0.01223	0.335816	0.33394	0.33734	0.33734	-0.15612	-0.15644	-0.15573	-0.15644	0.036288	0.03627	0.03631	0.03627	68.9673	67.392	70.2466	70.2466	110.857	110.766	110.969	110.766	1.81621	0.8295	3.0312	0.8295	1423.87	1241.68	1642.27	1313.81	0.898273	0.897103	0.899314	0.89903	327.447	326.991	327.961	327.181	474.348	474.182	474.538	474.37
alle_366	CCN(CC)C(=O)c1ccc(Br)cc1	-0.32074	-0.32248	-0.32018	-0.32019	0.02485	0.02104	0.02657	0.02655	0.345586	0.34274	0.34675	0.34674	-0.14794	-0.15054	-0.14681	-0.14682	0.031674	0.03108	0.03302	0.03108	94.4142	91.9874	100.845	91.9987	160.139	159.58	161.315	159.779	3.79115	3.6752	3.8223	3.8221	1754.69	1587.23	1983.6	1815.86	0.860307	0.855966	0.86766	0.8599	419.789	413.172	422.302	420.732	645.347	638.255	647.897	647.074
alle_368	COC(=O)c1ccc(Br)cc1OC	-0.31583	-0.32987	-0.3146	-0.31555	0.008222	0.00581	0.0086	0.00819	0.324053	0.3232	0.33589	0.32374	-0.1538	-0.16203	-0.153	-0.15368	0.036502	0.03621	0.03911	0.03648	98.9757	96.0933	99.5811	99.5811	139.497	137.641	139.704	139.516	2.48498	0.3414	3.2282	3.2282	1652.05	1363.82	1989.79	1363.82	0.864328	0.863297	0.87342	0.86412	385.279	380.621	386.112	385.292	571.415	569.965	572.246	571.241
alle_37	Cc1cc(Br)nc(Cl)n1	-0.35709	-0.35709	-0.35709	-0.35709	0.00045	0.00045	0.00045	0.00045	0.35754	0.35754	0.35754	0.35754	-0.17832	-0.17832	-0.17832	-0.17832	0.04447	0.04447	0.04447	0.04447	66.6549	66.6549	66.6549	66.6549	103.794	103.794	103.794	103.794	3.6394	3.6394	3.6394	3.6394	1099.95	1099.95	1099.95	1099.95	0.893856	0.893856	0.893856	0.893856	313.962	313.962	313.962	313.962	442.07	442.07	442.07	442.07
alle_371	COC1=NCN=C(C1)Br	-0.33998	-0.33998	-0.33998	-0.33998	0.04971	0.04971	0.04971	0.04971	0.38969	0.38969	0.38969	0.38969	-0.14514	-0.14514	-0.14514	-0.14514	0.02703	0.02703	0.02703	0.02703	51.3267	51.3267	51.3267	51.3267	94.7305	94.7305	94.7305	94.7305	2.6329	2.6329	2.6329	2.6329	1125.79	1125.79	1125.79	1125.79	0.895607	0.895607	0.895607	0.895607	312.001	312.001	312.001	312.001	439.222	439.222	439.222	439.222
alle_372	CC(=O)Oc1ccccc1Br	-0.32609	-0.32609	-0.32608	-0.32609	0.036805	0.0368	0.03681	0.0368	0.36289	0.36289	0.36289	0.36289	-0.14464	-0.14465	-0.14464	-0.14465	0.028825	0.02882	0.02883	0.02883	61.1313	61.13	61.1325	61.13	115.031	115.031	115.032	115.032	1.84615	1.8459	1.8464	1.8459	1218.81	1206.06	1231.57	1206.06	0.892498	0.892464	0.892532	0.892532	341.771	341.771	341.771	341.771	500.942	500.914	500.971	500.971
alle_374	CCCCCCCCn1c(Br)nc2c1c(=O)[nH]c(=O)n2C	-0.30419	-0.30593	-0.30354	-0.30378	0.017757	0.01544	0.01885	0.01855	0.321949	0.32045	0.32239	0.32233	-0.14322	-0.14525	-0.14235	-0.14262	0.031856	0.03142	0.03282	0.03155	94.2347	63.1464	123.497	123.497	217.351	210.603	220.43	219.607	3.37187	3.0733	3.6027	3.551	2842.38	2248.12	3296.36	2821.01	0.81792	0.791808	0.886706	0.817642	541.858	474.729	568.83	542.969	875.074	812.105	898.828	879.592
alle_375	Brc1cccc2ncsc12	-0.31678	-0.31678	-0.31678	-0.31678	0.00968	0.00968	0.00968	0.00968	0.32646	0.32646	0.32646	0.32646	-0.15355	-0.15355	-0.15355	-0.15355	0.03611	0.03611	0.03611	0.03611	83.593	83.593	83.593	83.593	120.554	120.554	120.554	120.554	0.3059	0.3059	0.3059	0.3059	1238.39	1238.39	1238.39	1238.39	0.913697	0.913697	0.913697	0.913697	311.583	311.583	311.583	311.583	451.687	451.687	451.687	451.687
alle_376	Brc1ccc2ncsc2c1	-0.3179	-0.3179	-0.3179	-0.3179	0.00914	0.00914	0.00914	0.00914	0.32704	0.32704	0.32704	0.32704	-0.15438	-0.15438	-0.15438	-0.15438	0.03644	0.03644	0.03644	0.03644	102.342	102.342	102.342	102.342	123.493	123.493	123.493	123.493	1.2636	1.2636	1.2636	1.2636	1026.76	1026.76	1026.76	1026.76	0.90725	0.90725	0.90725	0.90725	315.493	315.493	315.493	315.493	455.353	455.353	455.353	455.353
alle_377	COc1cc(Br)c2ncccc2c1	-0.29906	-0.2994	-0.29373	-0.2994	-0.00134	-0.00455	-0.00115	-0.00115	0.29772	0.28918	0.29825	0.29825	-0.1502	-0.15028	-0.14914	-0.15028	0.037889	0.03785	0.03846	0.03786	109.264	108.952	114.298	108.952	150.102	150.034	151.159	150.034	4.64688	2.9317	4.751	4.7498	1548.62	1417.54	1683.32	1683.32	0.879775	0.879593	0.880114	0.879593	368.502	368.073	368.633	368.633	548.897	548.255	549.019	549.019
alle_378	Clc1ccc(Br)c(Cl)n1	-0.33587	-0.33587	-0.33587	-0.33587	0.00221	0.00221	0.00221	0.00221	0.33808	0.33808	0.33808	0.33808	-0.16683	-0.16683	-0.16683	-0.16683	0.04116	0.04116	0.04116	0.04116	85.4757	85.4757	85.4757	85.4757	108.534	108.534	108.534	108.534	2.9836	2.9836	2.9836	2.9836	1166.79	1166.79	1166.79	1166.79	0.904841	0.904841	0.904841	0.904841	310.692	310.692	310.692	310.692	443.228	443.228	443.228	443.228
alle_38	Nc1ncccc1Br	-0.29599	-0.29599	-0.29599	-0.29599	0.03303	0.03303	0.03303	0.03303	0.32902	0.32902	0.32902	0.32902	-0.13148	-0.13148	-0.13148	-0.13148	0.02627	0.02627	0.02627	0.02627	63.4686	63.4686	63.4686	63.4686	91.2046	91.2046	91.2046	91.2046	0.4365	0.4365	0.4365	0.4365	908.991	908.991	908.991	908.991	0.924844	0.924844	0.924844	0.924844	277.362	277.362	277.362	277.362	386.32	386.32	386.32	386.32
alle_382	CCOC(=O)Cc1csc(Br)n1	-0.32029	-0.32501	-0.31958	-0.31958	0.027513	0.02051	0.02855	0.02854	0.3478	0.3439	0.34813	0.34812	-0.14639	-0.1522	-0.14552	-0.14552	0.030812	0.03041	0.03351	0.03041	80.4758	41.8157	85.8487	85.8465	130.773	128.885	130.957	130.957	2.71704	2.6466	3.7422	2.6466	1518.51	1384.94	1886.15	1534.84	0.850434	0.846078	0.858964	0.850385	391.899	386.77	396.36	391.611	572.126	569.398	577.463	571.452
alle_383	CCOC(=O)c1cnc2c(Br)cccc2c1	-0.31333	-0.31358	-0.31313	-0.31313	-0.02116	-0.02158	-0.02087	-0.02087	0.29216	0.29199	0.29226	0.29226	-0.16724	-0.16758	-0.167	-0.167	0.047869	0.04771	0.04809	0.04771	138.022	136.443	139.453	139.453	178.74	178.392	179.074	179.074	3.2164	1.6802	5.3059	1.6802	1699.48	1450.49	2111.7	1450.49	0.843276	0.841185	0.845943	0.841708	434.564	431.982	436.412	436.092	659.634	656.878	661.388	661.278
alle_384	O=C(c1ccccc1)c1ccccc1Br	-0.32936	-0.32936	-0.32936	-0.32936	-0.00562	-0.00562	-0.00562	-0.00562	0.32374	0.32374	0.32374	0.32374	-0.16749	-0.16749	-0.16749	-0.16749	0.04333	0.04333	0.04333	0.04333	77.2675	77.2673	77.2677	77.2677	167.311	167.311	167.311	167.311	3.1494	3.1494	3.1494	3.1494	1567.92	1455.93	1679.92	1455.93	0.870963	0.870899	0.871028	0.870899	403.772	403.642	403.902	403.902	620.124	619.893	620.355	620.355
alle_385	Cc1cc(=O)[nH]c(Br)n1	-0.33303	-0.33303	-0.33303	-0.33303	0.00726	0.00726	0.00726	0.00726	0.34029	0.34029	0.34029	0.34029	-0.16289	-0.16289	-0.16289	-0.16289	0.03898	0.03898	0.03898	0.03898	60.4143	60.4143	60.4143	60.4143	95.4125	95.4125	95.4125	95.4125	1.9557	1.9557	1.9557	1.9557	1291.19	1291.19	1291.19	1291.19	0.902242	0.902242	0.902242	0.902242	301.65	301.65	301.65	301.65	422.196	422.196	422.196	422.196
alle_386	C#CCOc1cccc(Br)c1	-0.31143	-0.31485	-0.31009	-0.31009	0.040317	0.03682	0.04079	0.04071	0.351745	0.34878	0.35324	0.3508	-0.13556	-0.13884	-0.13469	-0.13469	0.026125	0.02586	0.02738	0.02586	69.0768	57.5492	95.6023	57.5556	124.218	123.169	127.145	123.17	2.11719	1.1572	2.962	1.4294	1343.01	1070.7	1780.27	1357.97	0.875561	0.867205	0.877008	0.877008	354.93	353.784	360.424	353.784	515.118	513.909	519.609	513.909
alle_387	COCc1cccc(Br)c1	-0.31978	-0.3224	-0.3161	-0.31868	0.041151	0.03841	0.04294	0.04294	0.36093	0.35894	0.36162	0.36162	-0.13931	-0.14185	-0.13663	-0.13787	0.026893	0.026	0.02791	0.02628	69.6611	62.0672	75.6879	75.6879	116.497	115.401	117.267	117.267	2.2744	1.1751	3.1789	2.3747	1320.86	1110.59	1648.22	1216.19	0.884286	0.880308	0.88947	0.880616	341.751	338.722	344.133	343.903	493.973	491.625	495.81	495.572
alle_388	Fc1cnc(Cl)nc1Br	-0.3586	-0.3586	-0.3586	-0.3586	-0.01506	-0.01506	-0.01506	-0.01506	0.34354	0.34354	0.34354	0.34354	-0.18683	-0.18683	-0.18683	-0.18683	0.0508	0.0508	0.0508	0.0508	65.5269	65.5269	65.5269	65.5269	90.4898	90.4898	90.4898	90.4898	1.9291	1.9291	1.9291	1.9291	1223.05	1223.05	1223.05	1223.05	0.910962	0.910962	0.910962	0.910962	291.151	291.151	291.151	291.151	406.164	406.164	406.164	406.164
alle_389	O=c1[nH]c(Br)cc2ccccc12	-0.29715	-0.29715	-0.29715	-0.29715	0.01136	0.01136	0.01136	0.01136	0.30851	0.30851	0.30851	0.30851	-0.1429	-0.1429	-0.1429	-0.1429	0.03309	0.03309	0.03309	0.03309	113.79	113.79	113.79	113.79	136.058	136.058	136.058	136.058	2.9535	2.9535	2.9535	2.9535	1118.41	1118.41	1118.41	1118.41	0.896417	0.896417	0.896417	0.896417	340.002	340.002	340.002	340.002	500.335	500.335	500.335	500.335
alle_39	Cc1ccc(Br)cc1	-0.31387	-0.31387	-0.31387	-0.31387	0.04297	0.04297	0.04297	0.04297	0.35684	0.35684	0.35684	0.35684	-0.13545	-0.13545	-0.13545	-0.13545	0.02571	0.02571	0.02571	0.02571	73.2831	73.2831	73.2831	73.2831	100.221	100.221	100.221	100.221	2.2975	2.2975	2.2975	2.2975	1433.71	1433.71	1433.71	1433.71	0.909727	0.909727	0.909727	0.909727	297.353	297.353	297.353	297.353	418.359	418.359	418.359	418.359
alle_390	O=C1CCCc2nc(Br)sc12	-0.33124	-0.33124	-0.33123	-0.33124	-0.0154	-0.01541	-0.01539	-0.01539	0.315835	0.31582	0.31585	0.31585	-0.17332	-0.17332	-0.17332	-0.17332	0.047555	0.04755	0.04756	0.04755	83.8799	83.8781	83.8818	83.8781	125.353	125.351	125.355	125.351	2.62845	2.6283	2.6286	2.6286	1524.9	1498.68	1551.25	1498.68	0.893675	0.89326	0.894093	0.89326	339.706	339.43	339.98	339.98	497.391	497.134	497.646	497.646
alle_391	CNC(=O)Oc1ccc(Br)cc1	-0.31175	-0.33021	-0.31155	-0.31155	0.042075	0.02274	0.04219	0.04219	0.353822	0.35295	0.35433	0.35374	-0.13484	-0.15374	-0.13468	-0.13468	0.025695	0.02564	0.03348	0.02564	102.201	80.4652	103.271	103.271	128.125	126.191	128.281	128.28	4.27231	3.6597	4.3835	4.2558	1453.57	1342.54	1906.41	1492.34	0.86307	0.86256	0.866836	0.86256	372.088	370.281	372.342	372.232	541.141	540.724	541.511	540.976
alle_392	CNC(=O)Nc1ccc(Br)cc1	-0.29898	-0.30458	-0.29148	-0.29148	0.036213	0.02904	0.04519	0.04519	0.335191	0.33362	0.33789	0.33667	-0.13138	-0.13777	-0.12315	-0.12315	0.02584	0.02252	0.02845	0.02252	109.874	92.1334	121.339	121.339	135.496	132.493	136.58	136.58	3.61428	1.9116	5.8888	5.6073	1344.82	1269.64	1472.81	1282.74	0.866002	0.865193	0.880413	0.865193	373.11	363.871	373.682	373.182	546.143	538.971	547.113	545.537
alle_393	CC(=O)c1cnc(Br)s1	-0.33997	-0.34018	-0.33845	-0.34018	-0.02089	-0.02092	-0.02089	-0.02089	0.319079	0.31753	0.31929	0.31929	-0.18043	-0.18054	-0.17969	-0.18054	0.051016	0.05084	0.05104	0.05104	79.8048	79.6227	81.1447	79.6227	104.868	104.842	105.063	104.842	2.1321	2.0177	2.9739	2.0177	995.675	987.629	1054.88	987.629	0.903215	0.903194	0.903365	0.903194	310.575	310.57	310.611	310.57	441.785	441.76	441.971	441.76
alle_394	CC(=O)c1nc(Br)sc1C	-0.32753	-0.32974	-0.32753	-0.32753	0.00145	0.00145	0.00196	0.00145	0.32898	0.32898	0.3317	0.32898	-0.16304	-0.16389	-0.16304	-0.16304	0.0404	0.0404	0.04049	0.0404	75.5823	75.5823	75.7547	75.5823	116.956	116.846	116.956	116.956	1.60022	1.6002	5.477	1.6002	1180.61	1180.6	1508.53	1180.6	0.891759	0.891759	0.897726	0.891759	335.601	331.781	335.601	335.601	486.833	483.355	486.833	486.833
alle_395	CCOC(=O)c1cccnc1Br	-0.33994	-0.34046	-0.33756	-0.34046	-0.00103	-0.00209	8e-05	-0.00105	0.338902	0.33549	0.34048	0.33941	-0.17048	-0.17076	-0.16979	-0.17076	0.04288	0.04252	0.04299	0.04295	73.7537	69.5815	75.2607	75.2607	124.544	124.011	125.166	124.626	2.33028	1.758	4.9339	1.758	1413.96	1247.05	1701.27	1247.05	0.881784	0.871873	0.889062	0.882355	360.918	356.421	366.671	360.931	533.833	530.416	537.543	534.411
alle_396	Cc1cc(Cl)nc(Br)n1	-0.35374	-0.35374	-0.35374	-0.35374	0.00135	0.00135	0.00135	0.00135	0.35509	0.35509	0.35509	0.35509	-0.1762	-0.1762	-0.1762	-0.1762	0.04371	0.04371	0.04371	0.04371	66.1999	66.1999	66.1999	66.1999	103.743	103.743	103.743	103.743	3.699	3.699	3.699	3.699	1082.31	1082.31	1082.31	1082.31	0.893518	0.893518	0.893518	0.893518	314.112	314.112	314.112	314.112	442.136	442.136	442.136	442.136
alle_397	CCOC(=O)c1cnc(Br)s1	-0.33691	-0.33724	-0.33668	-0.33668	-0.01085	-0.01101	-0.01073	-0.01073	0.326053	0.32577	0.32636	0.32595	-0.17388	-0.17413	-0.17371	-0.17371	0.046367	0.04629	0.04647	0.04629	89.4822	87.2608	92.4717	87.2608	122.12	121.869	122.235	122.235	2.75993	2.2408	3.1667	3.1667	1440.56	1245.59	1732.99	1468.26	0.868185	0.865286	0.871835	0.865453	361.111	358.451	363.131	363.111	521.963	519.481	523.839	523.839
alle_398	COc1cc(C)ccc1Br	-0.29886	-0.31108	-0.29756	-0.29756	0.044432	0.04263	0.04461	0.04461	0.343289	0.34217	0.35395	0.34217	-0.12721	-0.13423	-0.12648	-0.12648	0.023568	0.02337	0.02547	0.02337	73.6116	73.2308	73.6507	73.6507	117.969	116.753	118.097	118.097	3.05397	2.46	3.1166	3.1166	1387.44	1304.76	1623.93	1380.06	0.889901	0.889423	0.894537	0.889423	337.69	335.752	337.883	337.883	489.848	489.44	489.875	489.875
alle_399	Cc1cc(Br)nn1C	-0.3135	-0.3135	-0.3135	-0.3135	0.07658	0.07658	0.07658	0.07658	0.39008	0.39008	0.39008	0.39008	-0.11846	-0.11846	-0.11846	-0.11846	0.01799	0.01799	0.01799	0.01799	56.8869	56.8869	56.8869	56.8869	90.8951	90.8951	90.8951	90.8951	4.4925	4.4925	4.4925	4.4925	1257.19	1257.19	1257.19	1257.19	0.906062	0.906062	0.906062	0.906062	297.682	297.682	297.682	297.682	416.524	416.524	416.524	416.524
alle_4	Brc1nnc[nH]1	-0.34498	-0.34498	-0.34498	-0.34498	0.05894	0.05894	0.05894	0.05894	0.40392	0.40392	0.40392	0.40392	-0.14302	-0.14302	-0.14302	-0.14302	0.02532	0.02532	0.02532	0.02532	40.5617	40.5617	40.5617	40.5617	59.2624	59.2624	59.2624	59.2624	5.3416	5.3416	5.3416	5.3416	825.359	825.359	825.359	825.359	0.940294	0.940294	0.940294	0.940294	232.731	232.731	232.731	232.731	304.405	304.405	304.405	304.405
alle_40	NNc1ccc(Br)cc1	-0.28061	-0.28061	-0.28061	-0.28061	0.04347	0.04347	0.04347	0.04347	0.32408	0.32408	0.32408	0.32408	-0.11857	-0.11857	-0.11857	-0.11857	0.02169	0.02169	0.02169	0.02169	84.8034	84.8034	84.8034	84.8034	107.275	107.275	107.275	107.275	2.4851	2.4851	2.4851	2.4851	1372.03	1372.03	1372.03	1372.03	0.904273	0.904273	0.904273	0.904273	308.782	308.782	308.782	308.782	438.735	438.735	438.735	438.735
alle_400	COc1ccc(Br)c(C)c1	-0.29494	-0.29518	-0.29465	-0.29465	0.04786	0.04765	0.04811	0.04811	0.342798	0.34276	0.34283	0.34276	-0.12354	-0.12377	-0.12327	-0.12327	0.022262	0.02217	0.02234	0.02217	80.8071	79.8896	81.5797	79.8896	118.085	117.904	118.239	117.904	2.54163	2.3703	2.7458	2.7458	1254.96	1125.46	1469.7	1125.46	0.895212	0.895054	0.895333	0.895333	334.219	334.142	334.352	334.142	486.641	486.573	486.804	486.573
alle_401	COc1nn(C)cc1Br	-0.29593	-0.29593	-0.29593	-0.29593	0.07449	0.07449	0.07449	0.07449	0.37042	0.37042	0.37042	0.37042	-0.11072	-0.11072	-0.11072	-0.11072	0.01655	0.01655	0.01655	0.01655	51.2378	51.2351	51.2401	51.2401	95.1613	95.1592	95.1638	95.1592	3.15526	3.1551	3.1554	3.1554	1167.82	1063.64	1291.47	1063.64	0.888406	0.888156	0.888702	0.888156	317.966	317.792	318.112	318.112	446.438	446.295	446.558	446.558
alle_403	Cc1cc(Br)cc(=O)n1C	-0.30009	-0.30009	-0.30009	-0.30009	0.01348	0.01348	0.01348	0.01348	0.31357	0.31357	0.31357	0.31357	-0.14331	-0.14331	-0.14331	-0.14331	0.03275	0.03275	0.03275	0.03275	74.9756	74.9756	74.9756	74.9756	113.86	113.86	113.86	113.86	4.7331	4.7331	4.7331	4.7331	1328.23	1328.23	1328.23	1328.23	0.905311	0.905311	0.905311	0.905311	322.871	322.871	322.871	322.871	469.91	469.91	469.91	469.91
alle_404	CC(=O)c1cnc(Br)nc1C	-0.35499	-0.35538	-0.35284	-0.35538	-0.02136	-0.02172	-0.01933	-0.02172	0.333637	0.33351	0.33366	0.33366	-0.18817	-0.18855	-0.18609	-0.18855	0.053063	0.05191	0.05327	0.05327	87.3055	86.5932	87.4334	87.4334	118.492	117.884	118.601	118.601	2.87661	2.6546	4.1135	2.6546	1136.66	1066.33	1567.64	1066.33	0.893469	0.893017	0.896062	0.893017	337.625	336.121	337.891	337.891	492.655	491.464	492.866	492.866
alle_405	COC(=O)c1ccsc1Br	-0.32031	-0.32123	-0.3195	-0.31951	0.008963	0.00845	0.00942	0.00942	0.329276	0.32891	0.32968	0.32893	-0.15568	-0.15639	-0.15505	-0.15505	0.036798	0.03654	0.03709	0.03654	68.219	68.1174	68.3092	68.3082	111.5	111.374	111.611	111.61	1.91792	0.731	2.9649	2.9649	1338.69	1018.45	1467.51	1467.51	0.897925	0.897033	0.898969	0.897033	327.461	327.021	327.831	327.831	474.104	473.974	474.2	474.2
alle_407	Clc1ccnc(Br)c1	-0.34582	-0.34582	-0.34582	-0.34582	0.00998	0.00998	0.00998	0.00998	0.3558	0.3558	0.3558	0.3558	-0.16792	-0.16792	-0.16792	-0.16792	0.03962	0.03962	0.03962	0.03962	69.0603	69.0603	69.0603	69.0603	95.0898	95.0898	95.0898	95.0898	2.0685	2.0685	2.0685	2.0685	1182.44	1182.44	1182.44	1182.44	0.914085	0.914085	0.914085	0.914085	288.172	288.172	288.172	288.172	402.006	402.006	402.006	402.006
alle_408	Cc1cc(Br)n[nH]1	-0.32186	-0.32186	-0.32186	-0.32186	0.07215	0.07215	0.07215	0.07215	0.39401	0.39401	0.39401	0.39401	-0.12486	-0.12486	-0.12486	-0.12486	0.01978	0.01978	0.01978	0.01978	52.489	52.489	52.489	52.489	77.6225	77.6225	77.6225	77.6225	4.3933	4.3933	4.3933	4.3933	632.881	632.881	632.881	632.881	0.913461	0.913461	0.913461	0.913461	272.652	272.652	272.652	272.652	369.591	369.591	369.591	369.591
alle_409	CCOC(=O)c1cnc(Br)[nH]c1=O	-0.34428	-0.34457	-0.34421	-0.34426	-0.02244	-0.02283	-0.02233	-0.02233	0.321835	0.32167	0.32193	0.32193	-0.18336	-0.18369	-0.1833	-0.1833	0.052231	0.05218	0.05243	0.05218	98.3637	94.466	99.4212	99.4212	128.176	127.77	128.36	128.36	1.92011	1.6289	3.1756	1.819	1443.16	1216.39	1521.67	1521.67	0.86541	0.861558	0.866062	0.865557	376.666	375.43	379.3	377.19	553.401	551.302	555.487	554.699
alle_410	CC(C)S(=O)(=O)c1ccccc1Br	-0.33977	-0.33987	-0.33739	-0.33987	0.007522	0.0061	0.00757	0.00757	0.347293	0.3436	0.34744	0.34744	-0.16613	-0.16615	-0.16528	-0.16615	0.039735	0.03968	0.03995	0.03973	64.6692	57.5064	64.8587	64.8587	146.237	145.126	146.429	146.263	4.7572	4.7434	5.1333	4.7434	1742.32	1300.62	1804.95	1788.93	0.894539	0.894147	0.903698	0.894357	379.703	373.12	380	379.82	588.62	582.171	588.93	588.719
alle_411	CC(C)(C)OC(=O)N1CCc2[nH]nc(Br)c2C1	-0.32335	-0.32363	-0.32231	-0.32363	0.070329	0.07029	0.07048	0.07029	0.393676	0.39278	0.39392	0.39392	-0.12651	-0.12667	-0.12592	-0.12667	0.020329	0.02018	0.02037	0.02037	61.7497	60.1852	67.4758	60.1852	170.233	170.171	170.457	170.171	2.793	1.9552	5.8669	1.9553	2172.2	1793.48	2492.22	2087.23	0.84301	0.841218	0.849586	0.841218	461.127	456.951	462.371	462.371	720.68	718.403	721.312	721.312
alle_412	COc1ccc(OCc2nnc(Br)s2)cc1	-0.2893	-0.29201	-0.2829	-0.29201	0.010264	0.00656	0.01367	0.01367	0.299569	0.29022	0.30568	0.30568	-0.13952	-0.14121	-0.13779	-0.13917	0.032502	0.03162	0.03339	0.03168	91.1539	43.3111	144.829	144.829	174.158	171.119	177.344	177.151	3.61979	1.5679	4.5808	3.9095	1905.23	1554.77	2275.86	1907.25	0.834605	0.82862	0.841768	0.82862	447.107	440.551	452.122	452.042	677.759	671.518	681.979	681.671
alle_413	COc1cnc(Cl)nc1Br	-0.34914	-0.34914	-0.34914	-0.34914	-0.00482	-0.00482	-0.00482	-0.00482	0.34432	0.34432	0.34432	0.34432	-0.17698	-0.17698	-0.17698	-0.17698	0.04548	0.04548	0.04548	0.04548	70.7815	70.7813	70.7818	70.7813	107.129	107.129	107.129	107.129	3.655	3.655	3.655	3.655	1142.26	1101.78	1182.41	1182.41	0.897547	0.89742	0.897675	0.89742	322.581	322.511	322.651	322.651	463.254	463.201	463.305	463.305
alle_414	COC(=O)c1cnc(Br)nc1C	-0.35386	-0.35395	-0.35373	-0.35395	-0.01308	-0.01309	-0.01307	-0.01307	0.340784	0.34064	0.34088	0.34088	-0.18347	-0.18351	-0.18341	-0.18351	0.049392	0.04938	0.0494	0.0494	93.3756	92.5289	94.637	92.5289	123.03	122.901	123.116	123.116	3.92169	3.5569	4.4651	3.5569	1286.07	1281.12	1289.39	1289.39	0.878047	0.877565	0.878764	0.877565	357.195	356.901	357.391	357.391	522.285	522.282	522.287	522.287
alle_416	COC(=O)c1cc2c(ncn2C)c(F)c1Br	-0.30847	-0.30881	-0.30757	-0.30881	0.005344	0.00448	0.00567	0.00566	0.313818	0.31205	0.31448	0.31447	-0.15157	-0.15158	-0.15155	-0.15158	0.036603	0.03653	0.0368	0.03653	117.011	113.778	118.213	118.213	158.975	158.964	159.006	158.964	5.70876	4.8981	7.8888	4.8981	1517.28	1343.93	1747.66	1563.35	0.861715	0.860208	0.862396	0.862396	411.446	411.061	412.051	411.061	627.752	627.487	628.015	627.614
alle_417	CC1(c2cccc(Br)c2)OCCO1	-0.32238	-0.32238	-0.32238	-0.32238	0.0389	0.0389	0.0389	0.0389	0.36128	0.36128	0.36128	0.36128	-0.14174	-0.14174	-0.14174	-0.14174	0.0278	0.0278	0.0278	0.0278	58.669	58.6689	58.669	58.669	137.632	137.632	137.632	137.632	1.9798	1.9798	1.9798	1.9798	1595.47	1527.31	1718.21	1527.31	0.881421	0.881227	0.881622	0.881622	377.934	377.822	378.062	377.882	571.706	571.528	571.911	571.784
alle_418	Cc1cc(Br)n(c2ccccc2)n1	-0.31239	-0.31239	-0.31239	-0.31239	0.03437	0.03437	0.03437	0.03437	0.34676	0.34676	0.34676	0.34676	-0.13901	-0.13901	-0.13901	-0.13901	0.02786	0.02786	0.02786	0.02786	85.2772	85.2719	85.2825	85.2719	147.534	147.534	147.534	147.534	0.52225	0.5222	0.5223	0.5223	1536.39	1480.04	1591.74	1591.74	0.865413	0.865258	0.86557	0.865258	384.09	383.923	384.253	384.253	569.846	569.631	570.058	570.058
alle_42	Nc1cccc(Br)n1	-0.29822	-0.29822	-0.29822	-0.29822	0.03412	0.03412	0.03412	0.03412	0.33234	0.33234	0.33234	0.33234	-0.13205	-0.13205	-0.13205	-0.13205	0.02623	0.02623	0.02623	0.02623	66.7438	66.7438	66.7438	66.7438	92.9158	92.9158	92.9158	92.9158	3.8521	3.8521	3.8521	3.8521	1142.79	1142.79	1142.79	1142.79	0.914101	0.914101	0.914101	0.914101	283.492	283.492	283.492	283.492	392.262	392.262	392.262	392.262
alle_420	CSc1cccc(Br)c1	-0.29456	-0.29521	-0.29442	-0.29442	0.038085	0.03801	0.03841	0.03801	0.332642	0.33243	0.33362	0.33243	-0.12824	-0.1284	-0.1282	-0.12821	0.024718	0.02471	0.02472	0.02472	83.3153	81.6082	91.4977	81.6085	121.398	121.26	122.058	121.26	1.34614	0.9895	3.054	0.9895	1330.87	1108.17	1494.66	1108.17	0.898045	0.897694	0.898283	0.898095	325.741	325.563	326.053	325.623	470.467	470.251	470.867	470.251
alle_422	N#Cc1cnc(Br)c(Cl)c1	-0.35416	-0.35416	-0.35416	-0.35416	-0.02779	-0.02779	-0.02779	-0.02779	0.32637	0.32637	0.32637	0.32637	-0.19098	-0.19098	-0.19098	-0.19098	0.05587	0.05587	0.05587	0.05587	100.161	100.161	100.161	100.161	113.647	113.647	113.647	113.647	1.8821	1.8821	1.8821	1.8821	1008.05	1008.05	1008.05	1008.05	0.89675	0.89675	0.89675	0.89675	319.492	319.492	319.492	319.492	456.006	456.006	456.006	456.006
alle_423	CCOC(=O)c1ccc(C)c(Br)c1	-0.32581	-0.32586	-0.32578	-0.32578	0.009027	0.00881	0.0092	0.0092	0.334839	0.33463	0.33498	0.33498	-0.15839	-0.15851	-0.15829	-0.15829	0.037464	0.0374	0.03754	0.0374	94.2552	90.3985	98.9041	98.9041	145.336	144.958	145.787	145.787	1.94539	0.5083	3.4369	3.4369	1496.89	1353.53	1756.05	1353.53	0.857205	0.855238	0.860035	0.855238	399.973	397.662	401.572	401.562	596.953	594.729	598.482	598.457
alle_424	COC(=O)c1cc(Br)cc(C(=O)OC)c1	-0.33676	-0.33689	-0.3367	-0.33673	-0.01037	-0.01041	-0.01034	-0.01035	0.326391	0.32629	0.32655	0.32638	-0.17356	-0.17362	-0.17354	-0.17354	0.04615	0.04614	0.04616	0.04614	99.3176	99.0059	99.7809	99.0059	151.927	151.894	151.941	151.941	2.83731	2.0473	4.1553	2.0963	1764.87	1391.16	2066.77	2066.77	0.841661	0.841607	0.841746	0.841607	425.089	425.06	425.17	425.06	636.354	636.229	636.491	636.229
alle_425	CCNC(=S)Nc1ccc(Br)cc1	-0.29014	-0.29016	-0.28836	-0.29016	0.017246	0.01513	0.02808	0.01716	0.307388	0.30393	0.31735	0.30732	-0.13645	-0.13684	-0.1306	-0.1365	0.030282	0.02687	0.0308	0.03031	129.661	118.207	135.236	129.707	169.882	167.699	169.901	169.901	3.3886	3.3637	6.3059	3.3637	1851.13	1447.11	1854.93	1854.93	0.84761	0.845139	0.862217	0.847527	417.173	405.972	418.393	417.243	625.232	615.782	625.299	625.299
alle_426	C=CCNC(=S)Nc1ccc(Br)cc1	-0.29129	-0.29221	-0.28981	-0.29129	0.015522	0.01249	0.02663	0.01549	0.306812	0.30438	0.31753	0.30678	-0.13788	-0.1397	-0.13166	-0.1379	0.03098	0.02738	0.03206	0.03099	118.374	114.893	148.995	118.312	182.563	178.696	182.724	182.58	3.33664	3.2458	6.1641	3.329	1722.93	1555.69	2414.98	1754.85	0.835512	0.835315	0.858517	0.835563	439.53	420.303	439.683	439.503	661.735	644.43	661.85	661.738
alle_427	CCOC(=O)Nc1ccc(Br)cc1	-0.29837	-0.29963	-0.29804	-0.29804	0.040624	0.03746	0.0412	0.0412	0.338991	0.33678	0.33934	0.33924	-0.12887	-0.13109	-0.12842	-0.12842	0.024501	0.02431	0.02549	0.02431	119.169	111.03	122.063	122.063	144.065	143.559	144.416	144.416	3.6488	1.1693	4.1044	4.1044	1491.48	1180.95	1855.78	1299.86	0.851394	0.847468	0.856556	0.847468	398.847	395.152	401.772	401.772	588.387	585.508	590.783	590.783
alle_43	Nc1cncc(Br)c1	-0.30105	-0.30105	-0.30105	-0.30105	0.02901	0.02901	0.02901	0.02901	0.33006	0.33006	0.33006	0.33006	-0.13602	-0.13602	-0.13602	-0.13602	0.02803	0.02803	0.02803	0.02803	68.71	68.71	68.71	68.71	92.3488	92.3488	92.3488	92.3488	3.7887	3.7887	3.7887	3.7887	788.745	788.745	788.745	788.745	0.919683	0.919683	0.919683	0.919683	281.142	281.142	281.142	281.142	390.949	390.949	390.949	390.949
alle_44	Brc1ccncc1	-0.35202	-0.35202	-0.35202	-0.35202	0.02019	0.02019	0.02019	0.02019	0.37221	0.37221	0.37221	0.37221	-0.16592	-0.16592	-0.16592	-0.16592	0.03698	0.03698	0.03698	0.03698	55.0043	55.0043	55.0043	55.0043	80.6555	80.6555	80.6555	80.6555	0.706	0.706	0.706	0.706	945.666	945.666	945.666	945.666	0.931448	0.931448	0.931448	0.931448	260.863	260.863	260.863	260.863	356.147	356.147	356.147	356.147
alle_45	Brc1cnns1	-0.35351	-0.35351	-0.35351	-0.35351	-0.0083	-0.0083	-0.0083	-0.0083	0.34521	0.34521	0.34521	0.34521	-0.18091	-0.18091	-0.18091	-0.18091	0.0474	0.0474	0.0474	0.0474	45.8011	45.8011	45.8011	45.8011	70.239	70.239	70.239	70.239	2.6677	2.6677	2.6677	2.6677	723.648	723.648	723.648	723.648	0.94324	0.94324	0.94324	0.94324	240.611	240.611	240.611	240.611	321.5	321.5	321.5	321.5
alle_46	Cc1cccc(Br)n1	-0.32862	-0.32862	-0.32862	-0.32862	0.02387	0.02387	0.02387	0.02387	0.35249	0.35249	0.35249	0.35249	-0.15238	-0.15238	-0.15238	-0.15238	0.03293	0.03293	0.03293	0.03293	62.9606	62.9606	62.9606	62.9606	95.3063	95.3063	95.3063	95.3063	3.28	3.28	3.28	3.28	1128.45	1128.45	1128.45	1128.45	0.908106	0.908106	0.908106	0.908106	292.943	292.943	292.943	292.943	407.993	407.993	407.993	407.993
alle_47	Cc1ccnc(Br)c1	-0.33247	-0.33247	-0.33247	-0.33247	0.02641	0.02641	0.02641	0.02641	0.35888	0.35888	0.35888	0.35888	-0.15303	-0.15303	-0.15303	-0.15303	0.03263	0.03263	0.03263	0.03263	64.1402	64.1402	64.1402	64.1402	94.9843	94.9843	94.9843	94.9843	3.9689	3.9689	3.9689	3.9689	1022.89	1022.89	1022.89	1022.89	0.911182	0.911182	0.911182	0.911182	291.573	291.573	291.573	291.573	407.194	407.194	407.194	407.194
alle_48	Cc1cccnc1Br	-0.3297	-0.3297	-0.3297	-0.3297	0.02612	0.02612	0.02612	0.02612	0.35582	0.35582	0.35582	0.35582	-0.15179	-0.15179	-0.15179	-0.15179	0.03238	0.03238	0.03238	0.03238	61.3247	61.3247	61.3247	61.3247	94.1649	94.1649	94.1649	94.1649	3.4035	3.4035	3.4035	3.4035	1162.66	1162.66	1162.66	1162.66	0.922509	0.922509	0.922509	0.922509	284.983	284.983	284.983	284.983	400.827	400.827	400.827	400.827
alle_49	Cn1cc(Br)ccc1=O	-0.29863	-0.29863	-0.29863	-0.29863	0.0055	0.0055	0.0055	0.0055	0.30413	0.30413	0.30413	0.30413	-0.14657	-0.14657	-0.14657	-0.14657	0.03532	0.03532	0.03532	0.03532	70.124	70.124	70.124	70.124	99.723	99.723	99.723	99.723	2.5152	2.5152	2.5152	2.5152	974.374	974.374	974.374	974.374	0.909048	0.909048	0.909048	0.909048	302.881	302.881	302.881	302.881	429.599	429.599	429.599	429.599
alle_5	Brc1cccnc1	-0.33633	-0.33633	-0.33633	-0.33633	0.02014	0.02014	0.02014	0.02014	0.35647	0.35647	0.35647	0.35647	-0.1581	-0.1581	-0.1581	-0.1581	0.03506	0.03506	0.03506	0.03506	58.8838	58.8838	58.8838	58.8838	80.8359	80.8359	80.8359	80.8359	2.0549	2.0549	2.0549	2.0549	1146.52	1146.52	1146.52	1146.52	0.931278	0.931278	0.931278	0.931278	260.963	260.963	260.963	260.963	356.255	356.255	356.255	356.255
alle_53	Cc1nc(Br)[nH]c(=O)c1C	-0.32179	-0.32179	-0.32179	-0.32179	0.01468	0.01468	0.01468	0.01468	0.33647	0.33647	0.33647	0.33647	-0.15356	-0.15356	-0.15356	-0.15356	0.03504	0.03504	0.03504	0.03504	69.705	69.705	69.705	69.705	108.65	108.65	108.65	108.65	1.545	1.545	1.545	1.545	1189.43	1189.43	1189.43	1189.43	0.897753	0.897753	0.897753	0.897753	322.721	322.721	322.721	322.721	463.713	463.713	463.713	463.713
alle_54	Brc1ccco1	-0.30776	-0.30776	-0.30776	-0.30776	0.06349	0.06349	0.06349	0.06349	0.37125	0.37125	0.37125	0.37125	-0.12214	-0.12214	-0.12214	-0.12214	0.02009	0.02009	0.02009	0.02009	43.6735	43.6735	43.6735	43.6735	65.1226	65.1226	65.1226	65.1226	1.5777	1.5777	1.5777	1.5777	786.571	786.571	786.571	786.571	0.935185	0.935185	0.935185	0.935185	242.242	242.242	242.242	242.242	320.623	320.623	320.623	320.623
alle_55	Brc1cc(C2CC2)[nH]n1	-0.31806	-0.3207	-0.31597	-0.31597	0.072435	0.06813	0.07619	0.07619	0.390491	0.38734	0.39216	0.39216	-0.12281	-0.12629	-0.11989	-0.11989	0.019332	0.01833	0.02051	0.01833	59.9334	59.0695	67.7315	59.0695	99.0753	98.7121	100.005	99.2938	4.57205	4.4645	4.6832	4.6516	1104.87	1062.83	1379.94	1062.83	0.896056	0.894054	0.897552	0.897552	313.736	312.752	315.092	312.752	443.22	442.145	444.606	442.246
alle_56	Cc1cccc(Br)c1C	-0.3159	-0.3159	-0.3159	-0.3159	0.04708	0.04708	0.04708	0.04708	0.36298	0.36298	0.36298	0.36298	-0.13441	-0.13441	-0.13441	-0.13441	0.02489	0.02489	0.02489	0.02489	67.5896	67.5896	67.5896	67.5896	111.668	111.668	111.668	111.668	1.9363	1.9363	1.9363	1.9363	1416.49	1416.49	1416.49	1416.49	0.913883	0.913883	0.913883	0.913883	312.973	312.973	312.973	312.973	454.851	454.851	454.851	454.851
alle_58	N#Cc1cccc(Br)n1	-0.35454	-0.35454	-0.35454	-0.35454	-0.02195	-0.02195	-0.02195	-0.02195	0.33259	0.33259	0.33259	0.33259	-0.18825	-0.18825	-0.18825	-0.18825	0.05327	0.05327	0.05327	0.05327	75.4853	75.4853	75.4853	75.4853	99.0522	99.0522	99.0522	99.0522	5.628	5.628	5.628	5.628	842.882	842.882	842.882	842.882	0.901886	0.901886	0.901886	0.901886	298.812	298.812	298.812	298.812	416.005	416.005	416.005	416.005
alle_59	Brc1ccc2c(c1)OCO2	-0.29135	-0.29135	-0.29135	-0.29135	0.04356	0.04356	0.04356	0.04356	0.33491	0.33491	0.33491	0.33491	-0.1239	-0.1239	-0.1239	-0.1239	0.02292	0.02292	0.02292	0.02292	78.8818	78.8818	78.8818	78.8818	104.373	104.373	104.373	104.373	2.3388	2.3388	2.3388	2.3388	1290.51	1290.51	1290.51	1290.51	0.906543	0.906543	0.906543	0.906543	307.251	307.251	307.251	307.251	437.116	437.116	437.116	437.116
alle_6	Clc1ccnc(Br)n1	-0.35863	-0.35863	-0.35863	-0.35863	-0.00414	-0.00414	-0.00414	-0.00414	0.35449	0.35449	0.35449	0.35449	-0.18139	-0.18139	-0.18139	-0.18139	0.04641	0.04641	0.04641	0.04641	64.8393	64.8393	64.8393	64.8393	89.8469	89.8469	89.8469	89.8469	3.1226	3.1226	3.1226	3.1226	816.672	816.672	816.672	816.672	0.912861	0.912861	0.912861	0.912861	283.312	283.312	283.312	283.312	391.091	391.091	391.091	391.091
alle_60	NC(=S)c1ccc(Br)cc1	-0.29696	-0.29696	-0.29696	-0.29696	-0.00969	-0.00969	-0.00969	-0.00969	0.28727	0.28727	0.28727	0.28727	-0.15333	-0.15333	-0.15333	-0.15333	0.04092	0.04092	0.04092	0.04092	107.044	107.044	107.044	107.044	132.858	132.858	132.858	132.858	3.8426	3.8426	3.8426	3.8426	1522.85	1482.42	1563.28	1563.28	0.893131	0.892974	0.893287	0.892974	335.267	335.112	335.422	335.422	487.229	487.019	487.439	487.439
alle_61	S=c1[nH]nc(Br)[nH]1	-0.29666	-0.29666	-0.29666	-0.29666	0.04154	0.04154	0.04154	0.04154	0.3382	0.3382	0.3382	0.3382	-0.12756	-0.12756	-0.12756	-0.12756	0.02406	0.02406	0.02406	0.02406	73.3815	73.3815	73.3815	73.3815	83.9569	83.9569	83.9569	83.9569	3.1327	3.1327	3.1327	3.1327	693.761	693.761	693.761	693.761	0.91686	0.91686	0.91686	0.91686	268.011	268.011	268.011	268.011	362.207	362.207	362.207	362.207
alle_62	Clc1ncc(Cl)c(Br)n1	-0.3549	-0.3549	-0.3549	-0.3549	-0.01415	-0.01415	-0.01415	-0.01415	0.34075	0.34075	0.34075	0.34075	-0.18453	-0.18453	-0.18453	-0.18453	0.04996	0.04996	0.04996	0.04996	76.7765	76.7765	76.7765	76.7765	103.018	103.018	103.018	103.018	1.9584	1.9584	1.9584	1.9584	1089.31	1089.31	1089.31	1089.31	0.906368	0.906368	0.906368	0.906368	304.822	304.822	304.822	304.822	431.817	431.817	431.817	431.817
alle_63	Cc1nnc(Br)s1	-0.34947	-0.34947	-0.34947	-0.34947	0.01392	0.01392	0.01392	0.01392	0.36339	0.36339	0.36339	0.36339	-0.16778	-0.16778	-0.16778	-0.16778	0.03873	0.03873	0.03873	0.03873	59.5459	59.5459	59.5459	59.5459	84.0385	84.0385	84.0385	84.0385	3.5927	3.5927	3.5927	3.5927	948.509	948.509	948.509	948.509	0.91862	0.91862	0.91862	0.91862	273.101	273.101	273.101	273.101	373.649	373.649	373.649	373.649
alle_64	S=c1[nH]nc(Br)s1	-0.31032	-0.31032	-0.31032	-0.31032	0.00036	0.00036	0.00036	0.00036	0.31068	0.31068	0.31068	0.31068	-0.15498	-0.15498	-0.15498	-0.15498	0.03866	0.03866	0.03866	0.03866	95.6811	95.6811	95.6811	95.6811	97.2579	97.2579	97.2579	97.2579	2.4393	2.4393	2.4393	2.4393	748.257	748.257	748.257	748.257	0.918243	0.918243	0.918243	0.918243	275.911	275.911	275.911	275.911	379.196	379.196	379.196	379.196
alle_65	Cc1cc(Br)ncn1	-0.35354	-0.35354	-0.35354	-0.35354	0.01167	0.01167	0.01167	0.01167	0.36521	0.36521	0.36521	0.36521	-0.17094	-0.17094	-0.17094	-0.17094	0.04	0.04	0.04	0.04	60.0719	60.0719	60.0719	60.0719	89.6542	89.6542	89.6542	89.6542	2.5532	2.5532	2.5532	2.5532	994.998	994.998	994.998	994.998	0.912269	0.912269	0.912269	0.912269	285.642	285.642	285.642	285.642	395.541	395.541	395.541	395.541
alle_66	Cc1c(Br)c(=O)n(c2ccccc2)n1C	-0.29393	-0.29393	-0.29393	-0.29393	0.02842	0.02842	0.02842	0.02842	0.32235	0.32235	0.32235	0.32235	-0.13276	-0.13276	-0.13276	-0.13276	0.02734	0.02734	0.02734	0.02734	96.9715	96.9715	96.9715	96.9715	165.75	165.75	165.75	165.75	5.9868	5.9868	5.9868	5.9868	1581.72	1380.39	1783.01	1783.01	0.865597	0.865541	0.865654	0.865654	410.262	410.202	410.322	410.202	629.274	629.197	629.351	629.197
alle_67	Brc1nccc(c2cccnc2)n1	-0.34056	-0.34059	-0.34045	-0.34059	-0.02314	-0.02324	-0.02276	-0.02324	0.317424	0.31735	0.31769	0.31735	-0.18185	-0.18192	-0.18161	-0.18192	0.05209	0.05191	0.05214	0.05214	116.465	116.122	117.697	116.122	144.606	144.562	144.765	144.562	2.58743	1.8685	5.1703	1.8685	1469.82	1394.03	1673.97	1394.03	0.87791	0.877586	0.878278	0.87772	362.804	362.523	363.033	362.963	534.512	534.227	534.722	534.69
alle_68	Cc1nc(Cl)cc(Br)n1	-0.36009	-0.36009	-0.36009	-0.36009	0.0032	0.0032	0.0032	0.0032	0.36329	0.36329	0.36329	0.36329	-0.17845	-0.17845	-0.17845	-0.17845	0.04383	0.04383	0.04383	0.04383	67.115	67.115	67.115	67.115	103.922	103.922	103.922	103.922	0.083	0.083	0.083	0.083	1383.45	1383.45	1383.45	1383.45	0.893241	0.893241	0.893241	0.893241	314.242	314.242	314.242	314.242	442.204	442.204	442.204	442.204
alle_69	Nc1ncc(Br)cn1	-0.30576	-0.30576	-0.30576	-0.30576	0.01749	0.01749	0.01749	0.01749	0.32325	0.32325	0.32325	0.32325	-0.14414	-0.14414	-0.14414	-0.14414	0.03213	0.03213	0.03213	0.03213	73.9343	73.9343	73.9343	73.9343	86.9877	86.9877	86.9877	86.9877	1.834	1.834	1.834	1.834	1073.52	1073.52	1073.52	1073.52	0.918071	0.918071	0.918071	0.918071	276.282	276.282	276.282	276.282	379.853	379.853	379.853	379.853
alle_70	Brc1ccc(Oc2ccccc2)cc1	-0.30037	-0.30037	-0.30037	-0.30037	0.03268	0.03268	0.03268	0.03268	0.33305	0.33305	0.33305	0.33305	-0.13385	-0.13385	-0.13385	-0.13385	0.02689	0.02689	0.02689	0.02689	113.713	113.712	113.713	113.713	161.981	161.981	161.981	161.981	2.1969	2.1969	2.1969	2.1969	1716.73	1632.31	1801.16	1632.31	0.857665	0.857414	0.857916	0.857414	401.669	401.344	401.994	401.994	601.246	600.78	601.711	601.711
alle_71	CCc1c(C)nc(Br)[nH]c1=O	-0.32104	-0.32104	-0.32104	-0.32104	0.013	0.013	0.013	0.013	0.33404	0.33404	0.33404	0.33404	-0.15402	-0.15402	-0.15402	-0.15402	0.03551	0.03551	0.03551	0.03551	72.4334	72.4334	72.4335	72.4335	120.715	120.715	120.715	120.715	1.5097	1.5097	1.5097	1.5097	1387.96	1309.39	1466.52	1466.52	0.889454	0.889185	0.889722	0.889185	346.986	346.771	347.201	347.201	509.831	509.588	510.074	510.074
alle_72	Nc1cc(Br)ccn1	-0.3027	-0.3027	-0.3027	-0.3027	0.03235	0.03235	0.03235	0.03235	0.33505	0.33505	0.33505	0.33505	-0.13518	-0.13518	-0.13518	-0.13518	0.02727	0.02727	0.02727	0.02727	64.7198	64.7198	64.7198	64.7198	92.0653	92.0653	92.0653	92.0653	1.8531	1.8531	1.8531	1.8531	1460.7	1460.7	1460.7	1460.7	0.916755	0.916755	0.916755	0.916755	282.352	282.352	282.352	282.352	391.598	391.598	391.598	391.598
alle_76	Brc1ccc2cn[nH]c2c1	-0.30978	-0.30978	-0.30978	-0.30978	0.01593	0.01593	0.01593	0.01593	0.32571	0.32571	0.32571	0.32571	-0.14693	-0.14693	-0.14693	-0.14693	0.03314	0.03314	0.03314	0.03314	91.4867	91.4867	91.4867	91.4867	112.493	112.493	112.493	112.493	0.3933	0.3933	0.3933	0.3933	1126.03	1126.03	1126.03	1126.03	0.907676	0.907676	0.907676	0.907676	307.663	307.663	307.663	307.663	438.816	438.816	438.816	438.816
alle_77	Cc1cccc(Br)c1	-0.31921	-0.31921	-0.31921	-0.31921	0.04265	0.04265	0.04265	0.04265	0.36186	0.36186	0.36186	0.36186	-0.13828	-0.13828	-0.13828	-0.13828	0.02642	0.02642	0.02642	0.02642	65.1723	65.1723	65.1723	65.1723	99.7056	99.7056	99.7056	99.7056	2.096	2.096	2.096	2.096	1308.7	1308.7	1308.7	1308.7	0.909775	0.909775	0.909775	0.909775	297.343	297.343	297.343	297.343	418.37	418.37	418.37	418.37
alle_79	CC(=O)c1sc(Br)nc1C	-0.33039	-0.33049	-0.33032	-0.33032	-0.01575	-0.01588	-0.01566	-0.01566	0.31464	0.31461	0.31466	0.31466	-0.17307	-0.17319	-0.17299	-0.17299	0.047597	0.04755	0.04767	0.04755	80.6593	80.2084	81.3556	80.2084	118.296	117.896	118.555	118.555	2.3751	2.096	2.8061	2.096	1242.92	1173.08	1350.76	1173.08	0.895422	0.892972	0.899206	0.892972	332.886	330.701	334.301	334.301	483.891	482.187	484.995	484.995
alle_8	Clc1ccc(Br)nn1	-0.35144	-0.35144	-0.35144	-0.35144	-0.0156	-0.0156	-0.0156	-0.0156	0.33584	0.33584	0.33584	0.33584	-0.18352	-0.18352	-0.18352	-0.18352	0.05014	0.05014	0.05014	0.05014	80.9375	80.9375	80.9375	80.9375	90.7859	90.7859	90.7859	90.7859	4.2088	4.2088	4.2088	4.2088	1212.03	1212.03	1212.03	1212.03	0.915892	0.915892	0.915892	0.915892	282.302	282.302	282.302	282.302	390.94	390.94	390.94	390.94
alle_80	Brc1nnc(c2cccnc2)s1	-0.33307	-0.33333	-0.33235	-0.33333	-0.02155	-0.02215	-0.02133	-0.02133	0.311513	0.3102	0.312	0.312	-0.17731	-0.17733	-0.17725	-0.17733	0.050458	0.05039	0.05064	0.05039	135.286	134.951	135.41	135.41	141.196	141.136	141.357	141.136	2.27877	1.396	4.6614	1.396	1525.96	1430.45	1561.34	1561.34	0.885051	0.884826	0.885134	0.885134	350.104	350.052	350.242	350.052	512.886	512.846	512.996	512.846
alle_81	COC(=O)c1ccc(Br)cc1	-0.33197	-0.33197	-0.33197	-0.33197	0.00245	0.00245	0.00245	0.00245	0.33442	0.33442	0.33442	0.33442	-0.16476	-0.16476	-0.16476	-0.16476	0.04059	0.04059	0.04059	0.04059	98.7264	98.7264	98.7264	98.7264	120.751	120.751	120.751	120.751	1.9969	1.9969	1.9969	1.9969	1242.12	1242.12	1242.12	1242.12	0.882174	0.882174	0.882174	0.882174	346.232	346.232	346.232	346.232	501.944	501.944	501.944	501.944
alle_82	Clc1cc(Cl)nc(Br)n1	-0.36421	-0.36421	-0.36421	-0.36421	-0.01143	-0.01143	-0.01143	-0.01143	0.35278	0.35278	0.35278	0.35278	-0.18782	-0.18782	-0.18782	-0.18782	0.05	0.05	0.05	0.05	70.9989	70.9989	70.9989	70.9989	104.4	104.4	104.4	104.4	2.1341	2.1341	2.1341	2.1341	718.551	718.551	718.551	718.551	0.896472	0.896472	0.896472	0.896472	310.632	310.632	310.632	310.632	436.966	436.966	436.966	436.966
alle_83	Nc1ncc(Br)s1	-0.29108	-0.29108	-0.29108	-0.29108	0.04514	0.04514	0.04514	0.04514	0.33622	0.33622	0.33622	0.33622	-0.12297	-0.12297	-0.12297	-0.12297	0.02249	0.02249	0.02249	0.02249	63.2712	63.2712	63.2712	63.2712	85.1288	85.1288	85.1288	85.1288	2.6436	2.6436	2.6436	2.6436	919.293	919.293	919.293	919.293	0.921051	0.921051	0.921051	0.921051	270.781	270.781	270.781	270.781	370.363	370.363	370.363	370.363
alle_85	Nc1nc(Cl)ncc1Br	-0.32594	-0.32594	-0.32594	-0.32594	0.016	0.016	0.016	0.016	0.34194	0.34194	0.34194	0.34194	-0.15497	-0.15497	-0.15497	-0.15497	0.03512	0.03512	0.03512	0.03512	79.6377	79.6377	79.6377	79.6377	99.5931	99.5931	99.5931	99.5931	4.0247	4.0247	4.0247	4.0247	1128.41	1128.41	1128.41	1128.41	0.9095	0.9095	0.9095	0.9095	298.371	298.371	298.371	298.371	420.353	420.353	420.353	420.353
alle_86	Brc1ccn(c2ccccc2)n1	-0.30713	-0.30713	-0.30713	-0.30713	0.02333	0.02333	0.02333	0.02333	0.33046	0.33046	0.33046	0.33046	-0.1419	-0.1419	-0.1419	-0.1419	0.03047	0.03047	0.03047	0.03047	113.659	113.659	113.659	113.659	138.108	138.108	138.108	138.108	3.4021	3.4021	3.4021	3.4021	1630.43	1320.49	1940.31	1940.31	0.877679	0.877514	0.877844	0.877514	357.059	356.894	357.224	357.224	521.659	521.445	521.874	521.874
alle_87	NC(=S)c1cccnc1Br	-0.30161	-0.30161	-0.30161	-0.30161	-0.00935	-0.00935	-0.00935	-0.00935	0.29226	0.29226	0.29226	0.29226	-0.15548	-0.15548	-0.15548	-0.15548	0.04136	0.04136	0.04136	0.04136	64.7404	64.7403	64.7405	64.7405	122.689	122.689	122.689	122.689	3.0839	3.0839	3.0839	3.0839	1268.92	1064.26	1473.59	1064.26	0.903991	0.90395	0.904032	0.90395	323.522	323.502	323.542	323.542	470.3	470.289	470.312	470.312
alle_88	Fc1ccc(Br)cc1F	-0.32793	-0.32793	-0.32793	-0.32793	0.02722	0.02722	0.02722	0.02722	0.35515	0.35515	0.35515	0.35515	-0.15036	-0.15036	-0.15036	-0.15036	0.03183	0.03183	0.03183	0.03183	61.9511	61.9511	61.9511	61.9511	86.476	86.476	86.476	86.476	1.2501	1.2501	1.2501	1.2501	1145.58	1145.58	1145.58	1145.58	0.916565	0.916565	0.916565	0.916565	287.571	287.571	287.571	287.571	402.38	402.38	402.38	402.38
alle_89	CC1(C)OB(c2ccnc(Br)c2)OC1(C)C	-0.32793	-0.32793	-0.32793	-0.32793	0.00705	0.00705	0.00705	0.00705	0.33498	0.33498	0.33498	0.33498	-0.16044	-0.16044	-0.16044	-0.16044	0.03842	0.03842	0.03842	0.03842	82.3227	82.3227	82.3227	82.3227	171.393	171.393	171.393	171.393	5.9027	5.9027	5.9027	5.9027	2114.22	2054.66	2173.78	2173.78	0.852123	0.852105	0.85214	0.852105	445.398	445.303	445.493	445.493	695.263	695.062	695.463	695.463
alle_9	Sc1nnc(Br)s1	-0.33166	-0.33166	-0.33166	-0.33166	0.00694	0.00694	0.00694	0.00694	0.3386	0.3386	0.3386	0.3386	-0.16236	-0.16236	-0.16236	-0.16236	0.03893	0.03893	0.03893	0.03893	79.3632	79.3632	79.3632	79.3632	92.2877	92.2877	92.2877	92.2877	2.3721	2.3721	2.3721	2.3721	1056.84	1056.84	1056.84	1056.84	0.919278	0.919278	0.919278	0.919278	275.841	275.841	275.841	275.841	379.692	379.692	379.692	379.692
alle_90	COc1cc2ncnc(Br)c2cc1OC	-0.30682	-0.31903	-0.30649	-0.30649	-0.00362	-0.01044	-0.00343	-0.00343	0.303202	0.30201	0.31015	0.30306	-0.15522	-0.16396	-0.15496	-0.15496	0.039737	0.03962	0.04334	0.03962	118.248	115.34	118.994	118.262	164.089	162.707	164.12	164.12	4.02972	4.0153	4.5392	4.0153	1452.94	1388.82	1834.48	1447.32	0.86224	0.862183	0.864257	0.862183	402.521	401.512	402.542	402.542	607.994	607.836	608.66	607.98
alle_91	Brc1nc2ccccc2s1	-0.3225	-0.3225	-0.3225	-0.3225	0.01149	0.01149	0.01149	0.01149	0.33399	0.33399	0.33399	0.33399	-0.15551	-0.15551	-0.15551	-0.15551	0.0362	0.0362	0.0362	0.0362	108.266	108.266	108.266	108.266	124.651	124.651	124.651	124.651	2.242	2.242	2.242	2.242	1026.22	1026.22	1026.22	1026.22	0.901982	0.901982	0.901982	0.901982	318.253	318.253	318.253	318.253	457.329	457.329	457.329	457.329
alle_95	Brc1ccc2c(c1)OCCO2	-0.29339	-0.29339	-0.29339	-0.29339	0.04681	0.04681	0.04681	0.04681	0.3402	0.3402	0.3402	0.3402	-0.12329	-0.12329	-0.12329	-0.12329	0.02234	0.02234	0.02234	0.02234	85.586	85.586	85.586	85.586	117.656	117.656	117.656	117.656	3.5458	3.5458	3.5458	3.5458	1450.21	1399.33	1501.1	1501.1	0.896953	0.896906	0.897	0.896906	330.406	330.381	330.431	330.431	479.735	479.718	479.752	479.752
alle_96	Brc1ccc2ncccc2c1	-0.31545	-0.31545	-0.31545	-0.31545	-0.00749	-0.00749	-0.00749	-0.00749	0.30796	0.30796	0.30796	0.30796	-0.16147	-0.16147	-0.16147	-0.16147	0.04233	0.04233	0.04233	0.04233	120.221	120.221	120.221	120.221	132.447	132.447	132.447	132.447	1.9957	1.9957	1.9957	1.9957	1525.61	1525.61	1525.61	1525.61	0.900547	0.900547	0.900547	0.900547	328.173	328.173	328.173	328.173	477.737	477.737	477.737	477.737
alle_97	COc1ccccc1Br	-0.30425	-0.31953	-0.30294	-0.30294	0.042975	0.04034	0.0432	0.0432	0.347221	0.34614	0.35987	0.34614	-0.13064	-0.1396	-0.12987	-0.12987	0.024573	0.02436	0.02707	0.02436	63.3511	61.6853	63.4934	63.4934	103.879	102.464	104	104	2.6722	2.0777	2.723	2.723	1312.25	1061.75	1331.55	1331.55	0.907035	0.9066	0.912553	0.9066	308.207	306.312	308.343	308.343	439.513	439.448	440.142	439.489
alle_98	COc1cc(Br)cc(OC)c1OC	-0.29553	-0.31006	-0.29453	-0.29453	0.051012	0.04553	0.05431	0.05144	0.346538	0.34597	0.35559	0.34597	-0.12226	-0.13227	-0.12132	-0.12155	0.021568	0.02095	0.0246	0.02135	79.7506	76.3694	83.9482	80.0684	140.465	138.472	140.626	140.626	1.41364	1.2399	3.3786	1.2399	1534.63	1478.55	1865.79	1495.27	0.864166	0.863718	0.877625	0.863718	392.467	382.442	392.712	392.712	587.316	578.201	587.514	587.412
[truncated: 132 more columns]

## Sheet: arbr_UMAP_coordinates
UMAP1	UMAP2
7.0321	-0.907853
2.88787	2.85912
13.7659	3.78231
10.8352	7.69254
13.5662	4.47866
9.55001	5.91222
10.0933	5.00549
12.9528	7.38552
1.56949	4.32753
0.112153	4.14122
12.1558	8.71472
10.1633	4.4294
16.1807	14.2598
16.0671	14.1281
13.7549	2.2535
13.329	2.41033
16.0726	8.45582
16.0384	14.0879
10.9995	11.2991
1.23026	3.92757
-7.41518	3.4028
5.83649	-1.02568
13.6065	3.76915
12.4923	7.5395
13.0849	3.73671
13.2298	3.77876
11.0419	11.3506
13.3217	3.8089
10.3694	11.2989
9.68845	5.38707
13.5474	2.76652
8.86052	8.82761
13.236	4.1212
13.5621	2.02369
8.89691	8.7037
10.3513	8.33426
15.513	4.306
13.7015	2.78447
13.0861	4.28879
12.7937	3.71252
17.713	10.8496
2.55232	4.83337
10.6406	9.7907
9.98682	5.85601
5.1991	-2.26484
9.04546	7.49392
13.3513	2.37314
16.7813	10.8274
9.52133	9.40787
10.8218	7.80839
3.12931	3.04041
10.6353	10.987
10.6524	4.39248
9.03899	7.04895
16.0884	8.69862
16.7087	10.7596
-7.55838	3.42421
16.7364	10.8597
9.04115	7.21865
10.6963	9.74621
16.1824	8.4116
16.7555	10.8803
15.7894	3.29515
12.1858	8.74611
1.92209	4.01408
10.4013	11.2881
1.45642	4.0083
-7.89384	3.65043
2.53044	1.90192
0.828875	3.18941
4.01229	1.26756
-7.64669	3.17142
15.5785	4.32292
18.1479	4.72382
11.1434	11.4575
18.3581	11.1844
15.3755	2.14401
12.2981	7.88592
4.04724	1.30679
2.855	4.43365
16.2595	9.2104
1.95957	4.51566
4.3287	1.89105
16.0755	8.74541
4.52922	2.21605
16.4172	14.5486
6.88359	-1.06755
0.844076	3.19626
2.49973	1.60289
10.3766	11.248
10.6768	9.84601
9.94849	4.77299
10.7769	5.66821
4.44433	-0.14157
2.90775	4.45538
15.4787	4.32698
16.4244	14.5552
13.4734	2.97744
5.50094	-1.04705
1.09498	3.92906
13.3035	3.95793
13.6577	2.01593
8.9563	8.90656
2.63173	4.72248
18.0198	4.79629
2.60625	2.33847
13.2711	4.41779
15.7583	3.31902
5.98514	-1.97662
7.02347	-0.881641
4.26112	-0.0466342
3.748	0.300001
1.47703	4.61003
12.9715	7.51929
2.99006	2.84224
16.0015	14.0413
-0.138486	5.11431
15.8472	13.8313
3.43248	0.612152
16.0558	8.44726
10.5263	5.80174
13.1051	7.52835
12.4972	7.25256
16.3595	14.4791
10.7738	5.509
10.3564	5.14151
13.1131	7.93943
18.3008	11.1393
-7.4395	3.40328
11.1967	8.54365
16.219	8.43148
13.5226	2.69899
2.84245	2.82892
16.1814	9.02645
5.08068	-2.00661
11.3839	8.61769
16.2734	9.38045
15.1492	3.98279
1.32464	3.96548
4.47672	2.06482
15.3083	3.80479
2.91186	4.36854
10.5158	10.4451
4.24419	2.81885
10.8013	7.7172
13.1025	7.91756
13.4574	2.58523
13.0145	7.34819
18.1017	4.68198
12.7584	7.76304
1.66408	3.92951
16.5808	10.6573
1.26057	4.57309
10.2425	4.9463
5.27843	-1.25292
15.8344	0.897715
11.0888	11.4062
14.7794	4.0377
16.4371	14.571
18.3894	11.2091
13.9264	3.99059
17.9252	10.9296
13.6242	2.0027
4.55955	-0.291735
11.3634	8.53303
9.14762	8.40188
13.6775	2.9688
10.7415	10.9933
2.84367	1.08561
16.2745	9.05528
4.28424	1.69828
1.5673	4.65887
2.64374	1.59813
12.1426	6.90114
2.78226	1.16196
10.2713	4.43085
-0.160678	5.14431
18.1772	4.75659
2.55232	1.42861
10.5845	10.7181
12.4174	7.58636
1.98634	4.1301
2.53829	1.72116
5.07449	-2.1071
13.3596	2.44465
10.7405	7.77288
13.6482	1.95841
16.1192	8.45447
9.10446	6.56989
2.59668	2.15356
3.3734	0.647319
10.4403	11.236
2.89995	4.19637
2.54046	4.84115
9.98386	7.4257
16.18	8.52669
6.93727	-1.02086
15.2741	1.88562
0.766077	3.16767
11.6878	8.3049
10.3231	9.90269
15.2375	3.98824
16.3723	14.4949
4.28331	2.82562
12.1732	8.72999
1.14205	4.60033
11.2288	5.87452
10.1981	5.98958
9.72548	5.40467
15.8917	0.830455
10.2148	6.01491
2.42338	4.6153
10.7752	8.29245
10.5583	9.69207
10.2325	11.1338
1.72706	4.69811
10.2669	6.71007
10.3441	11.2473
2.1158	4.38841
18.0989	4.71327
10.3896	11.305
9.03662	8.98072
10.6132	4.41261
0.690099	3.24155
-0.191979	5.17855
5.81195	-1.08451
9.8951	9.80266
10.4791	4.44931
8.89676	8.8215
4.48902	-0.232372
10.2135	11.1001
9.13439	7.2166
13.6622	2.82787
0.0507939	4.46287
18.1078	4.68427
15.7308	3.32821
-7.35977	3.39486
2.52454	2.38239
15.7029	1.15162
13.0335	7.88532
15.7007	1.15561
13.6367	3.49613
5.21301	-2.27199
16.1403	8.89762
10.2084	4.57283
5.26703	-2.28054
2.82962	4.02739
2.89325	4.24651
10.1862	6.16189
10.9028	7.67029
3.51345	0.46452
4.27551	2.82337
10.6877	8.28269
9.90898	7.42167
11.2521	8.52305
8.82204	8.57704
15.8177	0.918612
18.0564	4.64674
15.5423	3.53567
13.1067	4.44902
0.566799	3.73446
16.8271	10.8691
5.72224	-1.02467
5.31169	-1.14474
6.17623	-1.91969
8.97755	8.48038
18.216	11.09
0.73892	3.1984
5.32967	-1.15007
10.5765	8.20208
9.1101	8.6073
15.3511	2.0392
4.50474	-0.2448
15.3265	3.48689
10.1553	6.18454
11.0841	8.78982
1.29775	4.56075
6.15643	-1.92193
13.7738	3.92125
0.144324	3.91223
10.5182	9.68014
6.13768	-1.92667
9.02335	6.70489
6.07207	-1.81729
9.01514	6.70622
13.1597	5.44665
12.7657	3.72664
15.254	1.82433
6.99115	-0.94855
0.0749964	4.70099
15.5874	3.20451
10.2811	6.67636
10.2974	6.70494
2.58288	4.79426
0.0622394	3.8283
13.4839	2.97723
15.3038	1.85894
13.2904	5.13078
11.1083	8.8472
13.3198	4.26065
15.4078	4.2012
15.8972	13.8561
5.76631	-1.07982
13.1855	4.2516
15.8312	3.33071
-7.60484	3.00734
10.1082	4.5246
10.1983	5.98958
2.75176	1.1921
3.43471	2.9516
12.1513	8.68927
5.04482	-1.82468
9.14178	8.33703
9.06208	7.17221
5.04197	-1.83612
5.51821	-1.97448
-0.191278	5.16884
-7.73487	3.46095
5.09651	-2.15532
16.6616	10.7837
4.57426	2.14726
4.1291	1.40993
10.0758	7.47524
15.9818	14.0149
18.1477	11.0469
12.2045	6.7556
-7.90209	3.63734
15.8068	0.950698
1.46425	4.6125
4.5382	2.1463
-7.60439	3.13279
15.7959	3.36764
4.28608	2.53463
5.87454	-1.14003
2.53455	1.69897
-7.9067	3.65747
15.2682	3.46184
10.2235	4.89411
15.3402	1.849
0.219855	4.01409
9.95576	4.88436
2.53147	1.51454
12.977	3.67205
10.7351	4.39409
9.33267	9.17177
9.27831	9.17317
8.83991	8.5628
12.1792	6.422
13.155	7.71951
3.36545	0.633173
0.186135	3.89075
0.0991222	3.83999
0.154001	3.94552
12.04	8.07134
12.9871	7.76448
-7.57646	2.98854
4.3178	1.89134
4.51346	2.19058
16.0252	14.0721
2.86091	4.41191
10.7305	7.55776
-7.66855	3.32544
10.0346	9.93261
7.00481	-0.932217
2.59157	1.40331
5.06	-1.50387
3.45664	0.513708
1.74706	4.76076
17.7868	10.8384
-7.91774	3.66254
2.46099	4.88504
12.2331	7.96077
9.17078	8.3644
-7.56714	2.97383
12.2047	6.60312
11.3452	8.62934
10.9151	5.60705
5.10838	-1.92623
0.917958	3.22601
5.0652	-1.85071
10.5249	11.1033
-7.67898	3.21023
18.3669	11.1863
16.0844	8.69118
4.07653	2.7548
0.0578652	4.80277
12.9974	7.51991
0.0599384	4.40876
3.41763	0.543992
0.0960095	4.66034
5.22725	-1.15348
10.8028	7.6363
10.5677	9.62875
16.5178	10.571
9.55577	5.79505

## Sheet: amine_library
		Am_1	Am_2	Am_3	Am_4	Am_5	Am_6	Am_7	Am_8	Am_9	Am_10	Am_11	Am_12	Am_13	Am_14	Am_15	Am_16	Am_17	Am_18	Am_19	Am_20	Am_21	Am_22	Am_23	Am_24	Am_25	Am_26	Am_27	Am_28	Am_29	Am_30	Am_31	Am_32	Am_33	Am_34	Am_35	Am_36	Am_37	Am_38	Am_39	Am_40	Am_41	Am_42	Am_43	Am_44	Am_45	Am_46	Am_47	Am_48
Compound_Name	smiles	HOMO_Boltz	HOMO_min	HOMO_max	HOMO_low_E	LUMO_Boltz	LUMO_min	LUMO_max	LUMO_low_E	η_Boltz	η_min	η_max	η_low_E	μ_Boltz	μ_min	μ_max	μ_low_E	ω_Boltz	ω_min	ω_max	ω_low_E	polar_aniso(Debye)_Boltz	polar_aniso(Debye)_min	polar_aniso(Debye)_max	polar_aniso(Debye)_low_E	polar_iso(Debye)_Boltz	polar_iso(Debye)_min	polar_iso(Debye)_max	polar_iso(Debye)_low_E	dipole(Debye)_Boltz	dipole(Debye)_min	dipole(Debye)_max	dipole(Debye)_low_E	volume(Bohr_radius³/mol)_Boltz	volume(Bohr_radius³/mol)_min	volume(Bohr_radius³/mol)_max	volume(Bohr_radius³/mol)_low_E	SASA_sphericity_Boltz	SASA_sphericity_min	SASA_sphericity_max	SASA_sphericity_low_E	SASA_surface_area(Å²)_Boltz	SASA_surface_area(Å²)_min	SASA_surface_area(Å²)_max	SASA_surface_area(Å²)_low_E	SASA_volume(Å³)_Boltz	SASA_volume(Å³)_min	SASA_volume(Å³)_max	SASA_volume(Å³)_low_E
alln_10	COCc1cccc(N)c1	-0.278506	-0.28021	-0.27443	-0.27443	0.0605876	0.05751	0.06731	0.06731	0.339093	0.33758	0.34174	0.34174	-0.108959	-0.11128	-0.10356	-0.10356	0.0175255	0.01569	0.01834	0.01569	56.1562	52.2029	64.7337	61.5622	105.74	105.157	106.87	106.727	1.65208	1.0048	2.4106	1.0048	1220.13	1200.47	1248.6	1242.2	0.892251	0.885437	0.895775	0.885792	327.903	325.691	331.861	331.651	470.54	468.576	473.636	473.471
alln_105	COc1ccc(OC)c(N)c1	-0.257789	-0.25962	-0.25555	-0.25962	0.0713488	0.07102	0.07161	0.07161	0.329138	0.32658	0.33123	0.33123	-0.0932202	-0.094005	-0.092255	-0.094005	0.0132004	0.01303	0.01334	0.01334	70.272	69.6971	70.7427	70.7427	112.527	112.514	112.543	112.514	1.61649	1.5722	1.6707	1.5722	1306.05	1127.14	1359.66	1357.43	0.887397	0.887246	0.887592	0.887246	339.288	339.19	339.36	339.36	491.252	491.184	491.283	491.283
alln_115	COc1ccc(N)cc1OC	-0.264955	-0.27466	-0.26153	-0.26153	0.0585296	0.05731	0.05896	0.05896	0.323485	0.32049	0.33197	0.32049	-0.103213	-0.108675	-0.101285	-0.101285	0.0164669	0.016	0.01779	0.016	63.027	60.0859	64.065	64.065	94.2201	93.4546	94.4902	94.4902	1.65812	1.6576	1.6583	1.6583	1144.06	1110.75	1238.44	1110.75	0.906812	0.905992	0.907101	0.907101	300.098	299.621	301.451	299.621	422.128	421.323	424.409	421.323
alln_146	NCc1ccccc1	-0.314441	-0.31524	-0.31366	-0.31524	0.0558445	0.05216	0.05945	0.05216	0.370286	0.3674	0.37311	0.3674	-0.129298	-0.13154	-0.127105	-0.13154	0.0225897	0.02165	0.02355	0.02355	47.1025	45.1224	49.0407	45.1224	86.7897	86.7393	86.841	86.841	1.3688	1.2659	1.4696	1.2659	1121.76	1076.31	1173.86	1076.31	0.916276	0.91439	0.918076	0.918076	284.791	284.561	285.071	284.561	396.371	395.664	397.059	397.059
alln_16	Cc1ccc(N)cc1	-0.27212	-0.27212	-0.27212	-0.27212	0.06174	0.06174	0.06174	0.06174	0.33386	0.33386	0.33386	0.33386	-0.10519	-0.10519	-0.10519	-0.10519	0.01657	0.01657	0.01657	0.01657	59.5371	59.5371	59.5371	59.5371	89.8142	89.8142	89.8142	89.8142	1.4453	1.4453	1.4453	1.4453	953.838	953.838	953.838	953.838	0.914993	0.914993	0.914993	0.914993	285.201	285.201	285.201	285.201	396.395	396.395	396.395	396.395
alln_160	NCc1ccc(F)cc1	-0.31514	-0.31514	-0.31514	-0.31514	0.04103	0.04103	0.04103	0.04103	0.35617	0.35617	0.35617	0.35617	-0.137055	-0.137055	-0.137055	-0.137055	0.02637	0.02637	0.02637	0.02637	46.0437	46.0437	46.0437	46.0437	86.9371	86.9371	86.9371	86.9371	0.2987	0.2987	0.2987	0.2987	1198.55	1198.55	1198.55	1198.55	0.911995	0.911995	0.911995	0.911995	294.77	294.77	294.77	294.77	414.465	414.465	414.465	414.465
alln_168	COc1ccc(CN)cc1	-0.289928	-0.29257	-0.28724	-0.29257	0.0561768	0.05209	0.05974	0.05209	0.346104	0.34466	0.34755	0.34466	-0.116875	-0.12024	-0.11375	-0.12024	0.0197522	0.01865	0.02097	0.02097	64.6178	62.7875	66.6496	62.7876	105.997	105.887	106.044	106.015	1.8576	0.8569	2.2041	2.2041	1295.51	1107.82	1430.05	1107.82	0.891063	0.889396	0.892788	0.892788	328.655	328.271	329.131	328.271	471.243	470.629	471.887	471.785
alln_17	Nc1ccccc1	-0.27976	-0.27976	-0.27976	-0.27976	0.06153	0.06153	0.06153	0.06153	0.34129	0.34129	0.34129	0.34129	-0.109115	-0.109115	-0.109115	-0.109115	0.01744	0.01744	0.01744	0.01744	49.5164	49.5164	49.5164	49.5164	75.9047	75.9047	75.9047	75.9047	1.7073	1.7073	1.7073	1.7073	979.648	979.648	979.648	979.648	0.933149	0.933149	0.933149	0.933149	255.291	255.291	255.291	255.291	345.744	345.744	345.744	345.744
alln_198	NC1CCCC1	-0.3214	-0.32209	-0.31771	-0.32209	0.101704	0.09675	0.10358	0.10358	0.423103	0.41446	0.42567	0.42567	-0.109848	-0.110535	-0.109255	-0.109255	0.0142595	0.01402	0.01472	0.01402	8.8504	5.23048	12.0012	12.0012	65.4912	65.0845	65.6812	65.6812	1.2723	1.2466	1.3007	1.2808	843.908	736.687	862.588	862.588	0.936054	0.932411	0.942573	0.932411	255.539	252.28	257.42	257.42	347.848	344.802	349.662	349.662
alln_210	NCc1ccccn1	-0.324376	-0.32483	-0.32321	-0.32483	0.0351935	0.03325	0.04013	0.03325	0.359569	0.35808	0.36334	0.35808	-0.144591	-0.14579	-0.14154	-0.14579	0.0290837	0.02757	0.02968	0.02968	45.5053	43.3419	47.1658	44.8815	81.4231	81.3695	81.5728	81.3695	2.3971	1.2539	2.8393	2.8393	983.903	842.629	1154.98	1047.58	0.916693	0.915171	0.917198	0.916886	278.742	278.491	280.271	278.751	384.072	383.871	386.273	384.213
alln_27	Nc1cccc(F)c1	-0.28747	-0.28747	-0.28747	-0.28747	0.05834	0.05834	0.05834	0.05834	0.34581	0.34581	0.34581	0.34581	-0.114565	-0.114565	-0.114565	-0.114565	0.01898	0.01898	0.01898	0.01898	49.9541	49.9541	49.9541	49.9541	76.0415	76.0415	76.0415	76.0415	2.7531	2.7531	2.7531	2.7531	894.29	894.29	894.29	894.29	0.927166	0.927166	0.927166	0.927166	265.51	265.51	265.51	265.51	363.189	363.189	363.189	363.189
alln_32	CCOC(=O)c1csc(N)n1	-0.299503	-0.30002	-0.29933	-0.29937	0.0245804	0.02393	0.02487	0.02487	0.324084	0.32387	0.32424	0.32424	-0.137461	-0.138045	-0.13725	-0.13725	0.0291532	0.02905	0.02941	0.02905	67.0795	66.048	68.629	67.4082	109.486	109.267	109.641	109.641	3.171	3.0456	3.2516	3.2516	1280.28	1069.18	1481.69	1301.39	0.870935	0.867737	0.874944	0.867737	350.192	347.279	352.249	352.249	500.837	498.037	502.541	502.494
alln_36	Cc1csc(N)n1	-0.28343	-0.28343	-0.28343	-0.28343	0.06453	0.06453	0.06453	0.06453	0.34796	0.34796	0.34796	0.34796	-0.10945	-0.10945	-0.10945	-0.10945	0.01721	0.01721	0.01721	0.01721	43.8086	43.8086	43.8086	43.8086	77.6574	77.6574	77.6574	77.6574	1.3991	1.3991	1.3991	1.3991	696.025	696.025	696.025	696.025	0.919749	0.919749	0.919749	0.919749	267.66	267.66	267.66	267.66	363.207	363.207	363.207	363.207
alln_4	N#Cc1ccc(N)cc1	-0.29926	-0.29926	-0.29926	-0.29926	0.02613	0.02613	0.02613	0.02613	0.32539	0.32539	0.32539	0.32539	-0.136565	-0.136565	-0.136565	-0.136565	0.02866	0.02866	0.02866	0.02866	86.1643	86.1643	86.1643	86.1643	95.4783	95.4783	95.4783	95.4783	7.0801	7.0801	7.0801	7.0801	837.639	837.639	837.639	837.639	0.908179	0.908179	0.908179	0.908179	290.951	290.951	290.951	290.951	403.888	403.888	403.888	403.888
alln_42	Nc1ccc(F)cc1	-0.28034	-0.28034	-0.28034	-0.28034	0.04926	0.04926	0.04926	0.04926	0.3296	0.3296	0.3296	0.3296	-0.11554	-0.11554	-0.11554	-0.11554	0.02025	0.02025	0.02025	0.02025	49.6796	49.6796	49.6796	49.6796	75.7382	75.7382	75.7382	75.7382	2.9669	2.9669	2.9669	2.9669	1027.83	1027.83	1027.83	1027.83	0.926609	0.926609	0.926609	0.926609	265.9	265.9	265.9	265.9	363.661	363.661	363.661	363.661
alln_2001	NC1CCCCC1	-0.320405	-0.32071	-0.31723	-0.32071	0.104734	0.09853	0.10533	0.10533	0.42514	0.41576	0.42604	0.42604	-0.107835	-0.10935	-0.10769	-0.10769	0.0136774	0.01361	0.01438	0.01361	13.6474	7.36291	14.2507	14.2507	77.4185	76.5327	77.5035	77.5035	1.2389	1.2336	1.2941	1.2336	1020.26	1001.5	1215.62	1001.5	0.931601	0.930919	0.938707	0.930919	276.057	271.97	276.45	276.45	387.803	383.575	388.209	388.209
alln_2002	NCC1=NC=CC=C1	-0.324376	-0.32483	-0.32321	-0.32483	0.0351946	0.03325	0.04013	0.03325	0.35957	0.35808	0.36335	0.35808	-0.144591	-0.14579	-0.14154	-0.14579	0.0290838	0.02757	0.02968	0.02968	45.5054	43.3419	47.166	44.8815	81.4231	81.3695	81.5731	81.3695	2.39717	1.2539	2.8393	2.8393	1050.22	986.847	1201.18	1077.94	0.916456	0.914519	0.916975	0.916975	278.961	278.711	280.581	278.711	384.377	384.186	386.532	384.186
alln_2003	NCC1CCCC1	-0.317609	-0.32066	-0.31708	-0.31758	0.100629	0.09741	0.10152	0.10085	0.418238	0.41477	0.42218	0.41843	-0.10849	-0.110005	-0.10836	-0.108365	0.0140707	0.01403	0.01459	0.01403	14.5747	8.50834	15.0727	15.0708	77.3194	76.6583	77.3832	77.3823	1.4597	1.2604	1.4673	1.4669	1125.79	929.862	1250.14	1024.18	0.924814	0.923618	0.935794	0.92398	281.642	274.84	282.33	282.2	395.267	387.85	396.077	395.916
alln_2004	NC1=CC=CC2=CC=CC=C21	-0.26703	-0.26703	-0.26703	-0.26703	0.02446	0.02446	0.02446	0.02446	0.29149	0.29149	0.29149	0.29149	-0.121285	-0.121285	-0.121285	-0.121285	0.02523	0.02523	0.02523	0.02523	94.3898	94.3898	94.3898	94.3898	124.697	124.697	124.697	124.697	1.5837	1.5837	1.5837	1.5837	1480.11	1480.11	1480.11	1480.11	0.912168	0.912168	0.912168	0.912168	316.402	316.402	316.402	316.402	461.048	461.048	461.048	461.048
alln_2005	NC1=CC=C(OC)C2=CC=CC=C21	-0.25409	-0.25409	-0.25409	-0.25409	0.02993	0.02993	0.02993	0.02993	0.28402	0.28402	0.28402	0.28402	-0.11208	-0.11208	-0.11208	-0.11208	0.02211	0.02211	0.02211	0.02211	101.419	101.419	101.419	101.419	143.261	143.261	143.261	143.261	1.7094	1.7094	1.7094	1.7094	1585.66	1585.66	1585.66	1585.66	0.889669	0.889669	0.889669	0.889669	357.212	357.212	357.212	357.212	532.728	532.728	532.728	532.728
alln_2006	NC1=CC=C(C(F)(F)F)C=C1	-0.29718	-0.29718	-0.29718	-0.29718	0.04492	0.04492	0.04492	0.04492	0.3421	0.3421	0.3421	0.3421	-0.12613	-0.12613	-0.12613	-0.12613	0.02325	0.02325	0.02325	0.02325	58.5455	58.5455	58.5455	58.5455	89.5955	89.5955	89.5955	89.5955	4.7424	4.7424	4.7424	4.7424	1208.46	1208.46	1208.46	1208.46	0.90639	0.90639	0.90639	0.90639	309.349	309.349	309.349	309.349	441.488	441.488	441.488	441.488
alln_2007	NCC1=CC=C(C(F)(F)F)C=C1	-0.329922	-0.33055	-0.32959	-0.32959	0.0293164	0.02677	0.03416	0.02677	0.359238	0.35636	0.36471	0.35636	-0.150303	-0.15141	-0.14819	-0.15141	0.0314581	0.03011	0.03217	0.03217	54.6135	53.2771	57.0127	53.2771	100.135	99.9952	100.214	100.204	2.5468	1.663	4.2075	1.663	1332.8	1092.64	1429.3	1420.19	0.890152	0.88834	0.89132	0.890909	338.815	338.459	339.169	338.829	492.509	491.492	493.167	493.167
alln_2008	NC1=CC=NC=C1	-0.30617	-0.30617	-0.30617	-0.30617	0.05591	0.05591	0.05591	0.05591	0.36208	0.36208	0.36208	0.36208	-0.12513	-0.12513	-0.12513	-0.12513	0.02162	0.02162	0.02162	0.02162	45.1734	45.1734	45.1734	45.1734	70.4054	70.4054	70.4054	70.4054	4.1432	4.1432	4.1432	4.1432	945.252	945.252	945.252	945.252	0.937309	0.937309	0.937309	0.937309	247.981	247.981	247.981	247.981	333.216	333.216	333.216	333.216
alln_1	CC1=N[C@H](NC(=O)C1)N	-0.338126	-0.33815	-0.33362	-0.33815	0.0509579	0.05028	0.05096	0.05096	0.389084	0.3839	0.38911	0.38911	-0.143584	-0.143595	-0.14167	-0.143595	0.0264939	0.02614	0.0265	0.0265	34.1079	33.2895	34.1136	34.1136	81.9025	81.612	81.9039	81.9039	3.43673	1.4084	3.4429	3.4429	1247.87	1036.25	1460.21	1036.25	0.904412	0.904407	0.905476	0.904412	298.247	297.868	298.248	298.248	416.57	416.51	416.572	416.572
alln_100	COC(=O)c1cc2c(ncn2C)c(F)c1N	-0.267456	-0.27109	-0.26738	-0.26738	0.0109636	0.01094	0.01209	0.01094	0.27842	0.27832	0.28318	0.27832	-0.128246	-0.1295	-0.12822	-0.12822	0.0295414	0.02954	0.02961	0.02954	111.282	111.206	114.888	111.206	150.891	150.491	150.899	150.899	5.29881	2.5569	5.3563	5.3563	1666.42	1515.9	1815.09	1815.09	0.865342	0.865236	0.866343	0.865416	398.579	398.44	398.66	398.5	602.32	602.217	603.059	602.217
alln_101	CC1(c2cccc(N)c2)OCCO1	-0.28021	-0.28026	-0.28009	-0.28025	0.0574045	0.0573	0.05745	0.05745	0.337615	0.3374	0.3377	0.3377	-0.111403	-0.11141	-0.11139	-0.1114	0.0183793	0.01837	0.01839	0.01837	48.0128	48.0063	48.0271	48.0063	127.239	127.237	127.244	127.237	2.10154	1.8725	2.6624	1.8735	1501.34	1299.5	1691.06	1567.66	0.888212	0.88793	0.888919	0.888045	364.996	364.71	365.21	365.03	548.884	548.542	549.236	548.807
alln_102	CCOC(=O)c1cnc(N)nc1C	-0.313107	-0.31333	-0.31268	-0.31333	0.0245718	0.02446	0.02499	0.02446	0.337679	0.33737	0.33802	0.33779	-0.144268	-0.144435	-0.143845	-0.144435	0.0308199	0.03064	0.03088	0.03088	86.6615	85.3045	89.5444	85.3045	125.135	124.925	125.491	125.199	1.94724	1.5422	2.6572	1.5422	1620.75	1369.39	1893.33	1369.39	0.871015	0.864081	0.875798	0.868819	371.428	369.54	376.28	372.34	547.162	546.716	551.279	547.113
alln_103	Cc1c2ccc(N)cc2nn1C	-0.25635	-0.25635	-0.25635	-0.25635	0.03912	0.03912	0.03912	0.03912	0.29547	0.29547	0.29547	0.29547	-0.108615	-0.108615	-0.108615	-0.108615	0.01996	0.01996	0.01996	0.01996	103.153	103.153	103.153	103.153	131.84	131.84	131.84	131.84	2.366	2.366	2.366	2.366	1298.06	1298.06	1298.06	1298.06	0.889376	0.889376	0.889376	0.889376	347.981	347.981	347.981	347.981	511.96	511.96	511.96	511.96
alln_104	Cc1cc(N)n(c2ccccc2)n1	-0.28605	-0.28605	-0.28605	-0.28605	0.043275	0.04327	0.04328	0.04328	0.329325	0.32932	0.32933	0.32933	-0.121387	-0.12139	-0.121385	-0.121385	0.02237	0.02237	0.02237	0.02237	95.3027	95.2986	95.3068	95.3068	138.388	138.387	138.388	138.388	2.8815	2.8815	2.8815	2.8815	1447.42	1207.56	1682.58	1682.58	0.871356	0.871126	0.871581	0.871581	370.735	370.562	370.912	370.562	545.963	545.792	546.137	545.792
alln_106	Cc1cc(N)cc(F)c1	-0.28415	-0.28415	-0.28415	-0.28415	0.06215	0.06215	0.06215	0.06215	0.3463	0.3463	0.3463	0.3463	-0.111	-0.111	-0.111	-0.111	0.01779	0.01779	0.01779	0.01779	55.2231	55.2231	55.2231	55.2231	89.537	89.537	89.537	89.537	2.712	2.712	2.712	2.712	1090.98	1090.98	1090.98	1090.98	0.910055	0.910055	0.910055	0.910055	294.75	294.75	294.75	294.75	413.102	413.102	413.102	413.102
alln_107	CCc1cccc(CC)c1N	-0.272997	-0.27399	-0.27171	-0.27293	0.0683684	0.06633	0.0735	0.06692	0.341366	0.33985	0.34521	0.33985	-0.102314	-0.10383	-0.099105	-0.103005	0.0153413	0.01423	0.01584	0.01561	61.3019	58.1209	68.9241	58.1209	125.987	125.772	126.381	125.772	1.70817	1.6365	1.8211	1.6969	1538.16	1346.87	1668.26	1668.26	0.891265	0.889098	0.892275	0.892275	353.693	353.501	354.191	353.551	526.288	524.923	526.867	526.867
alln_108	CC(C)Oc1ccc(N)cc1	-0.26481	-0.27162	-0.25916	-0.26901	0.059013	0.05805	0.06021	0.05805	0.323823	0.31937	0.3315	0.32706	-0.102898	-0.10587	-0.099475	-0.10548	0.0163531	0.01549	0.01701	0.01701	70.9225	64.8568	73.2962	69.261	119.31	117.393	119.915	118.899	1.44143	1.4277	1.4594	1.4277	1315.92	1211.45	1574.59	1211.45	0.880761	0.878496	0.895613	0.882017	354.154	344.371	354.561	354.151	518.018	509.323	519.125	519.125
alln_109	CSc1cccc(N)c1	-0.278932	-0.28458	-0.27158	-0.27527	0.0523482	0.04566	0.05964	0.0579	0.33128	0.33024	0.33317	0.33317	-0.113292	-0.11946	-0.10597	-0.108685	0.0194357	0.01695	0.02161	0.01773	69.9352	62.4098	79.6633	79.6633	110.208	109.636	110.937	110.937	2.0995	1.3104	2.8286	1.3104	1216.98	947.425	1435.99	947.425	0.901949	0.899939	0.904	0.903716	315.26	313.151	317.351	313.421	450.863	447.876	453.841	448.244
alln_11	Cc1nc(N)cc(Cl)n1	-0.32205	-0.32205	-0.32205	-0.32205	0.03572	0.03572	0.03572	0.03572	0.35777	0.35777	0.35777	0.35777	-0.143165	-0.143165	-0.143165	-0.143165	0.02864	0.02864	0.02864	0.02864	58.0466	58.0466	58.0466	58.0466	92.2453	92.2453	92.2453	92.2453	3.916	3.916	3.916	3.916	1261.04	1261.04	1261.04	1261.04	0.898914	0.898914	0.898914	0.898914	301.43	301.43	301.43	301.43	419.403	419.403	419.403	419.403
alln_110	CCCCc1ccc(N)cc1	-0.272276	-0.27269	-0.27104	-0.27212	0.061686	0.05994	0.06309	0.06225	0.333962	0.33236	0.33437	0.33437	-0.105295	-0.10624	-0.104	-0.104935	0.0166004	0.01619	0.01698	0.01647	67.1348	57.139	79.4158	73.1836	126.734	124.945	127.836	127.836	1.47243	1.3301	1.5918	1.4177	1600.85	1290.17	1753.22	1624.17	0.875043	0.86467	0.89471	0.86467	367.141	353.601	374.521	374.521	541.348	529.136	547.979	547.979
alln_111	CC(C)c1ccc(N)cc1	-0.27277	-0.27277	-0.27277	-0.27277	0.062	0.062	0.062	0.062	0.33477	0.33477	0.33477	0.33477	-0.105385	-0.105385	-0.105385	-0.105385	0.01659	0.01659	0.01659	0.01659	64.6185	64.6185	64.6185	64.6185	114.649	114.649	114.649	114.649	1.4857	1.4857	1.4857	1.4857	1607.55	1607.55	1607.55	1607.55	0.893673	0.893673	0.893673	0.893673	336.071	336.071	336.071	336.071	489.428	489.428	489.428	489.428
alln_112	CC(C)(C)c1ccc(N)cc1	-0.27286	-0.27286	-0.27286	-0.27286	0.06259	0.06259	0.06259	0.06259	0.33545	0.33545	0.33545	0.33545	-0.105135	-0.105135	-0.105135	-0.105135	0.01648	0.01648	0.01648	0.01648	67.9943	67.9943	67.9943	67.9943	126.587	126.587	126.587	126.587	1.485	1.485	1.485	1.485	1344.01	1344.01	1344.01	1344.01	0.897472	0.897472	0.897472	0.897472	350.241	350.241	350.241	350.241	524.03	524.03	524.03	524.03
alln_113	N#Cc1cnc(N)c(Cl)c1	-0.31589	-0.31589	-0.31589	-0.31589	0.00756	0.00756	0.00756	0.00756	0.32345	0.32345	0.32345	0.32345	-0.154165	-0.154165	-0.154165	-0.154165	0.03674	0.03674	0.03674	0.03674	90.7408	90.7408	90.7408	90.7408	103.216	103.216	103.216	103.216	5.482	5.482	5.482	5.482	1271.58	1271.58	1271.58	1271.58	0.902198	0.902198	0.902198	0.902198	306.65	306.65	306.65	306.65	432.705	432.705	432.705	432.705
alln_114	Cc1nccc(N)n1	-0.31322	-0.31322	-0.31322	-0.31322	0.044	0.044	0.044	0.044	0.35722	0.35722	0.35722	0.35722	-0.13461	-0.13461	-0.13461	-0.13461	0.02536	0.02536	0.02536	0.02536	47.9121	47.9121	47.9121	47.9121	78.6331	78.6331	78.6331	78.6331	3.3934	3.3934	3.3934	3.3934	972.033	972.033	972.033	972.033	0.91497	0.91497	0.91497	0.91497	274.001	274.001	274.001	274.001	373.26	373.26	373.26	373.26
alln_116	CCOC(=O)c1ccc(C)c(N)c1	-0.285209	-0.28542	-0.28509	-0.28509	0.025049	0.02461	0.02534	0.02534	0.310258	0.31001	0.31043	0.31043	-0.13008	-0.130405	-0.129875	-0.129875	0.0272704	0.02717	0.02743	0.02717	89.0608	86.461	90.9826	90.9826	135.346	135.037	135.592	135.592	2.64611	2.0555	3.7655	2.1766	1512.78	1408.74	1598.02	1532.77	0.861327	0.859044	0.86422	0.859044	388.162	385.64	390.08	390.06	574.826	572.085	576.976	576.759
alln_117	COC(=O)c1cc(N)cc(C(=O)OC)c1	-0.295301	-0.29588	-0.29513	-0.29513	0.00493109	0.0047	0.005	0.005	0.300232	0.30013	0.30058	0.30013	-0.145185	-0.14559	-0.145065	-0.145065	0.035104	0.03506	0.03526	0.03506	92.885	92.0455	95.9169	92.0455	141.617	141.584	141.67	141.584	2.06625	1.0395	5.4232	1.0395	1603.83	1559.22	1694.22	1559.22	0.846962	0.846856	0.84735	0.846856	412.209	411.769	412.289	412.289	613.404	612.841	613.471	613.465
alln_118	Cn1c(=O)c2c(nc(N)n2Cc2ccccc2)n(C)c1=O	-0.280271	-0.2803	-0.27975	-0.2803	0.0358642	0.03569	0.039	0.03569	0.316135	0.31599	0.31875	0.31599	-0.122203	-0.122305	-0.120375	-0.122305	0.0236205	0.02273	0.02367	0.02367	98.1092	82.8718	98.9568	98.9568	200.671	199.117	200.758	200.758	5.38145	5.3807	5.3952	5.3807	2401.71	2398.32	2502.4	2398.35	0.844408	0.844263	0.845711	0.844263	477.695	476.691	477.85	477.85	761.779	760.903	761.954	761.954
alln_119	CC(C)CCN	-0.319631	-0.32055	-0.31429	-0.31925	0.102111	0.09587	0.10778	0.09787	0.421742	0.41016	0.42833	0.41712	-0.10876	-0.11069	-0.106385	-0.11069	0.0140384	0.01321	0.01469	0.01469	11.734	6.25447	14.9327	9.54442	70.5415	69.8824	70.7513	70.4363	1.30341	1.2133	1.5043	1.3472	1085.8	733.222	1162.09	1087.6	0.924714	0.91738	0.939236	0.929238	274.95	267.08	278.67	272.76	381.173	373.593	384.355	379.434
alln_12	Nc1nc(Cl)ncc1F	-0.32706	-0.32706	-0.32706	-0.32706	0.02242	0.02242	0.02242	0.02242	0.34948	0.34948	0.34948	0.34948	-0.15232	-0.15232	-0.15232	-0.15232	0.03319	0.03319	0.03319	0.03319	56.4867	56.4867	56.4867	56.4867	78.7632	78.7632	78.7632	78.7632	4.2757	4.2757	4.2757	4.2757	898.918	898.918	898.918	898.918	0.91638	0.91638	0.91638	0.91638	278.559	278.559	278.559	278.559	383.499	383.499	383.499	383.499
alln_120	COCCN	-0.321305	-0.32696	-0.31852	-0.32194	0.109571	0.10427	0.11335	0.1079	0.430877	0.42548	0.43469	0.42984	-0.105867	-0.11	-0.10366	-0.10702	0.0130105	0.01238	0.01407	0.01332	9.82031	7.03976	13.8385	8.95182	51.1701	50.4833	51.5061	51.2963	1.65247	0.9111	2.2853	2.2853	747.369	594.317	847.411	692.514	0.926716	0.91903	0.938718	0.925794	242.789	237.699	246.809	243.36	317.33	313.08	321.226	317.993
alln_121	CCOC(=O)CN	-0.334739	-0.33645	-0.32666	-0.33637	0.0816598	0.07892	0.08245	0.08245	0.416399	0.40751	0.41882	0.41882	-0.12654	-0.127645	-0.122365	-0.12696	0.0192267	0.01832	0.01951	0.01924	20.7545	15.9273	23.998	22.413	62.7971	62.2605	63.325	63.0623	2.05229	1.8913	2.755	2.0259	965.575	738.982	1146.39	1050.4	0.904312	0.899621	0.909516	0.90005	279.91	276.589	282.328	282.328	378.664	374.751	380.895	380.895
alln_123	CNC(=S)N	-0.2846	-0.2846	-0.2826	-0.2846	0.06708	0.06708	0.07336	0.06708	0.35168	0.35168	0.35596	0.35168	-0.10876	-0.10876	-0.10462	-0.10876	0.01682	0.01537	0.01682	0.01682	30.4678	30.4678	37.8672	30.4678	60.9076	60.9076	61.4101	60.9076	5.2592	5.2592	5.8417	5.2592	660.729	660.729	1008.63	660.729	0.935831	0.934666	0.935831	0.935831	238.15	238.15	238.22	238.15	312.857	312.41	312.857	312.857
alln_124	NC1CC1	-0.323006	-0.32444	-0.30925	-0.32444	0.116002	0.11592	0.11679	0.11592	0.439007	0.42603	0.44036	0.44036	-0.103502	-0.10426	-0.096235	-0.10426	0.012201	0.01087	0.01234	0.01234	6.61063	6.07574	6.66632	6.66632	43.1072	43.0502	43.1129	43.1129	1.31572	1.2283	1.3248	1.3248	642.006	497.448	649.522	649.522	0.94492	0.944525	0.948832	0.944525	211.911	210.57	212.04	212.04	266.438	265.554	266.515	266.515
alln_125	N[C@@H]1C=CS(=O)(=O)C1	-0.350207	-0.35577	-0.34902	-0.34902	0.0269506	0.02643	0.02939	0.02643	0.377158	0.37545	0.38516	0.37545	-0.161628	-0.16319	-0.161295	-0.161295	0.0346359	0.03457	0.03465	0.03465	22.1611	21.1885	26.7189	21.1885	74.3936	74.2507	75.0632	74.2507	4.70242	4.4642	5.8187	4.4642	1068.05	862.317	1111.95	1111.95	0.928358	0.922164	0.92968	0.92968	275.782	275.047	279.227	275.047	385.199	384.489	388.527	384.489
alln_126	CN(C)C(=S)N	-0.27981	-0.27981	-0.27981	-0.27981	0.07004	0.07004	0.07004	0.07004	0.34985	0.34985	0.34985	0.34985	-0.104885	-0.104885	-0.104885	-0.104885	0.01572	0.01572	0.01572	0.01572	37.6144	37.6144	37.6144	37.6144	73.984	73.984	73.984	73.984	5.5423	5.5423	5.5423	5.5423	943.004	943.004	943.004	943.004	0.930626	0.930626	0.930626	0.930626	260.66	260.66	260.66	260.66	355.262	355.262	355.262	355.262
alln_128	COC(=O)CCN	-0.324981	-0.33157	-0.32223	-0.32223	0.0820249	0.08061	0.08736	0.08061	0.407006	0.40284	0.41767	0.40284	-0.121478	-0.12536	-0.12081	-0.12081	0.0181342	0.01766	0.01905	0.01812	19.0535	11.3281	23.7719	20.2461	62.7022	62.4696	62.8994	62.6887	1.803	1.407	3.2661	1.407	1012.04	828.89	1125.41	924.908	0.911266	0.903432	0.913656	0.912681	275.661	274.299	280.408	274.549	374.362	372.976	379.143	372.976
alln_129	N[C@@H]1CCS(=O)(=O)C1	-0.345893	-0.35233	-0.33915	-0.34416	0.082889	0.08115	0.08346	0.08346	0.428783	0.42215	0.43348	0.42762	-0.131502	-0.13559	-0.128075	-0.13035	0.0201688	0.01943	0.02121	0.01987	14.1892	10.1681	15.205	14.4102	76.2837	75.4871	76.4404	76.4404	4.92649	4.4378	5.571	4.4378	1082.81	1011.76	1137.96	1137.96	0.926601	0.924802	0.935508	0.925735	283.392	277.567	284.357	283.967	400.113	393.456	401.093	400.778
alln_13	Nc1cc2ccccc2c(=O)[nH]1	-0.27128	-0.27128	-0.27128	-0.27128	0.02564	0.02564	0.02564	0.02564	0.29692	0.29692	0.29692	0.29692	-0.12282	-0.12282	-0.12282	-0.12282	0.0254	0.0254	0.0254	0.0254	100.731	100.731	100.731	100.731	124.79	124.79	124.79	124.79	4.7653	4.7653	4.7653	4.7653	1190.79	1190.79	1190.79	1190.79	0.90255	0.90255	0.90255	0.90255	327.53	327.53	327.53	327.53	477.922	477.922	477.922	477.922
alln_130	COC(=O)CN	-0.336338	-0.33812	-0.3284	-0.33812	0.0804059	0.07879	0.08061	0.08061	0.416744	0.40841	0.41873	0.41873	-0.127966	-0.128755	-0.124195	-0.128755	0.0196505	0.01888	0.0198	0.0198	16.9868	14.5403	18.8335	16.9984	50.6317	50.4239	50.862	50.6194	1.89678	1.7864	2.6387	1.7864	742.386	674.747	868.374	731.201	0.924146	0.922783	0.924562	0.9242	248.744	248.108	248.858	248.858	327.729	326.286	327.983	327.983
alln_132	CC(=CCN)C	-0.30865	-0.31282	-0.3081	-0.3081	0.0838986	0.07878	0.09335	0.08356	0.392549	0.38937	0.40617	0.39166	-0.112376	-0.115905	-0.109735	-0.11227	0.0160848	0.01482	0.01725	0.01609	31.767	27.4045	32.6216	31.7464	71.7716	71.069	71.8238	71.8238	1.46236	0.9093	1.5542	1.5542	948.375	808.138	1129.89	994.364	0.913359	0.911085	0.92359	0.913605	273.937	268.161	274.721	273.95	372.144	366.509	372.348	372.323
alln_133	N[C@H]1CCS(=O)(=O)C1	-0.345245	-0.35229	-0.33915	-0.34416	0.082892	0.08116	0.08345	0.08345	0.428137	0.42215	0.43345	0.42761	-0.131176	-0.135565	-0.128075	-0.130355	0.020099	0.01943	0.0212	0.01987	14.0071	10.1681	15.2018	14.411	76.2794	75.4871	76.4413	76.4413	4.73839	4.4382	5.3741	4.4382	1086.21	995.747	1262.31	995.747	0.927127	0.924827	0.935767	0.926087	283.056	277.407	284.287	283.827	399.736	393.279	400.866	400.711
alln_134	N[C@@H]1CCCOC1	-0.323136	-0.32706	-0.31511	-0.32706	0.104176	0.09935	0.10468	0.10468	0.427312	0.41882	0.43174	0.43174	-0.10948	-0.11119	-0.1057	-0.11119	0.0140282	0.01334	0.01462	0.01432	12.3969	8.25395	14.2813	14.2813	69.2849	68.8204	69.5119	69.5119	1.45145	0.9926	2.1175	1.6301	946.82	894.077	962.811	962.811	0.937137	0.934912	0.941588	0.934912	264.505	262.039	265.739	265.739	366.958	364.43	368.225	368.225
alln_135	CC(C)c1ccc(CN)cc1	-0.306423	-0.30753	-0.30435	-0.30752	0.0561945	0.05351	0.06138	0.05352	0.362617	0.36104	0.36573	0.36104	-0.125114	-0.12701	-0.121485	-0.127	0.0216015	0.02018	0.02234	0.02234	63.5409	62.318	66.0729	62.3201	125.613	125.558	125.632	125.631	1.50827	1.1914	1.6734	1.6724	1538.91	1382.8	1703.47	1382.8	0.878191	0.875939	0.879287	0.879287	364.956	364.581	365.761	364.581	539.532	538.348	540.126	539.711
alln_137	CCNC(=S)N	-0.282049	-0.28423	-0.28109	-0.28109	0.0711925	0.06655	0.07406	0.07406	0.353241	0.35025	0.35515	0.35515	-0.105428	-0.10884	-0.103515	-0.103515	0.0157476	0.01509	0.01689	0.01509	38.8854	29.9706	41.986	41.986	73.8622	73.1728	74.1316	74.1316	5.72544	5.1349	6.0211	6.0211	979.67	876.64	1120.93	980.142	0.915473	0.913178	0.922783	0.913178	269.101	265.81	270.17	270.17	363.58	361.116	364.43	364.386
alln_138	NNC(=S)N	-0.285327	-0.29314	-0.283	-0.283	0.0746458	0.0633	0.07805	0.07805	0.359973	0.35644	0.36105	0.36105	-0.105341	-0.11492	-0.102475	-0.102475	0.0154579	0.01454	0.01853	0.01454	35.235	28.8534	37.5695	37.0611	57.1431	56.358	57.3699	57.3699	5.51536	4.2282	5.8892	5.8892	724.835	618.841	928.262	712.02	0.934372	0.932233	0.941774	0.932233	231.778	229.289	232.479	232.479	299.673	298.38	300.011	300.011
alln_139	NCc1cccc2ccccc12	-0.289542	-0.29213	-0.28619	-0.29213	0.0165655	0.01337	0.02005	0.01337	0.306107	0.3055	0.30697	0.3055	-0.136488	-0.13938	-0.13323	-0.13938	0.0304484	0.029	0.0318	0.0318	90.7813	89.7584	95.8777	89.7584	135.213	135.039	135.438	135.039	1.38093	1.3182	1.5061	1.3182	1514.15	1353.78	1579.49	1543.18	0.899554	0.896891	0.901663	0.901533	342.519	341.472	343.652	341.532	508.555	508.011	509.389	508.035
alln_14	COc1ccc(N)cc1	-0.264954	-0.27466	-0.26153	-0.26153	0.0585298	0.05731	0.05896	0.05896	0.323483	0.32049	0.33197	0.32049	-0.103212	-0.108675	-0.101285	-0.101285	0.0164667	0.016	0.01779	0.016	63.0274	60.0857	64.065	64.065	94.2201	93.4545	94.4902	94.4902	1.65809	1.6575	1.6583	1.6583	1067.5	1034.87	1079.01	1079.01	0.907072	0.905858	0.9075	0.9075	299.852	299.271	301.501	299.271	421.79	420.862	424.421	420.862
alln_140	CC(=O)N	-0.34011	-0.34011	-0.34011	-0.34011	0.09636	0.09636	0.09636	0.09636	0.43647	0.43647	0.43647	0.43647	-0.121875	-0.121875	-0.121875	-0.121875	0.01702	0.01702	0.01702	0.01702	13.318	13.318	13.318	13.318	35.2974	35.2974	35.2974	35.2974	3.9416	3.9416	3.9416	3.9416	514.305	514.305	514.305	514.305	0.949692	0.949692	0.949692	0.949692	201.838	201.838	201.838	201.838	249.548	249.548	249.548	249.548
alln_141	NCc1ccco1	-0.300627	-0.30111	-0.2944	-0.30099	0.0751159	0.07343	0.08189	0.07343	0.375743	0.37442	0.38014	0.37442	-0.112756	-0.11378	-0.106255	-0.11378	0.0169273	0.015	0.01729	0.01729	30.1278	29.5132	32.7546	29.5132	66.3537	65.8981	66.7095	66.4478	1.32951	1.1013	1.6804	1.3438	975.766	726.276	1052.55	1052.55	0.92278	0.918741	0.927291	0.922017	260.297	258.08	262.17	260.74	350.042	348.121	351.511	350.506
alln_142	NC[C@@H]1CCCO1	-0.316873	-0.32344	-0.31228	-0.31362	0.105516	0.09804	0.10941	0.10598	0.422389	0.41397	0.42891	0.4196	-0.105679	-0.109735	-0.102435	-0.10382	0.013227	0.01249	0.01449	0.01284	12.9191	9.94267	17.626	14.3054	69.2674	68.9867	69.8722	69.5811	1.80663	0.4759	2.6265	2.4301	980.844	759.473	1173.13	998.66	0.928455	0.917091	0.937116	0.922986	270.275	266.049	276.439	273.329	373.768	370.175	379.57	376.787
alln_143	NC[C@H]1CCCO1	-0.316055	-0.32344	-0.31228	-0.31362	0.104392	0.09804	0.10794	0.10598	0.420447	0.41555	0.42821	0.4196	-0.105831	-0.109735	-0.102435	-0.10382	0.0133266	0.0125	0.01449	0.01284	13.3531	9.94279	17.6267	14.3047	69.3302	68.9869	69.5808	69.5808	2.2718	0.8217	2.6262	2.4299	1027.25	885.738	1279.69	1013.79	0.927375	0.922756	0.937541	0.923444	270.99	265.759	273.609	273.189	374.595	369.821	377.224	376.778
alln_144	N[C@H]1C=CS(=O)(=O)C1	-0.350212	-0.3558	-0.34901	-0.34901	0.0269457	0.02642	0.02939	0.02642	0.377158	0.37543	0.38519	0.37543	-0.161633	-0.163205	-0.161295	-0.161295	0.0346358	0.03457	0.03465	0.03465	22.1627	21.1834	26.7161	21.1834	74.3923	74.2485	75.0609	74.2485	4.70325	4.4639	5.8161	4.4639	1200.69	897.532	1265.89	1265.89	0.928413	0.921635	0.929871	0.929871	275.823	275.007	279.617	275.007	385.318	384.524	389.007	384.524
alln_145	COCCNC(=S)N	-0.284121	-0.28906	-0.27645	-0.28456	0.0667073	0.06308	0.0713	0.0664	0.350828	0.34591	0.35314	0.35096	-0.108707	-0.11299	-0.103495	-0.10908	0.0168421	0.01535	0.01813	0.01695	31.7439	29.7744	50.8774	29.7856	89.6689	88.5968	91.5624	89.5273	4.60978	4.3614	6.8505	4.3661	1082.04	1040.44	1366.24	1068.49	0.891872	0.883653	0.905587	0.892576	313.657	304.02	318.08	313.3	439.947	429.557	443.098	439.725
alln_147	N[C@H]1CCCOC1	-0.32313	-0.32706	-0.31511	-0.32706	0.104175	0.09935	0.10468	0.10468	0.427305	0.41882	0.43174	0.43174	-0.109477	-0.11119	-0.1057	-0.11119	0.0140277	0.01334	0.01462	0.01432	12.393	8.25397	14.2798	14.2798	69.2864	68.8204	69.5148	69.5148	1.45166	0.9925	2.1175	1.6309	976.06	889.898	1149.54	889.898	0.937216	0.934887	0.941925	0.934887	264.468	261.869	265.749	265.749	366.927	364.271	368.231	368.231
alln_148	NC1COC1	-0.328502	-0.33099	-0.32807	-0.32807	0.102509	0.0987	0.10317	0.10317	0.431011	0.42969	0.43124	0.43124	-0.112996	-0.116145	-0.11245	-0.11245	0.0148138	0.01466	0.0157	0.01466	6.2712	6.07007	7.43052	6.07007	46.1002	45.9688	46.123	46.123	2.13761	2.0005	2.9279	2.0005	708.347	691.989	711.185	711.185	0.944081	0.942703	0.94432	0.94432	223.235	223.169	223.619	223.169	287.695	287.675	287.805	287.675
alln_15	Nc1nc2c(s1)C(=O)CCC2	-0.29506	-0.29506	-0.29506	-0.29506	0.01552	0.01552	0.01552	0.01552	0.31058	0.31058	0.31058	0.31058	-0.13977	-0.13977	-0.13977	-0.13977	0.03145	0.03145	0.03145	0.03145	70.8847	70.8846	70.8847	70.8847	114.635	114.635	114.635	114.635	4.0268	4.0268	4.0268	4.0268	1015	983.609	1046.39	983.609	0.90002	0.899943	0.900097	0.900097	326.918	326.868	326.968	326.868	474.582	474.534	474.629	474.534
alln_150	NC(=S)N1CCOCC1	-0.28492	-0.28492	-0.28492	-0.28492	0.05881	0.05881	0.05881	0.05881	0.34373	0.34373	0.34373	0.34373	-0.113055	-0.113055	-0.113055	-0.113055	0.01859	0.01859	0.01859	0.01859	43.1521	43.1521	43.1521	43.1521	97.9519	97.9519	97.9519	97.9519	4.4958	4.4958	4.4958	4.4958	1305.15	1265.6	1344.7	1344.7	0.915206	0.915078	0.915335	0.915335	304.824	304.739	304.909	304.739	438.153	438.063	438.244	438.063
alln_151	NC1=NC(=O)CS1	-0.33654	-0.33654	-0.33654	-0.33654	0.03427	0.03427	0.03427	0.03427	0.37081	0.37081	0.37081	0.37081	-0.151135	-0.151135	-0.151135	-0.151135	0.0308	0.0308	0.0308	0.0308	44.7009	44.7009	44.7009	44.7009	69.5454	69.5454	69.5454	69.5454	5.4143	5.4143	5.4143	5.4143	908.5	908.5	908.5	908.5	0.931155	0.931155	0.931155	0.931155	252.768	252.768	252.768	252.768	339.539	339.539	339.539	339.539
alln_152	NCCn1cccn1	-0.320774	-0.3235	-0.31483	-0.32316	0.0808217	0.07679	0.08802	0.08244	0.401595	0.39162	0.40722	0.4056	-0.119976	-0.120725	-0.1135	-0.12036	0.0179262	0.01598	0.0183	0.01786	30.8968	29.3944	38.2793	29.3944	77.7447	77.5353	78.6417	77.5353	2.05239	1.5322	3.6153	1.5322	1036.86	869.731	1303.51	1038.16	0.918693	0.90525	0.923307	0.918681	282.013	280.281	289.181	281.801	392.113	391.416	398.273	391.682
alln_153	CC(C)(C)OC(=O)CN	-0.330319	-0.33277	-0.32181	-0.33277	0.0829761	0.08097	0.08334	0.08334	0.413295	0.40505	0.41611	0.41611	-0.123672	-0.124715	-0.119285	-0.124715	0.0185036	0.01756	0.01869	0.01869	20.5931	16.25	22.2405	20.602	86.398	85.905	86.5855	86.3945	2.23395	2.1499	2.7244	2.1499	1280.05	1102.21	1398.74	1275.18	0.899092	0.898451	0.905369	0.898466	321.605	319.109	322.029	322.029	462.339	461.074	462.774	462.774
alln_154	CC(C)CN	-0.318021	-0.31804	-0.31795	-0.31804	0.101811	0.09847	0.10272	0.10272	0.419832	0.41642	0.42076	0.42076	-0.108105	-0.10974	-0.10766	-0.10766	0.0139176	0.01377	0.01446	0.01377	7.4905	4.18665	8.38934	8.38934	58.7011	58.4506	58.7693	58.7693	1.37113	1.3363	1.3806	1.3806	828.367	784.75	911.425	826.79	0.939529	0.938252	0.943228	0.938792	247.326	245.4	248.06	247.64	333.073	331.139	333.879	333.319
alln_155	C=CCN	-0.326084	-0.33013	-0.32305	-0.33013	0.0768645	0.07258	0.08566	0.07959	0.402949	0.39623	0.40972	0.40972	-0.12461	-0.125535	-0.118695	-0.12527	0.019284	0.01724	0.01989	0.01915	19.9062	18.0932	22.0762	18.0932	45.8344	45.3683	46.313	45.3683	1.14164	0.9302	1.5794	0.9302	657.789	567.094	737.824	647.75	0.942663	0.936372	0.947929	0.947929	216.639	214.191	219.361	214.191	274.402	272.043	276.812	272.043
alln_156	N=C(N)NC(=S)N	-0.289175	-0.28918	-0.28917	-0.28918	0.048105	0.0481	0.04811	0.0481	0.33728	0.33728	0.33728	0.33728	-0.120535	-0.12054	-0.12053	-0.12054	0.02154	0.02154	0.02154	0.02154	54.6422	54.6422	54.6423	54.6422	76.7694	76.7687	76.77	76.77	6.05355	6.0526	6.0545	6.0526	1026.61	989.225	1063.9	1063.9	0.918995	0.918864	0.919125	0.919125	266.944	266.869	267.019	266.869	361.305	361.23	361.381	361.23
alln_158	NC1=CC(=O)CCC1	-0.297344	-0.29739	-0.2973	-0.2973	0.0442659	0.04422	0.04431	0.04431	0.34161	0.34161	0.34161	0.34161	-0.126539	-0.126585	-0.126495	-0.126495	0.0234347	0.02342	0.02345	0.02342	46.3653	46.3634	46.3672	46.3672	81.7788	81.7769	81.7807	81.7769	6.14072	6.1371	6.1442	6.1442	1055.53	897.828	1206.87	1206.87	0.922765	0.922708	0.92282	0.92282	278.437	278.378	278.498	278.378	387.259	387.171	387.351	387.171
alln_159	C=CCNC(=S)N	-0.284638	-0.28734	-0.28265	-0.284	0.0546629	0.04351	0.06613	0.05502	0.339301	0.32616	0.3525	0.33902	-0.114987	-0.11957	-0.11012	-0.11449	0.0195287	0.0172	0.02192	0.01933	40.8961	21.0289	56.2471	37.4706	84.6748	83.1413	87.0132	83.8317	5.42658	4.9944	5.7431	5.5532	1062.74	852.832	1276.46	965.563	0.911208	0.897395	0.915738	0.915454	285.571	282.62	293.25	282.89	394.672	391.504	401.428	391.882
alln_161	NCCc1ccccc1	-0.317102	-0.31869	-0.3118	-0.31719	0.0573843	0.056	0.06413	0.056	0.374486	0.37319	0.37622	0.37319	-0.129859	-0.130595	-0.123835	-0.130595	0.0225223	0.0204	0.02285	0.02285	48.9735	46.3681	52.8955	46.3682	98.8061	98.5164	99.1788	98.5164	1.32696	1.2203	1.9139	1.2203	1289.81	1208.13	1351.1	1348.71	0.904694	0.897536	0.909162	0.908997	310.848	308.071	315.641	308.071	443.417	440.65	448.376	440.65
alln_162	C#CCN	-0.337378	-0.33768	-0.33284	-0.33768	0.0903387	0.08731	0.09054	0.09054	0.427717	0.42015	0.42822	0.42822	-0.12352	-0.12357	-0.122765	-0.12357	0.0178369	0.01783	0.01794	0.01783	24.5292	24.4273	26.0631	24.4273	41.6652	41.5169	41.6751	41.6751	0.845481	0.7888	1.6983	0.7888	646.705	643.228	699.014	643.228	0.937028	0.935512	0.937128	0.937128	212.418	212.391	212.821	212.391	264.052	264.045	264.162	264.045
alln_163	NCc1cccs1	-0.305886	-0.30774	-0.30205	-0.30774	0.0486207	0.04603	0.05398	0.04603	0.354506	0.35377	0.35603	0.35377	-0.128633	-0.130855	-0.124035	-0.130855	0.023356	0.02161	0.0242	0.0242	39.169	37.9616	41.6668	37.9616	80.7624	80.6869	80.9185	80.6869	1.47404	1.307	1.8196	1.307	943.444	697.186	1038.29	1038.29	0.922601	0.920376	0.92372	0.92372	272.265	272.091	272.651	272.091	374.354	373.701	374.675	374.675
alln_164	NCc1ccncc1	-0.33072	-0.33072	-0.33072	-0.33072	0.03269	0.03269	0.03269	0.03269	0.36341	0.36341	0.36341	0.36341	-0.149015	-0.149015	-0.149015	-0.149015	0.03055	0.03055	0.03055	0.03055	40.1105	40.1105	40.1105	40.1105	81.4571	81.4571	81.4571	81.4571	1.2232	1.2232	1.2232	1.2232	998.419	998.419	998.419	998.419	0.922292	0.922292	0.922292	0.922292	277.401	277.401	277.401	277.401	384.802	384.802	384.802	384.802
alln_167	CC1(C)CC(=O)C=C(N)C1	-0.2963	-0.2963	-0.2963	-0.2963	0.04392	0.04392	0.04392	0.04392	0.34022	0.34022	0.34022	0.34022	-0.12619	-0.12619	-0.12619	-0.12619	0.0234	0.0234	0.0234	0.0234	39.773	39.773	39.773	39.773	104.851	104.851	104.851	104.851	6.06615	6.0661	6.0662	6.0662	1398.89	1335.72	1462.07	1335.72	0.914286	0.914153	0.914419	0.914419	320.549	320.459	320.639	320.459	471.778	471.682	471.874	471.682
alln_169	C[C@@H]1CCC[C@H](N)C1	-0.320845	-0.32085	-0.31263	-0.32085	0.104284	0.09405	0.10429	0.10429	0.42513	0.40668	0.42514	0.42514	-0.108281	-0.10929	-0.10828	-0.10828	0.0137905	0.01379	0.01469	0.01379	18.735	7.49408	18.7414	18.7414	89.7857	87.8588	89.7868	89.7868	1.31725	1.3172	1.4077	1.3172	1263.51	1222.68	1263.54	1263.54	0.920116	0.920106	0.938206	0.920106	301.584	290.54	301.59	301.59	434.66	423.185	434.666	434.666
alln_170	CCCCN	-0.319576	-0.32103	-0.31564	-0.32103	0.1051	0.09889	0.10941	0.10892	0.424677	0.41803	0.42995	0.42995	-0.107238	-0.11014	-0.10539	-0.106055	0.0135467	0.01293	0.01451	0.01308	10.8463	6.8375	14.8289	14.8289	58.7133	58.2725	59.037	59.037	1.34326	1.2307	1.5201	1.3038	825.593	690.108	987.799	696.255	0.926218	0.916487	0.939403	0.916487	253.561	246.86	258.31	258.31	338.381	332.069	342.511	342.511
alln_171	NCc1ccc2c(c1)OCO2	-0.282276	-0.28472	-0.27818	-0.28472	0.0558271	0.05272	0.06077	0.05272	0.338103	0.33744	0.3398	0.33744	-0.113224	-0.116	-0.109125	-0.116	0.0189757	0.01752	0.01994	0.01994	63.9519	62.659	67.606	62.6591	104.904	104.251	105.033	105.033	1.46505	1.02	1.6717	1.6717	1213.2	1113.61	1323.36	1323.36	0.896681	0.894549	0.898425	0.897516	323.643	322.149	324.219	323.669	464.866	463.001	465.656	465.574
alln_172	COc1ccccc1CN	-0.295125	-0.2978	-0.29092	-0.2978	0.0586394	0.05499	0.06438	0.05499	0.353764	0.35278	0.3553	0.35279	-0.118243	-0.121405	-0.11327	-0.121405	0.0197884	0.01806	0.02089	0.02089	54.0522	52.6965	56.1782	52.6979	104.441	104.423	104.469	104.424	2.2698	2.009	2.4351	2.4347	1212.3	860.477	1376.25	860.477	0.899229	0.896003	0.901272	0.901272	322.698	321.621	324.351	321.621	464.802	464.061	465.866	464.061
alln_173	CC(C)(C)N	-0.32255	-0.32255	-0.32255	-0.32255	0.0947	0.0947	0.0947	0.0947	0.41725	0.41725	0.41725	0.41725	-0.113925	-0.113925	-0.113925	-0.113925	0.01555	0.01555	0.01555	0.01555	1.75664	1.75664	1.75664	1.75664	59.1994	59.1994	59.1994	59.1994	1.2405	1.2405	1.2405	1.2405	752.915	752.915	752.915	752.915	0.947101	0.947101	0.947101	0.947101	243.92	243.92	243.92	243.92	330.172	330.172	330.172	330.172
alln_174	Cc1csc(CN)n1	-0.31315	-0.31315	-0.31315	-0.31315	0.04421	0.04421	0.04421	0.04421	0.35736	0.35736	0.35736	0.35736	-0.13447	-0.13447	-0.13447	-0.13447	0.0253	0.0253	0.0253	0.0253	45.8569	45.8569	45.8569	45.8569	88.997	88.997	88.997	88.997	1.7119	1.7119	1.7119	1.7119	1134.49	1134.49	1134.49	1134.49	0.905996	0.905996	0.905996	0.905996	295.52	295.52	295.52	295.52	411.95	411.95	411.95	411.95
alln_175	NC(=S)Nc1ccccc1	-0.289267	-0.28927	-0.28853	-0.28927	0.0250819	0.02505	0.03315	0.02505	0.314349	0.31432	0.32168	0.31432	-0.132093	-0.13211	-0.12769	-0.13211	0.0277505	0.02534	0.02776	0.02776	95.5583	76.604	95.6332	95.6332	120.189	117.874	120.198	120.198	5.37719	4.7426	5.3797	5.3797	1313.75	1096.5	1408.82	1219.57	0.89297	0.892512	0.896035	0.893405	326.269	324.531	326.461	326.091	467.62	466.093	467.673	467.579
alln_176	CCC(N)CC	-0.320407	-0.32172	-0.31907	-0.32172	0.104414	0.09691	0.10704	0.1034	0.424821	0.41598	0.42797	0.42512	-0.107997	-0.11108	-0.10677	-0.10916	0.0137297	0.01336	0.01483	0.01401	13.3352	6.67044	16.7206	16.7206	70.6741	69.7044	70.916	70.916	1.25196	1.1717	1.3754	1.1717	979.592	888.798	1112.02	927.015	0.923057	0.920554	0.937272	0.921377	275.203	267.66	276.82	275.81	380.697	373.635	382.511	380.93
alln_177	NCc1ccc(F)cc1F	-0.317726	-0.32268	-0.31694	-0.31694	0.0475309	0.04465	0.04799	0.04799	0.365257	0.36493	0.36733	0.36493	-0.135097	-0.139015	-0.134475	-0.134475	0.024987	0.02478	0.0263	0.02478	49.9784	47.3864	50.3875	50.3864	86.6756	86.6045	87.1213	86.6045	2.33371	2.2772	2.6887	2.2783	1120.36	964.888	1168.45	1091.57	0.907838	0.907747	0.908296	0.907747	302.337	302.249	302.919	302.279	427.586	427.382	429.023	427.399
alln_178	CCCN	-0.320214	-0.32132	-0.31965	-0.32132	0.105688	0.10374	0.10951	0.10951	0.425902	0.42339	0.43083	0.43083	-0.107263	-0.107955	-0.105905	-0.105905	0.0135101	0.01302	0.01376	0.01302	6.67553	4.97544	10.0106	10.0106	46.822	46.7526	46.9582	46.9582	1.33672	1.2673	1.3721	1.2673	686.051	615.238	762.895	680.135	0.940817	0.933895	0.944441	0.933895	224.586	223.04	227.52	227.52	288.786	287.482	291.239	291.239
alln_179	NCc1ccccc1F	-0.318924	-0.32281	-0.31622	-0.31855	0.0469917	0.04484	0.05322	0.04484	0.365916	0.36339	0.37192	0.36339	-0.135966	-0.136855	-0.1315	-0.136855	0.025271	0.0234	0.02577	0.02577	47.1827	46.1535	49.4925	46.315	86.5701	86.3119	86.8654	86.6479	1.89514	1.08	2.0915	2.0425	1197.77	952.468	1257.19	1257.19	0.917858	0.913804	0.919128	0.919088	290.345	289.701	292.871	289.701	409.076	408.539	411.855	408.539
alln_18	CNC(=O)Oc1ccc(N)cc1	-0.274518	-0.29065	-0.27434	-0.27434	0.0589845	0.04028	0.05917	0.05917	0.333503	0.33093	0.33361	0.33351	-0.107767	-0.125185	-0.107585	-0.107585	0.0174137	0.01735	0.02368	0.01735	82.7894	63.5694	83.76	83.7542	116.617	115.324	116.742	116.741	1.36169	1.2868	6.4937	1.2873	1459.16	1163.41	1567.66	1414.75	0.867619	0.866827	0.872501	0.867304	360.466	357.319	360.95	360.6	520.071	517.616	520.407	520.079
alln_180	NCCc1ccccn1	-0.317227	-0.32646	-0.30688	-0.32139	0.035242	0.03053	0.04634	0.03571	0.352469	0.33741	0.37032	0.3571	-0.140993	-0.144435	-0.1377	-0.14284	0.0282121	0.02582	0.02865	0.02857	47.03	43.3976	55.5726	43.3976	93.8849	93.4165	94.8079	93.4165	1.92183	1.2328	2.8907	1.4515	1159.1	929.719	1417.81	1206.11	0.905295	0.896224	0.908629	0.908323	305.302	303.651	310.781	303.741	432.045	429.884	437.099	430.913
alln_181	CC1(N)CCCCC1	-0.319243	-0.32139	-0.31735	-0.31916	0.0974953	0.09409	0.09939	0.09615	0.416738	0.41144	0.42056	0.41531	-0.110874	-0.11163	-0.109215	-0.111505	0.0147509	0.01429	0.01514	0.01497	11.8608	10.365	12.4478	12.4478	89.0666	88.497	89.1885	89.1885	1.15273	1.1002	1.3356	1.1002	1219.47	1010.89	1269.07	1269.07	0.933833	0.932803	0.935226	0.932803	293.398	292.41	294.11	294.11	426.443	425.243	427.291	427.291
alln_183	C[C@@H](N)c1ccc(F)cc1	-0.313556	-0.31541	-0.31297	-0.31305	0.0478349	0.04326	0.05037	0.04895	0.361391	0.35867	0.36334	0.362	-0.13286	-0.136075	-0.1313	-0.13205	0.0244251	0.02372	0.02581	0.02408	49.789	49.1566	53.8405	49.4929	99.0651	98.8105	99.2667	99.1198	2.22006	0.6782	2.7721	2.6327	1249	1111.73	1265.05	1259.75	0.902984	0.902183	0.904894	0.902183	318.303	316.62	318.81	318.81	458.197	455.826	458.685	458.685
alln_184	NC1=NCCCCC1	-0.302413	-0.30341	-0.3018	-0.3024	0.0971797	0.09457	0.09721	0.09721	0.399593	0.39759	0.39962	0.39961	-0.102617	-0.10442	-0.102585	-0.102595	0.0131781	0.01317	0.0137	0.01317	26.7199	23.5187	28.191	26.7428	84.1777	83.6184	84.184	84.1836	2.47947	2.1875	2.5437	2.4811	1152.14	859.434	1256.16	1137.92	0.926688	0.92636	0.926983	0.926635	285.527	284.68	285.58	285.58	404.711	403.103	404.789	404.789
alln_185	NC1=NCCCS1	-0.305032	-0.30561	-0.30447	-0.30447	0.0840706	0.08179	0.08629	0.08629	0.389103	0.3874	0.39076	0.39076	-0.110481	-0.11191	-0.10909	-0.10909	0.0156887	0.01523	0.01616	0.01523	34.851	34.8486	34.8535	34.8486	79.3893	79.3269	79.4534	79.3269	1.34003	1.3298	1.3505	1.3298	976.393	766.189	1149.28	1149.28	0.929669	0.929342	0.930002	0.930002	268.29	268.11	268.49	268.11	370.402	370.227	370.619	370.227
alln_186	C[C@@H]1CCC[C@@H](N)C1	-0.317895	-0.32012	-0.31592	-0.31743	0.099282	0.09618	0.10173	0.09877	0.417177	0.4121	0.42185	0.4162	-0.109307	-0.10987	-0.109195	-0.10933	0.0143202	0.01413	0.01465	0.01436	14.0073	11.2012	14.4447	13.9159	89.1213	88.1788	89.1896	89.1896	1.2309	1.1678	1.2681	1.2441	935.613	898.485	1350.4	898.485	0.925029	0.924614	0.930859	0.924614	298.478	295.11	298.77	298.77	431.393	428.13	431.738	431.738
alln_187	N[C@H]1CCCc2cccnc12	-0.316526	-0.32409	-0.30858	-0.31864	0.0347837	0.03393	0.03941	0.03426	0.351309	0.34483	0.36313	0.3529	-0.140871	-0.142525	-0.13507	-0.14219	0.0282475	0.02614	0.02865	0.02865	54.0679	52.5986	56.2026	54.1553	113.376	113.001	113.675	113.351	2.66703	1.3217	3.115	2.9601	1364.47	1249.55	1569.62	1270.36	0.908282	0.906174	0.911149	0.907554	326.594	325.311	327.271	326.871	480.414	479.823	480.897	480.448
alln_188	NCc1cccnc1	-0.32435	-0.32435	-0.32435	-0.32435	0.031345	0.03134	0.03135	0.03134	0.355695	0.35569	0.3557	0.35569	-0.146503	-0.146505	-0.1465	-0.146505	0.03017	0.03017	0.03017	0.03017	42.7031	42.703	42.7032	42.703	81.5443	81.5443	81.5443	81.5443	1.9851	1.9849	1.9853	1.9853	961.873	930.838	992.893	992.893	0.921885	0.921875	0.921894	0.921894	277.621	277.621	277.621	277.621	385.005	384.999	385.011	385.011
alln_189	C[C@H](N)c1ccccc1	-0.314655	-0.31468	-0.31423	-0.31468	0.0592585	0.05839	0.05931	0.05931	0.373913	0.37262	0.37399	0.37399	-0.127698	-0.12792	-0.127685	-0.127685	0.021809	0.0218	0.02196	0.0218	48.8044	48.5609	52.9124	48.5609	99.0547	99.0475	99.1768	99.0475	1.36715	1.3621	1.4523	1.3621	1342.33	1189.59	1351.38	1351.38	0.908306	0.908161	0.910745	0.908161	308.599	306.371	308.731	308.731	441.28	438.27	441.458	441.458
alln_19	COc1ccccc1N	-0.269249	-0.27959	-0.26678	-0.26678	0.0695949	0.06279	0.07122	0.07122	0.338844	0.338	0.34238	0.338	-0.0998273	-0.1084	-0.09778	-0.09778	0.0147222	0.01414	0.01716	0.01414	55.4598	52.9445	56.0605	56.0605	93.4339	92.2872	93.7078	93.7078	1.55064	1.2418	1.6244	1.6244	1227.51	947.396	1266.62	1266.62	0.9126	0.911918	0.91574	0.911918	295.842	295.161	295.961	295.961	417.141	416.926	418.226	416.926
alln_190	C[C@H]1CCC[C@@H](N)C1	-0.320845	-0.32085	-0.31263	-0.32085	0.104284	0.09405	0.10429	0.10429	0.42513	0.40668	0.42514	0.42514	-0.108281	-0.10929	-0.10828	-0.10828	0.0137905	0.01379	0.01469	0.01379	18.735	7.49408	18.7414	18.7414	89.7857	87.8588	89.7868	89.7868	1.31725	1.3172	1.4077	1.3172	1310.85	1190.92	1310.92	1310.92	0.920286	0.920276	0.937797	0.920276	301.584	290.75	301.59	301.59	434.78	423.367	434.787	434.787
alln_191	Cc1ccc(CN)cc1	-0.30531	-0.30727	-0.30393	-0.30393	0.0574333	0.05325	0.06038	0.06038	0.362744	0.36052	0.36431	0.36431	-0.123939	-0.12701	-0.121775	-0.121775	0.0211848	0.02035	0.02237	0.02035	58.2389	56.0431	59.7856	59.7856	100.834	100.803	100.878	100.803	1.40141	1.1989	1.6889	1.1989	1252.07	1231.88	1280.75	1231.88	0.898935	0.897749	0.900619	0.897749	314.117	313.911	314.261	314.261	446.172	445.597	446.988	445.597
alln_192	Cc1ccc(CN)o1	-0.288669	-0.28921	-0.28248	-0.28921	0.0788131	0.07806	0.08598	0.07806	0.367483	0.36727	0.36901	0.36727	-0.104928	-0.105575	-0.09825	-0.105575	0.0149816	0.0131	0.01517	0.01517	35.2178	34.7131	40.176	34.7135	80.0418	79.9485	80.3854	80.0247	1.57361	1.1538	1.6756	1.6755	1008.78	892.42	1115.53	892.42	0.899347	0.896866	0.900096	0.899882	293.363	292.39	294.68	293.121	402.969	401.469	404.01	402.83
alln_193	NC1Cc2ccccc2C1	-0.311365	-0.31307	-0.30896	-0.31307	0.0551612	0.05368	0.05725	0.05368	0.366526	0.36621	0.36675	0.36675	-0.128102	-0.129695	-0.125855	-0.129695	0.0223906	0.02163	0.02293	0.02293	54.2101	50.2934	59.7338	50.2934	106.951	106.579	107.476	106.579	1.27007	1.092	1.5212	1.092	1228.56	1168.38	1313.44	1168.38	0.906095	0.902945	0.908328	0.908328	316.17	314.801	318.101	314.801	455.939	454.666	457.735	454.666
alln_194	NCCc1cccnc1	-0.32665	-0.32968	-0.32224	-0.32709	0.0382599	0.03577	0.04545	0.03706	0.36491	0.36152	0.37044	0.36415	-0.144195	-0.14639	-0.138865	-0.145015	0.0285005	0.02629	0.02923	0.02887	46.8804	44.2619	50.84	44.3366	93.4996	93.1832	93.8734	93.1832	2.69174	1.9155	3.7546	2.0126	1141.26	836.292	1289.97	1037.09	0.908423	0.901363	0.913235	0.913235	303.914	301.141	308.421	301.141	431.321	428.847	435.852	428.847
alln_195	C[C@@H](N)c1ccccc1	-0.314632	-0.31468	-0.31422	-0.31468	0.0592122	0.05838	0.05931	0.05931	0.373844	0.3726	0.37399	0.37399	-0.12771	-0.12792	-0.127685	-0.127685	0.0218169	0.0218	0.02196	0.0218	49.0203	48.5604	52.9124	48.5604	99.0611	99.0474	99.1771	99.0474	1.37155	1.362	1.4523	1.362	1070.64	1047.33	1267.85	1047.33	0.9085	0.908212	0.911157	0.908212	308.359	306.051	308.611	308.611	440.905	437.88	441.237	441.237
alln_196	NC(=S)c1ccccc1	-0.29102	-0.29102	-0.29102	-0.29102	-0.00011	-0.00011	-0.00011	-0.00011	0.29091	0.29091	0.29091	0.29091	-0.145565	-0.145565	-0.145565	-0.145565	0.03642	0.03642	0.03642	0.03642	73.1041	73.104	73.1042	73.1042	108.805	108.805	108.805	108.805	4.3693	4.3693	4.3693	4.3693	1342.34	1138.96	1545.73	1545.73	0.910572	0.910493	0.910651	0.910493	302.681	302.641	302.721	302.721	430.253	430.224	430.282	430.282
alln_197	COc1cc(CN)cc(OC)c1	-0.289114	-0.29638	-0.27968	-0.29146	0.0631988	0.05713	0.07033	0.06073	0.352312	0.35001	0.35596	0.35219	-0.112957	-0.119625	-0.104675	-0.115365	0.018124	0.01565	0.02024	0.01889	64.7347	62.0881	68.9603	62.0891	123.82	123.39	124.086	123.937	1.7658	0.1988	3.8265	2.1826	1528.58	1232.85	1839.13	1575.73	0.869426	0.867381	0.870665	0.870126	370.896	369.68	371.72	370.98	544.502	542.983	545.712	545.346
alln_199	NCc1ccc(Cl)s1	-0.30335	-0.30622	-0.2996	-0.30622	0.0376094	0.03408	0.04222	0.03408	0.340959	0.3403	0.34182	0.3403	-0.13287	-0.13607	-0.12869	-0.13607	0.0259079	0.02422	0.0272	0.0272	56.7072	55.5799	58.1799	55.5799	94.3916	94.3288	94.4736	94.3288	2.0963	1.1337	3.3538	1.1337	1126.35	896.33	1277.03	1173.77	0.905435	0.903841	0.906811	0.906811	299.879	299.59	300.21	299.59	420.706	419.612	421.509	421.057
alln_2	Nc1cccnc1	-0.29223	-0.29223	-0.29223	-0.29223	0.04255	0.04255	0.04255	0.04255	0.33478	0.33478	0.33478	0.33478	-0.12484	-0.12484	-0.12484	-0.12484	0.02328	0.02328	0.02328	0.02328	47.6626	47.6626	47.6626	47.6626	70.9426	70.9426	70.9426	70.9426	3.3407	3.3407	3.3407	3.3407	836.017	836.017	836.017	836.017	0.936935	0.936935	0.936935	0.936935	248.331	248.331	248.331	248.331	333.722	333.722	333.722	333.722
alln_20	Cc1cccc(C)c1N	-0.27355	-0.27355	-0.27355	-0.27355	0.07066	0.07066	0.07066	0.07066	0.34421	0.34421	0.34421	0.34421	-0.101445	-0.101445	-0.101445	-0.101445	0.01495	0.01495	0.01495	0.01495	57.5103	57.5103	57.5103	57.5103	101.692	101.692	101.692	101.692	1.7758	1.7758	1.7758	1.7758	1157.03	1157.03	1157.03	1157.03	0.91707	0.91707	0.91707	0.91707	301.972	301.972	301.972	301.972	433.338	433.338	433.338	433.338
alln_200	CCn1nccc1CN	-0.316797	-0.3184	-0.31478	-0.3167	0.0776961	0.07436	0.08018	0.07691	0.394493	0.39274	0.39618	0.39361	-0.119551	-0.122015	-0.1173	-0.119895	0.0181143	0.01742	0.01895	0.01826	32.9954	31.4301	33.747	32.6459	90.7057	90.3389	90.7217	90.7148	3.38875	3.2923	3.4245	3.3729	1300.52	924.873	1414.25	1341.39	0.908145	0.905967	0.911701	0.906515	306.78	304.891	308.181	307.621	437.26	435.618	438.891	437.885
alln_2008	NC1=CC=NC=C1	-0.30617	-0.30617	-0.30617	-0.30617	0.05591	0.05591	0.05591	0.05591	0.36208	0.36208	0.36208	0.36208	-0.12513	-0.12513	-0.12513	-0.12513	0.02162	0.02162	0.02162	0.02162	45.1734	45.1734	45.1734	45.1734	70.4054	70.4054	70.4054	70.4054	4.1432	4.1432	4.1432	4.1432	852.058	852.058	852.058	852.058	0.93732	0.93732	0.93732	0.93732	248.041	248.041	248.041	248.041	333.342	333.342	333.342	333.342
alln_201	COc1ccc(CN)cc1OC	-0.276552	-0.28567	-0.2722	-0.27855	0.0666319	0.06375	0.07165	0.06375	0.343183	0.3423	0.35002	0.3423	-0.10496	-0.11066	-0.100475	-0.1074	0.0160683	0.01466	0.01749	0.01685	65.447	63.9875	67.8918	63.9875	124.31	122.739	124.432	124.389	1.47022	1.3817	2.6477	1.3817	1361.91	1273.61	1541.86	1448.76	0.870586	0.868769	0.871629	0.871629	369.891	369.6	370.38	369.72	543.377	541.991	544.118	543.978
alln_202	N[C@@H]1CCCc2cccnc12	-0.31654	-0.32409	-0.30859	-0.31866	0.0347819	0.03393	0.03941	0.03426	0.351322	0.34485	0.36313	0.35292	-0.140879	-0.142525	-0.13507	-0.1422	0.0282491	0.02614	0.02865	0.02865	54.0687	52.5911	56.2002	54.1568	113.375	113.001	113.675	113.348	2.66742	1.3217	3.1166	2.9605	1375.53	1102.81	1579.41	1236.06	0.908518	0.906556	0.910652	0.908144	326.497	325.341	327.091	326.721	480.388	479.524	480.824	480.586
alln_203	NC(=S)Nc1ccccn1	-0.288951	-0.29376	-0.28895	-0.28895	0.0141299	0.01338	0.01413	0.01413	0.303081	0.30308	0.30714	0.30308	-0.13741	-0.14019	-0.13741	-0.13741	0.0311501	0.03115	0.03199	0.03115	105.206	103.458	105.206	105.206	117.36	117.36	117.635	117.36	5.9714	5.9508	5.9714	5.9714	1271.59	1271.57	1542.66	1271.57	0.894246	0.894246	0.896148	0.894246	319.221	319.121	319.221	319.221	453.52	453.52	454.797	453.52
alln_204	COc1cccc(CN)c1	-0.296905	-0.29943	-0.2913	-0.29943	0.0553581	0.05249	0.06181	0.05319	0.352263	0.3508	0.35476	0.35262	-0.120774	-0.12312	-0.115345	-0.12312	0.020718	0.01878	0.02153	0.02149	56.82	52.8788	62.9832	58.148	105.311	104.528	105.707	105.707	1.67644	0.7694	2.5504	2.5504	1330.64	1107.41	1572.36	1392.39	0.892697	0.889862	0.89459	0.893262	327.792	326.001	328.871	327.951	470.68	468.315	471.73	471.47
alln_205	NC(=S)NCc1ccccc1	-0.283778	-0.28734	-0.28265	-0.28299	0.0373843	0.03519	0.04638	0.03519	0.321162	0.31818	0.33372	0.31818	-0.123197	-0.123905	-0.12048	-0.1239	0.0236469	0.02175	0.02412	0.02412	67.8449	57.3049	74.3817	69.5902	127.036	126.736	128.75	126.736	5.62697	5.0195	5.7703	5.7703	1517.91	1329.43	1669.63	1547.16	0.884047	0.874041	0.885889	0.885551	351.247	350.021	358.191	350.111	514.501	513.337	520.887	513.337
alln_206	NCCOc1ccccc1	-0.30001	-0.30139	-0.29324	-0.30139	0.0544451	0.05275	0.06026	0.05369	0.354455	0.34662	0.35535	0.35508	-0.122782	-0.12385	-0.11649	-0.12385	0.0212717	0.01919	0.0216	0.0216	57.7741	54.405	63.5601	57.8287	104.456	103.515	105.04	104.618	1.55738	1.212	2.5864	1.5603	1348.34	1004.09	1529.63	1447.84	0.886911	0.879063	0.900971	0.885161	330.954	321.961	335.741	332.111	472.835	464.563	476.772	473.95
alln_207	CSc1ccc(CN)cc1	-0.298236	-0.30874	-0.28277	-0.30864	0.0414999	0.03547	0.0483	0.03547	0.339735	0.33107	0.34598	0.34411	-0.128368	-0.136615	-0.117235	-0.136585	0.0243153	0.02076	0.02711	0.02711	75.8001	67.8326	84.1724	71.7533	121.996	121.225	123.14	121.495	1.71698	1.1245	2.6197	1.1245	1227.4	1058.55	1414.1	1242.47	0.885697	0.882138	0.888548	0.884953	345.344	342.641	347.331	346.681	503.005	499.522	505.3	505.3
alln_208	C[C@H]1CCC[C@H](N)C1	-0.317895	-0.32012	-0.31595	-0.31743	0.099282	0.09617	0.10173	0.09877	0.417177	0.41212	0.42185	0.4162	-0.109307	-0.10989	-0.109195	-0.10933	0.0143202	0.01413	0.01465	0.01436	14.0073	11.2078	14.4447	13.9159	89.1213	88.1805	89.1896	89.1896	1.2309	1.1678	1.2681	1.2441	1358.38	1268.07	1522.35	1324.08	0.924898	0.92448	0.930928	0.92448	298.464	295.14	298.71	298.71	431.273	428.243	431.514	431.514
alln_209	C[C@H](N)c1ccc(F)cc1	-0.313582	-0.31541	-0.31297	-0.31305	0.0477226	0.04326	0.05037	0.04895	0.361304	0.35867	0.36334	0.362	-0.13293	-0.136075	-0.1313	-0.13205	0.0244564	0.02372	0.02581	0.02408	49.6095	49.1568	53.8391	49.4929	99.0562	98.8105	99.2666	99.1198	2.19562	0.6782	2.7719	2.6327	1027.18	1008.61	1270.52	1018.15	0.903014	0.902445	0.904893	0.902445	318.305	316.36	318.63	318.63	458.226	455.452	458.496	458.496
alln_21	COc1cccc(N)c1	-0.274423	-0.27662	-0.27267	-0.27662	0.0695322	0.06802	0.07074	0.06802	0.343955	0.34341	0.34464	0.34464	-0.102445	-0.1043	-0.100965	-0.1043	0.0152592	0.01484	0.01578	0.01578	59.1067	57.0195	61.7299	61.7299	94.2752	94.1262	94.4621	94.4621	1.80441	0.9227	2.5061	0.9227	1088.09	1020.84	1164.57	1020.84	0.9077	0.907609	0.90786	0.907609	298.986	298.881	299.101	298.981	420.401	420.29	420.632	420.326
alln_214	Cc1nc(CN)cs1	-0.312211	-0.31237	-0.31127	-0.31237	0.0397483	0.0394	0.04181	0.0394	0.35196	0.35177	0.35309	0.35177	-0.136232	-0.136485	-0.134735	-0.136485	0.0263685	0.02571	0.02648	0.02648	42.5303	42.3469	43.6141	42.3469	89.1981	89.1107	89.2128	89.2128	2.01751	1.1254	2.1685	2.1685	1006	869.548	1180.12	1106.7	0.902119	0.901473	0.902578	0.901871	297.961	297.76	298.21	298.21	414.39	413.631	414.738	414.738
alln_215	CC(C)(C)C(=O)CN	-0.319035	-0.32082	-0.31903	-0.31903	0.0539022	0.05093	0.05391	0.05391	0.372937	0.37174	0.37294	0.37294	-0.132566	-0.134945	-0.13256	-0.13256	0.0235624	0.02356	0.02449	0.02356	13.9594	11.3168	13.9663	13.9663	81.8349	81.8339	82.205	81.8339	2.30865	2.3074	2.7866	2.3074	1266.02	1162.05	1370.18	1162.05	0.924171	0.924042	0.929801	0.924042	297.99	294.289	298.079	298.079	429.738	425.618	429.842	429.842
alln_216	N#CCCN	-0.343989	-0.34925	-0.34327	-0.34327	0.0806174	0.07895	0.08612	0.07895	0.424606	0.42222	0.43537	0.42222	-0.131686	-0.133745	-0.130405	-0.13216	0.0204262	0.01988	0.02093	0.02068	16.7609	15.7541	23.8536	15.7574	47.0901	46.9834	47.6638	47.0854	3.74178	3.5359	4.3478	3.5383	681.984	581.187	768.088	709.336	0.93603	0.926702	0.938044	0.937789	229.546	228.8	233.44	228.94	296.144	295.659	299.216	295.81
alln_218	NCC1CC1	-0.321027	-0.3241	-0.32044	-0.32044	0.110516	0.10662	0.11119	0.11119	0.431543	0.43072	0.43167	0.43163	-0.105255	-0.10874	-0.104625	-0.104625	0.0128387	0.01268	0.01373	0.01268	9.72573	5.85244	10.8189	10.1857	54.8797	54.4862	54.9954	54.9221	1.39061	1.1727	1.4273	1.4269	811.683	663.186	980.6	893.526	0.935494	0.930765	0.943551	0.935277	239.411	234.72	241.42	239.7	315.165	309.919	316.752	315.637
alln_22	Cn1cnc2cc(N)ccc12	-0.26479	-0.26479	-0.26479	-0.26479	0.04528	0.04528	0.04528	0.04528	0.31007	0.31007	0.31007	0.31007	-0.109755	-0.109755	-0.109755	-0.109755	0.01942	0.01942	0.01942	0.01942	85.3563	85.3563	85.3563	85.3563	114.936	114.936	114.936	114.936	3.3589	3.3589	3.3589	3.3589	1007.27	1007.27	1007.27	1007.27	0.901919	0.901919	0.901919	0.901919	321.851	321.851	321.851	321.851	465.059	465.059	465.059	465.059
alln_220	NCc1cn[nH]n1	-0.332399	-0.33298	-0.33013	-0.33298	0.063268	0.06267	0.06576	0.06267	0.395667	0.39496	0.39589	0.39565	-0.134565	-0.135155	-0.132185	-0.135155	0.0228814	0.02207	0.02308	0.02308	27.4287	26.2611	28.8588	27.1409	60.1396	60.0246	60.5985	60.0246	1.11684	0.9769	1.6136	0.9769	854.997	832.713	886.467	832.713	0.927589	0.924955	0.928037	0.928037	250.395	250.149	252.099	250.149	332.847	332.599	334.821	332.599
alln_221	CCOCCCN	-0.317589	-0.32485	-0.30896	-0.31719	0.107604	0.10313	0.11371	0.11229	0.425193	0.41621	0.43139	0.42948	-0.104993	-0.109155	-0.100855	-0.10245	0.0129739	0.01191	0.01381	0.01222	17.5942	12.2671	22.2008	18.2349	75.222	74.429	75.8338	75.6121	1.43147	0.9668	2.415	1.1177	1131.84	933.843	1288.69	1204.49	0.894545	0.883815	0.913954	0.885158	302.061	291.12	308.03	307.47	417.474	408.101	422.381	422.191
alln_222	N[C@@H]1CCOC1	-0.320999	-0.32987	-0.31841	-0.31841	0.102619	0.10114	0.10305	0.10305	0.423617	0.42146	0.43101	0.42146	-0.10919	-0.114365	-0.10768	-0.10768	0.0140785	0.01376	0.01517	0.01376	8.64514	7.86684	11.3125	7.86684	57.2863	57.2077	57.5556	57.2077	1.24875	0.9306	2.3391	0.9306	813.208	804.168	815.846	815.846	0.942212	0.936552	0.943864	0.943864	243.575	242.879	245.959	242.879	326.915	326.38	328.75	326.38
alln_223	N[C@H]1CCOC1	-0.320998	-0.32988	-0.31841	-0.31841	0.102627	0.10114	0.10306	0.10306	0.423624	0.42147	0.43102	0.42147	-0.109185	-0.11437	-0.107675	-0.107675	0.0140703	0.01375	0.01517	0.01375	8.64649	7.86977	11.3128	7.86977	57.2862	57.2079	57.5551	57.2079	1.24736	0.9297	2.3378	0.9297	931.491	901.211	940.312	940.312	0.942019	0.936379	0.943662	0.943662	243.72	242.989	246.229	242.989	327.107	326.497	329.2	326.497
alln_224	CN(N)C(=S)N	-0.2809	-0.28762	-0.27888	-0.27888	0.0741013	0.06645	0.07641	0.07641	0.355001	0.35012	0.35529	0.35529	-0.103399	-0.110585	-0.101235	-0.101235	0.0150797	0.01442	0.01727	0.01442	36.1316	35.4534	36.3356	36.3356	69.9717	69.3057	70.1724	70.1724	5.47764	4.5493	5.7565	5.7565	937.987	736.23	985.052	939.367	0.930459	0.929438	0.934178	0.929438	255.23	253.77	255.6	255.6	344.122	343.224	344.433	344.306
alln_225	CC(=O)NC(=S)N	-0.30259	-0.30259	-0.30259	-0.30259	0.02035	0.02035	0.02035	0.02035	0.32294	0.32294	0.32294	0.32294	-0.14112	-0.14112	-0.14112	-0.14112	0.03083	0.03083	0.03083	0.03083	50.4116	50.4116	50.4116	50.4116	75.7448	75.7448	75.7448	75.7448	3.2425	3.2425	3.2425	3.2425	1048.15	1048.15	1048.15	1048.15	0.915152	0.915152	0.915152	0.915152	272.099	272.099	272.099	272.099	369.491	369.491	369.491	369.491
alln_226	NCc1ncc[nH]1	-0.299895	-0.30439	-0.29549	-0.29549	0.0891789	0.08184	0.09067	0.08801	0.389074	0.38309	0.39506	0.3835	-0.105358	-0.109705	-0.10374	-0.10374	0.0142639	0.01403	0.01571	0.01403	31.6607	31.0224	32.2797	32.2797	65.453	65.2151	65.6917	65.6917	3.47623	3.4606	3.9025	3.4606	908.322	695.139	1010.41	1010.41	0.92333	0.922337	0.926371	0.922337	257.479	256.24	257.64	257.64	344.683	343.893	345.147	344.453
alln_227	CN(C)NC(=S)N	-0.28197	-0.28535	-0.27963	-0.28197	0.0773198	0.06069	0.07732	0.07732	0.35929	0.34032	0.35929	0.35929	-0.102325	-0.10947	-0.102325	-0.102325	0.01457	0.01457	0.01761	0.01457	41.9514	30.7583	43.131	41.9514	83.168	82.439	83.168	83.168	6.02909	5.1689	6.0291	6.0291	1177.73	999.739	1254.97	1100.51	0.907048	0.906887	0.915515	0.906887	290.44	284.02	290.58	290.58	402.071	394.272	402.256	402.256
alln_229	CCOC(=O)/C=C(\C)/N	-0.294466	-0.29464	-0.29244	-0.29434	0.0520494	0.05175	0.05476	0.05229	0.346515	0.34639	0.3472	0.34663	-0.121208	-0.121445	-0.11884	-0.121025	0.021201	0.02034	0.02129	0.02113	62.0428	52.3253	63.3259	63.3259	93.0877	91.2922	93.3931	93.3931	3.45168	3.4222	4.7727	3.4395	1173.86	951.686	1308.06	1142.03	0.883469	0.879475	0.897679	0.879475	323.948	317.29	326.469	326.469	455.253	450.87	457.481	457.481
alln_23	CNC(=O)Nc1ccc(N)cc1	-0.278551	-0.28016	-0.25757	-0.28016	0.0457323	0.0445	0.06154	0.0445	0.324284	0.31903	0.32466	0.32466	-0.11641	-0.11783	-0.098055	-0.11783	0.0209251	0.01507	0.02138	0.02138	77.0081	70.566	102.85	75.1925	122.064	120.064	124.949	121.877	5.63933	3.6979	5.7862	5.7862	1563.05	1412.44	1768.12	1599.61	0.868887	0.868616	0.887587	0.868616	362.972	351.089	363.24	363.24	526.656	517.269	526.994	526.994
alln_230	NCc1cc[nH]n1	-0.32078	-0.32304	-0.31679	-0.32303	0.0857625	0.08491	0.08728	0.08491	0.406543	0.40405	0.40795	0.40794	-0.117509	-0.119065	-0.11476	-0.11906	0.0169867	0.0163	0.01738	0.01737	31.0985	30.7655	31.6874	30.7655	65.2867	65.0899	65.6359	65.0899	2.60498	1.2324	3.3812	3.3806	934.031	738.186	1050.78	917.758	0.92332	0.921982	0.924228	0.924228	257.733	257.3	258.43	257.3	345.188	344.828	345.94	344.828
alln_231	N#CCN	-0.364853	-0.36507	-0.36004	-0.36507	0.0749447	0.0704	0.07515	0.07515	0.439797	0.43044	0.44022	0.44022	-0.144954	-0.14496	-0.14482	-0.14496	0.0238912	0.02387	0.02436	0.02387	16.0376	15.9792	17.3292	15.9792	35.2302	35.1022	35.236	35.236	2.82897	2.7404	4.7893	2.7404	609.554	607.547	653.967	607.547	0.945073	0.943484	0.945144	0.945144	201.856	201.84	202.21	201.84	247.761	247.76	247.787	247.76
alln_232	NC1CCC1	-0.315423	-0.31898	-0.31502	-0.31518	0.11013	0.10615	0.11053	0.11053	0.425553	0.42117	0.42748	0.42571	-0.102647	-0.10524	-0.102325	-0.102325	0.0123826	0.0123	0.01295	0.0123	8.19143	5.95206	8.50882	8.50882	54.7433	54.2616	54.7968	54.7968	1.23816	1.234	1.2689	1.234	638.458	574.085	784.524	633.231	0.938488	0.938002	0.942697	0.938002	235.521	233.92	235.73	235.73	309.001	307.73	309.173	309.173
alln_233	N#C[C@@H](N)c1ccccc1	-0.338102	-0.33983	-0.33793	-0.33793	0.0387865	0.03543	0.03912	0.03912	0.376888	0.37526	0.37705	0.37705	-0.149658	-0.1522	-0.149405	-0.149405	0.0297148	0.0296	0.03087	0.0296	56.5778	41.8518	58.0408	58.0408	99.6276	99.6234	99.6694	99.6234	3.04428	2.9006	4.4905	2.9006	1179.14	1169.12	1180.14	1180.14	0.901121	0.895693	0.90166	0.90166	314.324	313.971	317.881	313.971	448.241	447.891	451.762	447.891
alln_234	CC(C)[C@](C)(N)C#N	-0.355623	-0.35657	-0.34723	-0.35657	0.0871656	0.08113	0.08968	0.08968	0.442789	0.42925	0.44625	0.44625	-0.134229	-0.135505	-0.131055	-0.133445	0.0203482	0.01986	0.0209	0.01995	12.0015	6.23505	17.195	6.23505	82.3032	82.0413	82.4191	82.1893	3.02714	2.9433	4.7588	2.9433	1248.32	1101.78	1329.86	1329.86	0.927694	0.926463	0.930202	0.929044	293.408	292.31	294.14	292.58	422.265	421.4	423.04	421.4
alln_235	N#CC1(N)CCCCC1	-0.354882	-0.35528	-0.34634	-0.35528	0.0888361	0.07764	0.08898	0.08898	0.443718	0.4248	0.44426	0.44426	-0.133023	-0.13476	-0.12977	-0.13315	0.0199368	0.01944	0.02138	0.01995	9.43985	9.35998	23.6887	9.35998	89.104	88.9312	89.2774	89.1103	2.99268	2.9103	5.172	2.9103	1298.05	1165.95	1301.79	1301.79	0.923517	0.920859	0.925112	0.923464	301.296	300.409	302.079	301.329	436.448	435.648	436.482	436.482
alln_236	C=CCOc1ccc(CN)cc1	-0.290259	-0.29184	-0.28676	-0.2918	0.0517311	0.04932	0.05742	0.04933	0.34199	0.34113	0.34575	0.34113	-0.119264	-0.12126	-0.115455	-0.121235	0.02081	0.01928	0.02155	0.02154	69.6907	65.1874	90.3282	65.1874	129.577	129.13	131.996	129.178	1.89193	0.7384	2.2877	2.2877	1546.54	1386.22	1720.52	1657.35	0.865137	0.85416	0.86765	0.86765	377.635	376.311	384.682	376.561	555.25	553.515	560.06	555.32
alln_237	NC1=CC(=O)c2ccccc2C1=O	-0.31224	-0.31224	-0.31224	-0.31224	-0.04528	-0.04528	-0.04528	-0.04528	0.26696	0.26696	0.26696	0.26696	-0.17876	-0.17876	-0.17876	-0.17876	0.05985	0.05985	0.05985	0.05985	101.282	101.282	101.282	101.282	129.151	129.151	129.151	129.151	2.2832	2.2832	2.2832	2.2832	1457.13	1457.13	1457.13	1457.13	0.903819	0.903819	0.903819	0.903819	335.239	335.239	335.239	335.239	495.939	495.939	495.939	495.939
alln_238	N#Cc1ccc(CN)cc1	-0.335281	-0.3399	-0.33256	-0.33256	0.00403031	0.00254	0.00656	0.00254	0.339311	0.3351	0.34646	0.3351	-0.165625	-0.16667	-0.16501	-0.16501	0.0404298	0.04009	0.04063	0.04063	79.6603	79.0167	80.7527	79.0167	105.213	104.768	105.475	105.475	3.94288	3.7732	4.2309	3.7732	1176.42	1123.97	1265.46	1123.97	0.894682	0.894297	0.895335	0.894297	319.259	318.271	319.841	319.841	453.932	452.322	454.881	454.881
alln_239	CC(C)[C@@](C)(N)C#N	-0.355623	-0.35657	-0.34723	-0.35657	0.0871656	0.08113	0.08968	0.08968	0.442789	0.42925	0.44625	0.44625	-0.134229	-0.135505	-0.131055	-0.133445	0.0203482	0.01986	0.0209	0.01995	12.0015	6.23505	17.195	6.23505	82.3032	82.0413	82.4191	82.1893	3.02714	2.9433	4.7588	2.9433	1284.11	950.707	1461.2	1461.2	0.927672	0.926323	0.930485	0.929094	293.465	292.08	294.22	292.61	422.375	421.299	423.167	421.5
alln_24	CC(=O)c1cnc(N)s1	-0.300794	-0.30087	-0.30014	-0.30087	0.00829419	0.00826	0.00859	0.00826	0.309089	0.30873	0.30913	0.30913	-0.14625	-0.146305	-0.145775	-0.146305	0.0345993	0.03442	0.03462	0.03462	68.5344	68.4427	69.3283	68.4427	94.7145	94.689	94.7174	94.7174	3.50419	3.3067	5.2131	3.3067	1261.63	1044.62	1283.31	1283.31	0.909402	0.909369	0.909538	0.909396	297.958	297.919	297.979	297.959	419.411	419.409	419.433	419.409
alln_240	N#C[C@H](N)c1ccccc1	-0.338102	-0.33983	-0.33793	-0.33793	0.0387866	0.03543	0.03912	0.03912	0.376888	0.37526	0.37705	0.37705	-0.149658	-0.1522	-0.149405	-0.149405	0.0297147	0.0296	0.03087	0.0296	56.5781	41.8517	58.0407	58.0407	99.6276	99.6234	99.6694	99.6234	3.04424	2.9006	4.4905	2.9006	1160.29	1147.8	1286.04	1147.8	0.901405	0.896198	0.901922	0.901922	314.139	313.801	317.541	313.801	448.056	447.722	451.419	447.722
alln_241	CC(C)NC(=S)N	-0.281988	-0.28306	-0.28048	-0.28306	0.0696281	0.06583	0.07117	0.06758	0.351616	0.34741	0.35236	0.35064	-0.10618	-0.107875	-0.10501	-0.10774	0.0160349	0.01565	0.01675	0.01655	37.815	26.3547	42.8081	31.7795	86.0208	84.6859	86.2472	85.7204	5.56471	5.0749	5.9424	5.0749	966.143	884.118	1144.96	934.405	0.910327	0.909847	0.919116	0.910912	292.492	287.21	292.53	292.45	408.545	403.3	408.852	408.852
alln_242	CSC(=S)N	-0.29823	-0.29823	-0.29823	-0.29823	0.03151	0.03151	0.03151	0.03151	0.32974	0.32974	0.32974	0.32974	-0.13336	-0.13336	-0.13336	-0.13336	0.02697	0.02697	0.02697	0.02697	40.6533	40.6533	40.6533	40.6533	72.1079	72.1079	72.1079	72.1079	2.8382	2.8382	2.8382	2.8382	840.348	840.348	840.348	840.348	0.937681	0.937681	0.937681	0.937681	246.64	246.64	246.64	246.64	330.713	330.713	330.713	330.713
alln_243	CC(=S)N	-0.28981	-0.28981	-0.28981	-0.28981	0.03364	0.03364	0.03364	0.03364	0.32345	0.32345	0.32345	0.32345	-0.128085	-0.128085	-0.128085	-0.128085	0.02536	0.02536	0.02536	0.02536	31.621	31.621	31.621	31.621	52.602	52.602	52.602	52.602	4.6301	4.6301	4.6301	4.6301	522.411	522.411	522.411	522.411	0.945026	0.945026	0.945026	0.945026	218.21	218.21	218.21	218.21	278.453	278.453	278.453	278.453
alln_244	NC1CCOCC1	-0.323029	-0.32535	-0.31335	-0.32287	0.105503	0.09803	0.10826	0.10826	0.428533	0.41138	0.43113	0.43113	-0.108763	-0.111705	-0.107305	-0.107305	0.0138057	0.01335	0.01481	0.01335	10.5859	6.23279	11.9564	10.5923	69.5746	68.7075	69.734	69.6789	1.79284	1.2612	2.515	1.3203	926.061	865.382	1048.13	966.849	0.93617	0.934968	0.942866	0.935641	265.268	261.239	265.829	265.729	367.982	363.501	368.634	368.634
alln_245	Cn1cc(CN)cn1	-0.30935	-0.30935	-0.30935	-0.30935	0.07944	0.07944	0.07944	0.07944	0.38879	0.38879	0.38879	0.38879	-0.114955	-0.114955	-0.114955	-0.114955	0.01699	0.01699	0.01699	0.01699	36.3936	36.3931	36.3942	36.3931	79.3005	79.3005	79.3005	79.3005	2.6027	2.6027	2.6027	2.6027	955.99	940.089	971.945	940.089	0.904573	0.904562	0.904583	0.904562	290.305	290.27	290.34	290.34	400.149	400.083	400.214	400.214
alln_246	CC[C@H](N)C(=O)OC	-0.332351	-0.33519	-0.32457	-0.33498	0.0784335	0.07444	0.08238	0.07989	0.410785	0.40204	0.41487	0.41487	-0.126959	-0.12877	-0.12177	-0.127545	0.0196233	0.01816	0.0204	0.01961	16.5257	11.1928	25.3382	20.1149	74.4063	73.7865	75.0106	74.8005	1.97799	1.8195	2.7867	1.8195	1089.85	721.024	1261.17	1185.25	0.908533	0.901301	0.915412	0.901301	298.132	294.209	301.939	301.939	419.146	415.597	422.14	422.14
alln_248	Cn1nccc1CN	-0.317395	-0.31962	-0.31731	-0.31731	0.0779333	0.07489	0.07805	0.07805	0.395329	0.39451	0.39536	0.39536	-0.119731	-0.122365	-0.11963	-0.11963	0.0181325	0.0181	0.01898	0.0181	32.6367	31.6728	32.6737	32.6737	78.8062	78.4951	78.8181	78.8181	3.46547	3.2859	3.4724	3.4723	1205.5	1031.44	1240.95	1232.16	0.916801	0.916439	0.9185	0.916439	282.081	281.651	282.311	282.311	391.063	390.799	391.333	391.31
alln_249	CCOC(=S)N	-0.297844	-0.29851	-0.29741	-0.29741	0.0596382	0.05899	0.06006	0.06006	0.357482	0.35747	0.3575	0.35747	-0.119103	-0.11976	-0.118675	-0.118675	0.0198419	0.0197	0.02006	0.0197	28.5092	25.9541	30.1717	30.1717	68.21	67.9454	68.3822	68.3822	3.53891	3.4467	3.5989	3.5989	832.833	709.373	891.264	853.989	0.916679	0.912299	0.923589	0.912299	264.564	261.079	266.75	266.75	355.107	352.088	356.973	356.973
alln_25	CCc1ccc(N)cc1	-0.272408	-0.27258	-0.27137	-0.27258	0.0621335	0.06202	0.06282	0.06202	0.334542	0.33419	0.3346	0.3346	-0.105137	-0.10528	-0.104275	-0.10528	0.0165189	0.01627	0.01656	0.01656	63.0559	62.6681	65.4015	62.6681	102.379	102.123	102.421	102.421	1.45411	1.3447	1.4722	1.4722	1150.14	1144.54	1184.02	1144.54	0.901621	0.901501	0.902345	0.901501	312.747	311.331	312.981	312.981	445.246	442.759	445.657	445.657
alln_251	CC[C@@H](N)C(=O)OC	-0.332154	-0.33519	-0.32457	-0.33498	0.0786201	0.07445	0.08238	0.07989	0.410774	0.40204	0.41487	0.41487	-0.126767	-0.12877	-0.12177	-0.127545	0.0195649	0.01816	0.0204	0.01961	16.665	11.1935	25.3382	20.115	74.4121	73.7865	75.0106	74.8004	1.98471	1.8195	2.7867	1.8195	1071.1	807.159	1258.83	1022.89	0.90822	0.901355	0.91584	0.901355	298.262	294.019	301.909	301.909	419.2	415.495	422.115	422.115
alln_252	Cn1ccc(CN)n1	-0.315601	-0.31766	-0.30905	-0.31766	0.0841981	0.08368	0.08584	0.08368	0.399799	0.39488	0.40134	0.40134	-0.115702	-0.11699	-0.111605	-0.11699	0.0167445	0.01577	0.01705	0.01705	37.1655	36.349	39.7719	36.3493	78.8835	78.6931	79.4911	78.6933	3.05355	1.4569	3.5541	3.5541	924.182	869.88	1025.14	869.88	0.902953	0.901717	0.903401	0.903245	289.948	289.741	290.591	289.781	398.338	398.186	398.843	398.186
alln_253	NCc1c[nH]cn1	-0.303882	-0.30563	-0.30262	-0.30414	0.088938	0.08845	0.09262	0.08846	0.39282	0.39258	0.39825	0.3926	-0.107472	-0.10784	-0.105795	-0.10784	0.0147019	0.01422	0.01481	0.01481	28.8534	28.5398	30.1433	28.5761	65.6982	65.6865	65.9623	65.6865	4.40663	3.1115	4.6887	4.6887	816.777	713.531	1073.98	923.39	0.92236	0.91871	0.922638	0.922638	258.259	257.98	260.39	258.26	345.707	344.854	347.919	345.866
alln_255	CC(C)(C)CN	-0.31654	-0.31654	-0.31654	-0.31654	0.09556	0.09556	0.09556	0.09556	0.4121	0.4121	0.4121	0.4121	-0.11049	-0.11049	-0.11049	-0.11049	0.01481	0.01481	0.01481	0.01481	4.67348	4.67348	4.67348	4.67348	70.4873	70.4873	70.4873	70.4873	1.3134	1.3134	1.3134	1.3134	1058.02	1058.02	1058.02	1058.02	0.943919	0.943919	0.943919	0.943919	264.95	264.95	264.95	264.95	371.896	371.896	371.896	371.896
alln_256	CC[C@H](C)N	-0.321565	-0.32209	-0.31942	-0.32209	0.103355	0.10026	0.10434	0.10359	0.424921	0.41968	0.42609	0.42568	-0.109105	-0.10958	-0.108705	-0.10925	0.0140102	0.01387	0.01431	0.01402	9.67846	4.74504	10.8329	10.8329	58.8968	58.4028	59.0571	59.0571	1.2562	1.2409	1.2833	1.2409	866.535	825.818	1060.67	825.818	0.93521	0.933685	0.94119	0.933685	248.884	246.16	249.57	249.57	333.907	331.601	334.475	334.475
alln_257	CC[C@@H](C)N	-0.321565	-0.32209	-0.31942	-0.32209	0.103355	0.10026	0.10434	0.10359	0.424921	0.41968	0.42609	0.42568	-0.109105	-0.10958	-0.108705	-0.10925	0.0140102	0.01387	0.01431	0.01402	9.67834	4.74504	10.8328	10.8328	58.8968	58.4028	59.0571	59.0571	1.2562	1.2409	1.2833	1.2409	909.361	777.827	949.691	949.691	0.935458	0.934085	0.941141	0.934085	248.755	246.22	249.37	249.37	333.781	331.697	334.287	334.287
alln_258	CC(C)(C)CC(C)(C)N	-0.320001	-0.32248	-0.31565	-0.32165	0.0910979	0.08852	0.09225	0.09225	0.411099	0.40417	0.41458	0.4139	-0.114451	-0.11519	-0.113565	-0.1147	0.015929	0.01589	0.016	0.01589	16.215	15.2201	16.855	16.855	105.889	105.773	105.992	105.992	1.16956	1.1047	1.2798	1.1047	1423.36	1219.74	1542.02	1486.08	0.926734	0.926407	0.928041	0.926428	326.683	326.081	327.071	326.691	495.331	494.98	496.003	495.104
alln_259	CC(C)C(C)(C)N	-0.320546	-0.32205	-0.31876	-0.31876	0.0971379	0.09681	0.09767	0.09681	0.417684	0.41557	0.41972	0.41557	-0.111704	-0.112235	-0.110975	-0.110975	0.0149356	0.01482	0.01505	0.01482	9.40848	9.18682	9.92818	9.18682	81.9085	81.8319	81.9949	81.8319	1.17598	1.0926	1.2233	1.2153	1177.67	1146.03	1242.63	1146.03	0.940699	0.939922	0.941234	0.941234	284.099	283.81	284.55	283.81	410.823	410.547	411.292	410.547
alln_26	Cc1ccc(N)cc1C	-0.26936	-0.26936	-0.26936	-0.26936	0.06707	0.06707	0.06707	0.06707	0.33643	0.33643	0.33643	0.33643	-0.101145	-0.101145	-0.101145	-0.101145	0.0152	0.0152	0.0152	0.0152	63.2911	63.2911	63.2911	63.2911	102.572	102.572	102.572	102.572	1.3145	1.3145	1.3145	1.3145	1236.81	1236.81	1236.81	1236.81	0.912112	0.912112	0.912112	0.912112	305.881	305.881	305.881	305.881	438.203	438.203	438.203	438.203
alln_260	CCCC(C)(C)N	-0.322094	-0.3223	-0.31569	-0.322	0.0980429	0.09499	0.09883	0.09791	0.420137	0.41068	0.42101	0.41991	-0.112026	-0.1125	-0.11035	-0.112045	0.0149375	0.01481	0.01514	0.01495	14.7218	11.8148	15.1779	14.3003	82.7118	82.0673	82.7493	82.7126	1.21568	1.1301	1.4263	1.2214	932.348	778.298	1338.68	778.298	0.918508	0.917757	0.933706	0.91817	297.074	288.56	297.44	297.44	423.825	415.846	424.383	424.383
alln_261	NCCC(=O)c1cccs1	-0.322582	-0.32703	-0.32061	-0.32141	-0.0034554	-0.0076	0.00405	-0.00336	0.319127	0.31763	0.3271	0.31805	-0.163019	-0.166415	-0.15858	-0.162385	0.0416402	0.0388	0.04359	0.04145	62.0441	52.0563	65.2449	63.2323	108.292	107.473	108.475	108.475	2.90027	2.0694	3.8192	2.7402	1447.29	1240.92	1501.1	1501.1	0.895654	0.88776	0.908739	0.894412	328.895	322.529	334.42	329.16	475.37	471.512	481.011	474.997
alln_262	CN(C(=S)N)C1CCCCC1	-0.277093	-0.27715	-0.27526	-0.27715	0.0713033	0.06654	0.07152	0.07152	0.348396	0.34292	0.34867	0.34867	-0.102895	-0.10492	-0.102425	-0.102815	0.0151957	0.01516	0.01605	0.01516	42.1557	36.4474	58.7114	41.1751	128.592	127.932	129.306	128.55	5.20155	5.0029	6.0822	5.1587	1488.7	1429.73	1644.66	1546.92	0.895653	0.895398	0.89946	0.895398	360.523	357.41	360.96	360.96	545.61	541.879	546.37	546.37
alln_263	NCc1cc(F)ccc1F	-0.316537	-0.32083	-0.31522	-0.31522	0.0415494	0.03771	0.04272	0.04272	0.358087	0.35517	0.35922	0.35794	-0.137494	-0.14122	-0.13625	-0.13625	0.0264006	0.02593	0.02776	0.02593	49.6737	46.6035	49.9711	49.9711	86.5871	86.5183	86.9896	86.5807	1.52264	0.6374	1.7912	1.7906	1158.34	965.861	1267.76	965.861	0.909017	0.908012	0.912168	0.908314	301.675	300.209	303.019	301.909	427.01	426.111	429.263	427.014
alln_264	CCCCCCN	-0.318883	-0.32036	-0.31479	-0.31871	0.10216	0.09875	0.11057	0.10134	0.421043	0.41413	0.43037	0.42005	-0.108362	-0.109765	-0.104615	-0.108685	0.0139503	0.01271	0.01441	0.01406	17.6107	11.713	23.9307	17.2944	82.2752	81.4235	82.5289	82.4673	1.42653	1.2425	1.4925	1.446	1188.65	940.862	1263.83	1263.83	0.900604	0.893568	0.92482	0.895098	307.985	293.14	311.78	311.46	434.316	419.732	437.706	437.706
alln_265	Cc1ccc(OCCN)cc1	-0.290835	-0.29213	-0.28447	-0.29213	0.055754	0.05361	0.06126	0.05488	0.346589	0.33981	0.34716	0.34701	-0.11754	-0.118625	-0.111605	-0.118625	0.0199388	0.01801	0.02028	0.02028	70.0584	66.5339	75.9055	70.3385	118.58	117.605	119.22	118.774	1.59634	1.0847	2.281	1.7308	1470.01	1281.25	1638.73	1510.86	0.871907	0.863958	0.884255	0.869966	359.772	351.191	365.161	361.251	522.384	514.426	526.913	523.891
alln_268	NCc1c[nH]c2ccccc12	-0.277475	-0.2797	-0.27279	-0.2797	0.0464084	0.04437	0.05069	0.04437	0.323883	0.32348	0.32408	0.32407	-0.115533	-0.117665	-0.11105	-0.117665	0.0206194	0.01906	0.02136	0.02136	74.4681	72.2829	79.0678	72.2842	117.15	117.02	117.422	117.021	2.51519	1.4725	3.0111	3.0111	1457.97	1356.1	1491.17	1473.84	0.899625	0.895727	0.901492	0.901492	328.062	327.132	329.772	327.132	476.752	476.212	477.405	476.212
alln_269	NCCCc1ccccc1	-0.31335	-0.31847	-0.30446	-0.3123	0.0553452	0.0493	0.06337	0.0559	0.368695	0.35376	0.37568	0.3682	-0.129002	-0.13292	-0.121065	-0.1282	0.0225791	0.01996	0.0238	0.02232	50.2139	42.7937	62.5737	53.6407	110.819	109.527	111.836	111.836	1.15428	0.8591	1.8159	1.0618	1453.99	1235.23	1559.57	1489.24	0.892609	0.879847	0.911378	0.880436	337.33	325.701	345.611	345.611	491.158	480.895	499.117	499.117
alln_270	NC1CCCCCCC1	-0.317536	-0.32018	-0.31497	-0.31748	0.099273	0.09707	0.10414	0.09917	0.416809	0.41204	0.42432	0.41665	-0.109132	-0.110155	-0.10802	-0.109155	0.0142887	0.01375	0.01454	0.0143	15.6281	11.3845	20.012	15.5367	99.5831	99.5462	100.266	99.569	1.30107	1.2261	1.3544	1.3027	1336.62	1061.89	1449.57	1375.07	0.930325	0.923826	0.934383	0.930545	311.443	308.54	314.88	311.32	463.761	460.286	466.581	463.65
alln_271	CC(C)CC[C@H](C)N	-0.321806	-0.32203	-0.31921	-0.32203	0.100446	0.09652	0.10447	0.10019	0.422252	0.41799	0.42621	0.42222	-0.11068	-0.112475	-0.108635	-0.11092	0.0145064	0.01384	0.01513	0.01457	19.8194	15.1452	21.0163	19.7534	94.3993	93.9842	94.5781	94.3824	1.15417	1.1306	1.348	1.1306	1367.52	1279.3	1637.63	1331.11	0.899508	0.897596	0.917144	0.897596	327.273	315.71	328.53	328.53	474.92	463.301	476.166	476.166
alln_273	C[C@H](N)C#N	-0.361169	-0.36139	-0.35593	-0.36139	0.0802923	0.07347	0.08058	0.08058	0.441461	0.4294	0.44197	0.44197	-0.140438	-0.14123	-0.140405	-0.140405	0.0223376	0.0223	0.02323	0.0223	15.7001	15.6626	16.5887	15.6626	47.3559	47.2876	47.3588	47.3588	2.9475	2.866	4.8803	2.866	793.11	565.566	802.704	802.704	0.933409	0.933368	0.934374	0.933368	230.733	230.34	230.75	230.75	297.198	296.899	297.211	297.211
alln_274	N#CC(=S)N	-0.32968	-0.32968	-0.32968	-0.32968	-0.03332	-0.03332	-0.03332	-0.03332	0.29636	0.29636	0.29636	0.29636	-0.1815	-0.1815	-0.1815	-0.1815	0.05558	0.05558	0.05558	0.05558	38.7862	38.7862	38.7862	38.7862	55.7033	55.7033	55.7033	55.7033	4.7484	4.7484	4.7484	4.7484	532.724	532.724	532.724	532.724	0.936274	0.936274	0.936274	0.936274	224.729	224.729	224.729	224.729	286.991	286.991	286.991	286.991
alln_275	CC#CCN	-0.32094	-0.32496	-0.32094	-0.32094	0.09543	0.09543	0.09807	0.09543	0.41637	0.41637	0.42303	0.41637	-0.112755	-0.113445	-0.112755	-0.112755	0.01527	0.01521	0.01527	0.01527	37.5866	35.7796	37.5866	37.5866	55.648	55.648	55.7401	55.648	1.2772	1.2772	1.6286	1.2772	771.661	748.546	771.661	771.661	0.90574	0.90574	0.907065	0.90574	249.021	248.671	249.021	249.021	318.517	318.517	318.544	318.517
alln_277	CC(C)(N)C#N	-0.358679	-0.35883	-0.35356	-0.35883	0.0837674	0.08131	0.08384	0.08384	0.442446	0.43487	0.44267	0.44267	-0.137456	-0.137495	-0.136125	-0.137495	0.0213489	0.02131	0.02135	0.02135	12.7573	12.7176	14.1004	12.7176	59.3499	59.2169	59.3538	59.3538	3.0063	2.9544	4.7641	2.9544	1020.36	918.002	1023.38	1023.38	0.931261	0.931246	0.931756	0.931246	253.544	253.36	253.55	253.55	341.163	341.062	341.166	341.166
alln_278	C[C@@H](N)C#N	-0.361169	-0.36139	-0.35593	-0.36139	0.0802923	0.07347	0.08058	0.08058	0.441461	0.4294	0.44197	0.44197	-0.140438	-0.14123	-0.140405	-0.140405	0.0223376	0.0223	0.02323	0.0223	15.7001	15.6626	16.5887	15.6626	47.3559	47.2876	47.3588	47.3588	2.94749	2.866	4.8803	2.866	751.118	750.068	776.01	750.068	0.933852	0.933836	0.934233	0.933836	230.506	230.41	230.51	230.51	296.97	296.967	296.971	296.971
alln_279	NCCS	-0.31669	-0.32256	-0.30654	-0.32256	0.0860603	0.08161	0.09448	0.08177	0.40275	0.39539	0.40433	0.40433	-0.115315	-0.120395	-0.10603	-0.120395	0.0165507	0.01402	0.01792	0.01792	14.6799	11.959	21.353	11.959	52.0476	51.8742	52.3068	52.1053	2.01893	1.2564	3.1723	1.2564	757.166	627.405	939.941	827.316	0.941825	0.934666	0.94477	0.94477	227.769	226.59	231.189	226.76	295.429	293.733	298.696	294.857
alln_28	CC(=O)c1nc(N)sc1C	-0.29291	-0.29469	-0.29291	-0.29291	0.0189101	0.01891	0.01947	0.01891	0.31182	0.31182	0.31416	0.31182	-0.137	-0.13761	-0.137	-0.137	0.0301	0.0301	0.03014	0.0301	63.1559	63.1558	63.6325	63.1558	105.554	105.463	105.554	105.554	4.08687	4.0868	4.5157	4.0868	1293.38	1292.4	1312.61	1293.38	0.898209	0.898208	0.904302	0.898208	322.889	319.119	322.889	322.889	464.429	460.97	464.43	464.43
alln_280	CC(C)[C@@H](C)N	-0.319807	-0.3221	-0.31799	-0.31799	0.100701	0.09906	0.10391	0.09906	0.420508	0.41705	0.42571	0.41705	-0.109553	-0.11088	-0.108945	-0.109465	0.0142744	0.01394	0.01455	0.01437	9.41048	7.81998	12.7254	7.81998	70.3395	70.1694	70.7009	70.1958	1.20143	1.1407	1.2532	1.2532	1073.32	982.162	1136.51	1136.51	0.936887	0.934748	0.937803	0.937767	268.068	267.7	268.93	267.7	374.257	374.015	374.779	374.015
alln_281	C[C@@H](N)C1CC1	-0.322353	-0.32458	-0.31981	-0.3222	0.107842	0.10351	0.10861	0.10849	0.430195	0.42809	0.43069	0.43069	-0.107256	-0.110535	-0.1056	-0.106855	0.0133747	0.01301	0.01427	0.01326	12.5206	8.64491	13.3303	13.3303	66.8454	66.2701	66.9893	66.9295	1.19455	1.1259	1.3754	1.1675	984.255	828.54	1035.26	1003.11	0.928898	0.926912	0.935746	0.927707	263.887	259.67	265.36	264.62	360.863	356.159	362.732	361.68
alln_282	C[C@H](N)C1CC1	-0.322359	-0.32458	-0.31981	-0.3222	0.107835	0.10351	0.10861	0.10849	0.430194	0.42809	0.43069	0.43069	-0.107262	-0.110535	-0.1056	-0.106855	0.013376	0.01301	0.01427	0.01326	12.5181	8.64491	13.3303	13.3303	66.845	66.2701	66.9889	66.9295	1.19484	1.1259	1.3751	1.1675	826.311	780.194	1035.47	780.194	0.929154	0.927075	0.935893	0.928067	263.783	259.59	265.35	264.47	360.801	356.079	362.807	361.583
alln_283	NC(=S)S	-0.302201	-0.30385	-0.30202	-0.30202	0.0244946	0.02408	0.02454	0.02454	0.326695	0.32656	0.32793	0.32656	-0.138853	-0.139885	-0.13874	-0.13874	0.0295065	0.02947	0.02984	0.02947	38.8741	38.6443	40.9713	38.6443	58.8613	58.8429	59.0294	58.8429	3.55552	3.3952	5.0189	3.3952	848.706	815.296	852.366	852.366	0.947594	0.947561	0.947895	0.947561	220.504	220.269	220.529	220.529	284.009	283.691	284.043	284.043
alln_284	C[C@H]1C[C@H]1N	-0.317855	-0.31912	-0.30613	-0.31912	0.11004	0.10707	0.11036	0.11036	0.427895	0.4132	0.42948	0.42948	-0.103908	-0.10438	-0.09953	-0.10438	0.0126128	0.01199	0.01268	0.01268	7.62071	6.44209	7.74785	7.74785	54.9711	54.779	54.9918	54.9918	1.27732	1.2773	1.2775	1.2773	814.118	699.592	826.472	826.472	0.93478	0.934152	0.940601	0.934152	238.945	236.58	239.2	239.2	313.893	312.14	314.082	314.082
alln_285	N[C@H]1CCSC1	-0.296072	-0.2991	-0.28844	-0.2991	0.0930401	0.08838	0.09469	0.09466	0.389112	0.38271	0.39376	0.39376	-0.101516	-0.102975	-0.096875	-0.10222	0.0132484	0.01225	0.01385	0.01327	14.5949	12.0898	20.8888	12.0898	71.0302	70.8412	71.4323	70.8412	1.95622	1.3144	3.1398	1.3144	1096.24	1010.71	1130.83	1130.83	0.942238	0.936321	0.944928	0.944928	255.658	254.31	258.68	254.31	351.549	350.281	354.45	350.281
alln_286	N[C@@H]1CCSC1	-0.296072	-0.2991	-0.28844	-0.2991	0.0930401	0.08838	0.09469	0.09466	0.389112	0.38271	0.39376	0.39376	-0.101516	-0.102975	-0.096875	-0.10222	0.0132484	0.01225	0.01385	0.01327	14.5949	12.0898	20.8888	12.0898	71.0302	70.8412	71.4323	70.8412	1.95622	1.3144	3.1398	1.3144	871.637	805.287	974.612	805.287	0.941883	0.936457	0.944364	0.944364	255.721	254.44	258.54	254.44	351.483	350.236	354.239	350.236
alln_287	NCc1cscn1	-0.320756	-0.3255	-0.32069	-0.32069	0.0336744	0.0336	0.03898	0.0336	0.354431	0.35429	0.36448	0.35429	-0.143541	-0.143545	-0.14326	-0.143545	0.0290671	0.02815	0.02908	0.02908	38.8221	38.1301	38.8318	38.8318	75.7578	75.7568	75.8283	75.7568	2.08752	2.084	2.339	2.084	864.058	612.482	1113.6	612.482	0.924113	0.920291	0.924181	0.924144	265.998	265.96	268.21	265.96	362.393	362.333	364.648	362.333
alln_288	C/C=C/CN	-0.317744	-0.32551	-0.31284	-0.31536	0.0848192	0.08172	0.09461	0.08172	0.402563	0.39708	0.41521	0.39708	-0.116462	-0.117905	-0.109115	-0.11682	0.0168554	0.01461	0.01718	0.01718	28.1169	25.5144	29.8851	29.1212	59.2232	58.4776	59.5837	59.5837	1.43543	1.2296	1.5256	1.5256	890.005	741.066	1042.77	868.972	0.917555	0.913779	0.923232	0.915422	250.616	247.36	252.35	251.93	327.883	324.516	329.452	329.327
alln_289	N[C@H]1CCCCC1=O	-0.317754	-0.31906	-0.31632	-0.31774	0.0496571	0.04957	0.05511	0.04957	0.367412	0.36711	0.37417	0.36731	-0.134049	-0.134085	-0.131975	-0.134085	0.0244504	0.02327	0.02447	0.02447	17.8936	12.4125	17.9785	17.9785	77.302	76.8873	77.3052	77.3052	2.62968	2.5665	2.9466	2.6251	1061.53	924.135	1063.63	1063.63	0.929349	0.928346	0.929355	0.929355	281.895	281.578	282.318	281.898	398.725	397.965	398.976	398.736
alln_29	CCOC(=O)c1cccnc1N	-0.294384	-0.29598	-0.29426	-0.29426	0.0118058	0.01159	0.01352	0.01198	0.30619	0.30605	0.30938	0.30624	-0.141289	-0.141495	-0.14114	-0.14114	0.0325961	0.03221	0.03268	0.03252	73.4837	72.4837	77.0212	74.4323	116.615	115.949	116.805	116.805	1.99905	1.9184	2.4219	2.0707	1342.43	1155.92	1514.64	1347.88	0.879703	0.87724	0.883831	0.87724	350.628	348.46	352.45	352.45	509.377	507.507	511.208	511.208
alln_290	C[C@@H]1C[C@@H]1N	-0.316814	-0.31912	-0.30613	-0.31912	0.109776	0.10707	0.11036	0.11036	0.42659	0.4132	0.42948	0.42948	-0.103519	-0.10438	-0.09953	-0.10438	0.0125575	0.01199	0.01268	0.01268	7.51613	6.44209	7.74786	7.74786	54.9541	54.779	54.9918	54.9918	1.27735	1.2773	1.2777	1.2773	683.344	659.241	739.953	679.84	0.935456	0.934316	0.940831	0.934316	238.676	236.41	239.14	239.14	313.701	311.919	314.046	314.046
alln_291	C[C@@H](N)c1ccco1	-0.298393	-0.3006	-0.29528	-0.29844	0.0772951	0.07684	0.07929	0.07684	0.375688	0.37422	0.37989	0.37528	-0.110549	-0.11178	-0.10817	-0.1108	0.0162678	0.01563	0.01656	0.01636	30.9049	29.4123	35.2608	29.4123	78.5514	78.4174	78.7568	78.5065	1.25454	1.0929	1.701	1.217	1114.9	945.258	1170.04	1170.04	0.913108	0.910312	0.918047	0.911798	285.78	282.661	287.151	286.581	396.367	393.069	397.396	397.185
alln_292	NC1=NCCS1	-0.30027	-0.30027	-0.30027	-0.30027	0.07314	0.07314	0.07314	0.07314	0.37341	0.37341	0.37341	0.37341	-0.113565	-0.113565	-0.113565	-0.113565	0.01727	0.01727	0.01727	0.01727	30.6465	30.6465	30.6465	30.6465	66.5623	66.5623	66.5623	66.5623	0.9175	0.9175	0.9175	0.9175	780.5	780.5	780.5	780.5	0.935878	0.935878	0.935878	0.935878	245.89	245.89	245.89	245.89	328.256	328.256	328.256	328.256
alln_293	C[C@H](N)c1ccco1	-0.298393	-0.3006	-0.29528	-0.29844	0.0772951	0.07684	0.07929	0.07684	0.375688	0.37422	0.37989	0.37528	-0.110549	-0.11178	-0.10817	-0.1108	0.0162678	0.01563	0.01656	0.01636	30.9049	29.4124	35.2608	29.4124	78.5513	78.4174	78.7568	78.5064	1.25454	1.0929	1.701	1.217	1023.06	939.329	1370.62	939.329	0.913159	0.910258	0.918192	0.911864	285.772	282.611	287.391	286.561	396.383	393.058	397.859	397.186
alln_294	C[C@H]1C[C@@H]1N	-0.319428	-0.32041	-0.30385	-0.32041	0.115974	0.11492	0.11604	0.11604	0.435402	0.41877	0.43645	0.43645	-0.101727	-0.102185	-0.094465	-0.102185	0.0118823	0.01065	0.01196	0.01196	11.1712	10.4783	11.2149	11.2149	55.3119	55.2665	55.3148	55.3148	1.24136	1.2334	1.3677	1.2334	654.341	634.412	970.48	634.412	0.928403	0.928161	0.932251	0.928161	242.212	240.66	242.31	242.31	317.083	315.995	317.151	317.151
alln_295	NCC1CCC1	-0.317682	-0.32083	-0.31705	-0.31705	0.104307	0.09952	0.10557	0.10415	0.42199	0.41745	0.42381	0.4212	-0.106687	-0.109205	-0.106335	-0.10645	0.0134861	0.01334	0.01428	0.01345	11.3459	5.48026	12.3013	12.3013	66.2694	65.5775	66.4443	66.4443	1.40998	1.2808	1.444	1.4283	871.4	769.623	913.946	913.946	0.929988	0.927421	0.942754	0.927581	261.064	254.11	262.58	262.55	355.708	348.662	357.371	357.371
alln_296	CCSC(=S)N	-0.298343	-0.29882	-0.29454	-0.29882	0.0309548	0.03055	0.03271	0.03055	0.329297	0.32509	0.32937	0.32937	-0.133694	-0.134135	-0.1318	-0.134135	0.0271386	0.0264	0.02731	0.02731	40.9649	39.7301	56.2855	39.7301	84.8648	84.755	85.7874	84.755	2.75004	2.7296	5.8566	2.7296	944.861	897.741	1025.35	979.356	0.922911	0.914602	0.925344	0.925344	274.267	272.84	278.82	272.84	378.664	377.216	382.92	377.216
alln_297	N[C@@H]1CCCCC1=O	-0.317755	-0.31908	-0.31632	-0.31774	0.0496568	0.04957	0.0551	0.04957	0.367412	0.36711	0.37418	0.36731	-0.134049	-0.134085	-0.13199	-0.134085	0.0244506	0.02328	0.02447	0.02447	17.8937	12.407	17.9785	17.9785	77.3021	76.8872	77.3052	77.3052	2.62966	2.5665	2.946	2.6251	1077.59	999.949	1119	1078.61	0.929862	0.929154	0.929874	0.929874	281.708	281.638	281.938	281.708	398.658	398.117	398.691	398.666
alln_298	CC(C)[C@H](C)N	-0.319807	-0.3221	-0.31799	-0.31799	0.100701	0.09906	0.10391	0.09906	0.420508	0.41705	0.42571	0.41705	-0.109553	-0.11088	-0.108945	-0.109465	0.0142744	0.01394	0.01455	0.01437	9.41052	7.81998	12.7254	7.81998	70.3396	70.1694	70.7009	70.1958	1.20143	1.1407	1.2532	1.2532	1053.77	982.162	1076.69	1076.69	0.936738	0.934588	0.937829	0.937569	268.18	267.7	269.08	267.84	374.403	374.052	374.996	374.19
alln_299	NCc1ccsc1	-0.311119	-0.31231	-0.30657	-0.31231	0.0498508	0.04829	0.05581	0.04829	0.360969	0.3606	0.36238	0.3606	-0.130634	-0.13201	-0.12538	-0.13201	0.0236473	0.02169	0.02416	0.02416	41.1188	40.7509	42.5232	40.7509	80.586	80.2894	80.6637	80.6637	1.13254	0.9012	2.0158	0.9012	968.85	878.075	1030.08	1030.08	0.923632	0.922285	0.924111	0.92386	271.95	271.661	272.101	272.101	374.331	372.917	374.78	374.78
alln_3	C#CCOc1cccc(N)c1	-0.277425	-0.28117	-0.27511	-0.27806	0.0660071	0.06199	0.06855	0.06538	0.343432	0.3427	0.34367	0.34344	-0.105709	-0.10959	-0.10328	-0.10634	0.0162737	0.01552	0.0175	0.01646	64.2653	52.736	87.961	62.651	114.088	113.042	116.295	113.945	1.55328	0.9113	2.6148	0.9116	1419.15	1112.08	1716.96	1521.35	0.879953	0.872316	0.882239	0.881584	343.074	341.622	348.012	342.102	493.203	491.945	497.396	492.496
alln_30	CC(=O)c1sc(N)nc1C	-0.294713	-0.29514	-0.29362	-0.29514	0.0133493	0.01322	0.01368	0.01322	0.308062	0.3073	0.30836	0.30836	-0.140682	-0.14096	-0.13997	-0.14096	0.0321244	0.03188	0.03222	0.03222	69.4352	69.1315	70.2116	69.1315	107.79	107.417	107.936	107.936	4.42763	3.4311	4.8174	4.8174	1150.85	1123.33	1221.2	1123.33	0.901314	0.899604	0.905685	0.899604	320.333	318.119	321.199	321.199	461.299	459.859	461.862	461.862
alln_300	C[C@@H]1C[C@H]1N	-0.319428	-0.32041	-0.30385	-0.32041	0.115974	0.11492	0.11604	0.11604	0.435402	0.41877	0.43645	0.43645	-0.101727	-0.102185	-0.094465	-0.102185	0.0118823	0.01065	0.01196	0.01196	11.1711	10.4783	11.2148	11.2148	55.3119	55.2665	55.3148	55.3148	1.24136	1.2334	1.3677	1.2334	834.148	720.928	841.285	841.285	0.928377	0.928163	0.931772	0.928163	242.263	241.04	242.34	242.34	317.169	316.5	317.211	317.211
alln_301	CCC[C@@H](C)CN	-0.317668	-0.32132	-0.3141	-0.31741	0.100257	0.09626	0.10555	0.09626	0.417926	0.41045	0.42222	0.41367	-0.108706	-0.11131	-0.105495	-0.110575	0.0141509	0.01318	0.01478	0.01478	16.3391	6.76547	19.4164	14.7085	82.3119	81.1985	82.6099	82.164	1.31523	1.1639	1.465	1.3377	1103.71	975.123	1332.07	1104.37	0.911282	0.906249	0.936128	0.914268	301.455	286.64	304.37	299.85	428.119	413.316	430.772	426.816
alln_302	CCC[C@H](C)CN	-0.317952	-0.32168	-0.31412	-0.31741	0.0986022	0.09626	0.10775	0.09626	0.416554	0.41046	0.42943	0.41367	-0.109675	-0.11175	-0.10604	-0.110575	0.0144449	0.01324	0.01494	0.01478	13.8421	6.68127	17.785	14.7085	82.0927	81.1979	82.2877	82.164	1.33534	1.1171	1.498	1.3377	1197.95	992.23	1398.96	1153.09	0.915288	0.913017	0.935999	0.914187	299.135	286.85	300.09	299.81	425.995	413.684	426.674	426.674
alln_303	CC(C)[C@@H](N)C#N	-0.358368	-0.35904	-0.35287	-0.35904	0.0811271	0.07702	0.08217	0.08169	0.439495	0.42989	0.44073	0.44073	-0.138621	-0.13971	-0.137745	-0.138675	0.0218629	0.02157	0.02228	0.02182	15.5395	10.4365	21.1169	10.4365	70.773	70.5006	71.1918	70.5267	2.95053	2.8795	4.5051	2.8795	911.414	904.792	937.826	910.409	0.925335	0.922288	0.927724	0.927724	276.583	275.27	278.32	275.27	384.994	383.742	386.714	383.742
alln_304	C[C@@H](C#N)CN	-0.341128	-0.34744	-0.33956	-0.33956	0.0822516	0.07832	0.08571	0.07884	0.423379	0.4184	0.43251	0.4184	-0.129438	-0.132345	-0.12767	-0.13036	0.0197945	0.0191	0.02079	0.02031	16.8723	14.4539	22.0134	16.2789	58.9889	58.7387	59.3691	59.0241	3.96552	3.6266	5.3699	3.6266	897.029	688.2	988.182	988.182	0.926485	0.919877	0.928545	0.927428	255.855	254.44	259.01	255.78	343.178	341.472	345.814	343.552
alln_305	C[C@H](C#N)CN	-0.341155	-0.34744	-0.33962	-0.33962	0.0822751	0.07832	0.08567	0.07887	0.42343	0.41849	0.43251	0.41849	-0.12944	-0.132345	-0.127685	-0.130375	0.0197915	0.0191	0.02079	0.02031	16.8732	14.4597	22.0134	16.28	58.9904	58.74	59.3691	59.0283	3.96778	3.6266	5.3699	3.6266	852.296	732.128	1000.71	872.014	0.926357	0.9201	0.928497	0.927367	255.899	254.5	258.83	255.77	343.196	341.567	345.579	343.499
alln_306	CC(C)[C@H](N)C#N	-0.358368	-0.35904	-0.35287	-0.35904	0.0811226	0.07702	0.08217	0.08168	0.439491	0.42989	0.44072	0.44072	-0.138623	-0.13971	-0.137745	-0.13868	0.0218629	0.02157	0.02228	0.02182	15.5399	10.4366	21.1169	10.4366	70.773	70.5006	71.1918	70.5266	2.95058	2.8796	4.5051	2.8796	917.189	834.556	1153.07	834.556	0.925566	0.922515	0.927864	0.927864	276.473	275.25	278.16	275.25	384.909	383.787	386.523	383.787
alln_308	CC(=O)/C=C(/C)\N	-0.29289	-0.29845	-0.29289	-0.29289	0.04126	0.03882	0.04126	0.04126	0.33415	0.33415	0.33727	0.33415	-0.125815	-0.129815	-0.125815	-0.125815	0.02369	0.02369	0.02498	0.02369	45.9263	45.9263	48.2111	45.9263	75.0173	75.0173	75.2802	75.0173	3.3545	3.3545	5.8452	3.3545	982.737	982.737	993.166	982.737	0.914247	0.914247	0.92082	0.914247	275.29	272.849	275.29	275.29	375.452	374.472	375.452	375.452
alln_309	C=CCOC(=S)N	-0.300147	-0.30169	-0.29783	-0.29959	0.0565995	0.05502	0.05837	0.05736	0.356746	0.35595	0.35745	0.35695	-0.121774	-0.122965	-0.11973	-0.121115	0.0207869	0.02012	0.02124	0.02055	37.4733	16.0684	46.2691	41.1014	79.7722	77.878	80.5791	80.5791	3.40713	3.2637	3.4973	3.4973	956.429	704.555	1122.12	775.285	0.905189	0.89797	0.916886	0.898511	285.354	279.22	289.02	288.9	390.3	385.183	393.26	393.26
alln_31	Cc1cc(Cl)nc(N)n1	-0.31298	-0.31298	-0.31298	-0.31298	0.0267	0.0267	0.0267	0.0267	0.33968	0.33968	0.33968	0.33968	-0.14314	-0.14314	-0.14314	-0.14314	0.03016	0.03016	0.03016	0.03016	58.9272	58.9272	58.9272	58.9272	92.7785	92.7785	92.7785	92.7785	2.1195	2.1195	2.1195	2.1195	1168.04	1168.04	1168.04	1168.04	0.899527	0.899527	0.899527	0.899527	301.06	301.06	301.06	301.06	419.059	419.059	419.059	419.059
alln_310	C=C(C)CN	-0.324855	-0.3273	-0.31884	-0.3273	0.0809422	0.07858	0.08828	0.0821	0.405798	0.40014	0.4094	0.4094	-0.121957	-0.12361	-0.11528	-0.1226	0.0183314	0.01632	0.01877	0.01836	20.98	20.7201	21.353	20.7201	58.021	57.7871	58.1956	57.7871	1.1877	0.9861	1.6727	0.9861	706.405	585.38	927.891	585.38	0.935691	0.932301	0.937669	0.937546	242.384	241.411	243.911	241.411	321.161	320.183	322.447	320.183
alln_311	CCCCCCCCN	-0.319639	-0.32216	-0.31489	-0.32151	0.10319	0.09339	0.1082	0.10696	0.422829	0.4115	0.42947	0.42847	-0.108224	-0.112725	-0.105195	-0.107275	0.0138664	0.01298	0.01541	0.01343	29.6276	15.5188	36.8961	36.8961	106.899	105.021	107.812	107.812	1.38137	1.2143	1.6079	1.2628	1449.06	1181.05	1877.24	1609.34	0.863071	0.853309	0.908992	0.853309	370.434	339.13	377.38	377.38	537.397	508.936	543.377	543.377
alln_312	CC(=O)/C=C(\C)/N	-0.293981	-0.29501	-0.29398	-0.29398	0.04116	0.04106	0.04116	0.04116	0.335141	0.33514	0.33609	0.33514	-0.12641	-0.126975	-0.12641	-0.12641	0.0238401	0.02384	0.02399	0.02384	48.7106	48.7094	50.7873	48.7094	76.0375	75.6509	76.0377	76.0377	4.80111	4.8005	5.8888	4.8005	1047.12	798.333	1047.23	1047.23	0.914179	0.914172	0.926868	0.914172	276.306	270.129	276.309	276.309	377.491	372.527	377.494	377.494
alln_313	N#Cc1cccc(CN)c1	-0.335789	-0.34364	-0.33415	-0.33497	0.00504699	0.00162	0.00932	0.00932	0.340836	0.33577	0.34631	0.34429	-0.165371	-0.170485	-0.162825	-0.162825	0.0401393	0.0385	0.04196	0.0385	68.4289	66.4972	72.133	72.133	104.056	103.574	104.21	104.154	4.86087	4.1678	6.1341	5.1621	1273.58	1099.07	1326.97	1326.97	0.892773	0.891128	0.894559	0.891135	320.09	318.861	320.411	320.391	454.249	452.991	455.261	453.638
alln_316	CCC(C)(C)N	-0.322145	-0.3222	-0.32205	-0.32205	0.0973891	0.09732	0.09751	0.09751	0.419535	0.41952	0.41956	0.41956	-0.112378	-0.11244	-0.11227	-0.11227	0.0150518	0.01502	0.01507	0.01502	7.84639	7.10545	8.2694	7.10545	70.5809	70.5757	70.5901	70.5901	1.17495	1.1715	1.181	1.181	1072.21	968.271	1222.24	1031.84	0.939243	0.938721	0.939894	0.939894	267.007	266.8	267.25	266.8	373.444	373.299	373.642	373.398
alln_317	C[C@@H](N)c1cccnc1	-0.325812	-0.32711	-0.32098	-0.32692	0.0393264	0.03507	0.04078	0.04021	0.365138	0.36072	0.36778	0.36713	-0.143243	-0.14529	-0.1401	-0.143355	0.0281011	0.02713	0.02926	0.02799	46.357	45.2757	50.3064	45.5507	93.5623	93.3067	93.6972	93.5733	2.68533	2.2185	3.6108	2.5201	1134.25	1028.51	1311.5	1074.02	0.913189	0.912182	0.91553	0.912182	300.977	299.121	301.631	301.631	428.462	425.965	429.151	429.151
alln_318	C[C@@H](N)c1ccncc1	-0.333507	-0.33374	-0.33348	-0.33348	0.0406161	0.03971	0.04072	0.04072	0.374123	0.37345	0.3742	0.3742	-0.146445	-0.147015	-0.14638	-0.14638	0.0286619	0.02863	0.02894	0.02863	43.4393	42.9639	47.587	42.9639	93.3924	93.388	93.4306	93.388	3.59039	3.5712	3.7578	3.5712	1001.13	990.078	1097.57	990.078	0.912877	0.912591	0.915366	0.912591	301.283	299.121	301.531	301.531	428.897	426.026	429.226	429.226
alln_319	C[C@H](N)c1cccnc1	-0.325572	-0.32711	-0.32096	-0.32693	0.0400155	0.03894	0.0408	0.04019	0.365587	0.36106	0.36777	0.36712	-0.142778	-0.14337	-0.14008	-0.14337	0.0278773	0.02712	0.02799	0.02799	46.4767	45.5448	50.3058	45.5448	93.6049	93.5731	93.6992	93.5731	2.80221	2.5183	3.6119	2.5183	1192.09	1025.4	1411.28	1141.25	0.912655	0.912053	0.915235	0.912053	301.253	299.161	301.721	301.721	428.677	426.02	429.252	429.252
alln_320	C[C@H](N)c1ccncc1	-0.333508	-0.33375	-0.33348	-0.33348	0.0406165	0.03971	0.04072	0.04072	0.374124	0.37346	0.3742	0.3742	-0.146446	-0.14702	-0.14638	-0.14638	0.0286618	0.02863	0.02894	0.02863	43.4379	42.9639	47.5872	42.9639	93.3924	93.388	93.4308	93.388	3.59031	3.5712	3.7576	3.5712	1220.1	960.37	1249.77	1249.77	0.91261	0.91225	0.915754	0.91225	301.291	298.931	301.561	301.561	428.726	425.891	429.05	429.05
alln_321	C[C@@H](N)c1ccccn1	-0.3207	-0.32401	-0.31582	-0.32078	0.034591	0.03177	0.03947	0.03253	0.355291	0.35027	0.36268	0.35331	-0.143054	-0.14456	-0.140685	-0.144125	0.0288113	0.02775	0.02963	0.0294	45.4068	43.9163	48.6259	43.9163	93.8568	93.7596	94.0188	93.8211	2.23524	1.1424	2.8662	2.8127	1182.88	1033.51	1241.17	1221.64	0.907687	0.905722	0.911643	0.907055	303.712	300.861	304.861	304.181	430.397	427.13	431.439	430.945
alln_322	CCC[C@H](C)N	-0.32137	-0.32218	-0.31469	-0.32218	0.102827	0.09815	0.10477	0.10477	0.424197	0.41284	0.42695	0.42695	-0.109272	-0.111275	-0.10812	-0.108705	0.0140781	0.01379	0.01472	0.01384	14.3184	6.43631	16.4682	16.4682	70.8827	69.8963	71.1903	71.1903	1.26502	1.2058	1.4253	1.2751	1084.55	883.347	1154.94	1095.95	0.919091	0.914538	0.936757	0.914538	277.644	268.15	280.03	280.03	383.279	374.353	385.375	385.375
alln_323	C[C@H](N)c1ccccn1	-0.320681	-0.32402	-0.31583	-0.32077	0.0348014	0.03253	0.03946	0.03253	0.355483	0.35028	0.36268	0.3533	-0.14294	-0.14412	-0.14069	-0.14412	0.0287491	0.02775	0.0294	0.0294	45.1645	43.9146	47.4153	43.9146	93.8639	93.794	94.0184	93.8206	2.18732	1.1428	2.8126	2.8126	1059	1018.02	1136.87	1018.02	0.907302	0.905549	0.908319	0.906659	303.995	303.171	304.991	304.541	430.725	429.698	431.591	431.429
alln_324	CCC[C@@H](C)N	-0.321367	-0.32218	-0.31472	-0.32218	0.102828	0.09814	0.10477	0.10477	0.424195	0.41286	0.42695	0.42695	-0.10927	-0.11125	-0.10812	-0.108705	0.0140773	0.01379	0.01471	0.01384	14.321	6.43773	16.4682	16.4682	70.882	69.8952	71.1903	71.1903	1.26485	1.2049	1.4261	1.2751	1060.8	810.488	1260.3	947.85	0.919203	0.914399	0.936779	0.914399	277.508	268.16	280	280	383.067	374.387	385.225	385.225
alln_325	CC(C)OC(=O)[C@@H](C)N	-0.32583	-0.32811	-0.31894	-0.32586	0.0821769	0.07684	0.08222	0.08222	0.408007	0.39578	0.40808	0.40808	-0.121827	-0.125535	-0.12105	-0.12182	0.0181854	0.01818	0.01945	0.01818	22.2939	19.3238	22.311	22.311	86.8247	85.8883	86.8304	86.8304	2.36274	2.2015	2.5249	2.3631	1200.65	1174.74	1373.32	1200.27	0.895674	0.894622	0.896438	0.895676	325.914	323.339	325.929	325.929	468.978	464.026	469.013	469.013
alln_326	CC(C)OC(=O)[C@H](C)N	-0.322978	-0.32812	-0.31893	-0.31893	0.0768491	0.07682	0.07703	0.07682	0.399828	0.39575	0.40515	0.39575	-0.123065	-0.125545	-0.121055	-0.121055	0.0189372	0.01851	0.01945	0.01851	20.4371	19.3326	21.3051	19.3326	86.1989	85.891	86.3934	85.891	2.28686	2.2016	2.5248	2.3445	1250.45	1192.91	1340.39	1192.91	0.895413	0.894032	0.896498	0.894032	323.892	323.139	324.849	324.849	464.418	463.642	465.4	465.4
alln_327	COC1=NCN=C(OC)[C@H]1CN	-0.325837	-0.32658	-0.31926	-0.32658	0.0839071	0.08316	0.08975	0.08316	0.409744	0.40559	0.41243	0.40974	-0.120965	-0.12171	-0.116465	-0.12171	0.0178625	0.01644	0.01808	0.01808	34.1202	33.9244	42.7992	33.9244	108.93	108.87	110.028	108.87	0.922755	0.731	2.2858	0.731	1509.46	1303.2	1767.88	1540.03	0.887105	0.873656	0.888258	0.888258	356.641	356	363.15	356	529.145	528.757	533.565	528.757
alln_328	NCCc1c[nH]cn1	-0.301198	-0.30384	-0.2939	-0.30384	0.0884609	0.08663	0.1	0.08781	0.389659	0.38287	0.39566	0.39165	-0.106368	-0.108015	-0.09695	-0.108015	0.0145227	0.01193	0.01489	0.01489	29.7865	27.6376	37.1708	27.6376	77.6255	77.2401	78.0775	77.426	4.43903	2.4271	4.6747	4.6728	1045.53	676.322	1181.74	1062.96	0.91435	0.902207	0.91677	0.91677	283.462	282.37	290.02	282.74	392.346	390.003	397.993	392.415
alln_329	CC(C)COC(=O)[C@H](C)N	-0.330529	-0.33449	-0.32461	-0.33449	0.0781659	0.07473	0.08257	0.07924	0.408695	0.40183	0.41422	0.41373	-0.126182	-0.12794	-0.12266	-0.127625	0.0194788	0.01863	0.02018	0.01968	26.8739	18.0659	30.6961	26.9474	98.6908	98.0288	99.428	98.5917	2.18756	1.9165	2.6383	2.0817	1459.03	1162.33	1716.44	1561.32	0.886679	0.876882	0.905612	0.885211	349.662	336.979	356.079	350.659	513.281	501.293	518.807	514.247
alln_33	COC(=O)c1ccccc1N	-0.280593	-0.2833	-0.28057	-0.28057	0.0222661	0.02226	0.02297	0.02226	0.302859	0.30283	0.30627	0.30283	-0.129164	-0.130165	-0.129155	-0.129155	0.027541	0.02754	0.02766	0.02754	73.2472	73.2446	73.5472	73.2446	109.28	108.855	109.284	109.284	0.39821	0.3718	3.4704	0.3718	1428.22	1229.68	1429.92	1429.92	0.897224	0.897215	0.898271	0.897215	325.532	325.53	325.67	325.53	469.37	469.36	470.492	469.36
alln_331	C/C(=C/1\C(=O)COC1=O)/N	-0.32438	-0.32438	-0.32438	-0.32438	0.00511	0.00511	0.00511	0.00511	0.32949	0.32949	0.32949	0.32949	-0.159635	-0.159635	-0.159635	-0.159635	0.03867	0.03867	0.03867	0.03867	55.5291	55.5291	55.5291	55.5291	87.4186	87.4186	87.4186	87.4186	4.0282	4.0282	4.0282	4.0282	1033.31	1033.31	1033.31	1033.31	0.916093	0.916093	0.916093	0.916093	295.307	295.307	295.307	295.307	418.402	418.402	418.402	418.402
alln_334	N#C[C@@]1(N)CCOC1	-0.350858	-0.35265	-0.34659	-0.35265	0.0793157	0.07726	0.08097	0.079	0.430173	0.42553	0.43165	0.43165	-0.135771	-0.136825	-0.13281	-0.136825	0.0214318	0.02063	0.02181	0.02169	14.3283	12.5442	19.5946	12.5442	69.813	69.5952	69.9167	69.8041	3.71806	3.411	4.8499	3.411	926.716	891.524	1251.96	894.528	0.925979	0.925416	0.928135	0.925416	274.277	273.129	274.669	274.669	380.591	379.526	381.06	381.06
alln_335	N#C[C@]1(N)CCOC1	-0.351017	-0.35265	-0.34659	-0.35265	0.0795309	0.079	0.08097	0.079	0.430548	0.42756	0.43165	0.43165	-0.135743	-0.136825	-0.13281	-0.136825	0.0214043	0.02063	0.02169	0.02169	14.4441	12.5437	19.5951	12.5437	69.8344	69.804	69.9167	69.804	3.61453	3.411	4.1662	3.411	1119.67	1102.17	1167.08	1102.17	0.925798	0.925449	0.926746	0.925449	274.395	273.709	274.649	274.649	380.726	379.881	381.038	381.038
alln_336	CCOC(=O)C[C@@H](C)N	-0.323916	-0.33077	-0.31818	-0.31856	0.080526	0.07716	0.08827	0.0778	0.404442	0.39636	0.41838	0.39636	-0.121695	-0.125775	-0.11899	-0.12038	0.0183145	0.01746	0.01949	0.01828	26.2563	13.797	29.2382	29.2382	87.3536	86.0485	87.7309	87.6069	2.37863	1.1968	3.0655	3.0655	1205.83	979.038	1462.95	1171.55	0.882772	0.878458	0.915156	0.87935	332.646	313.899	336.119	334.089	473.149	457.827	477.379	473.489
alln_337	NC(=S)c1ccccn1	-0.2934	-0.2934	-0.28901	-0.2934	-0.01276	-0.01276	0.00036	-0.01276	0.28064	0.28064	0.28937	0.28064	-0.15308	-0.15308	-0.144325	-0.15308	0.04175	0.03599	0.04175	0.04175	78.9583	62.257	78.9583	78.9583	103.801	102.873	103.801	103.801	4.0686	4.0686	5.7385	4.0686	1152.27	1066.68	1187.43	1152.27	0.912559	0.906343	0.912559	0.912559	295.741	295.741	300.591	295.741	416.901	416.901	422.892	416.901
alln_338	NC(=S)N1CCCC1	-0.27717	-0.27717	-0.27717	-0.27717	0.071695	0.07169	0.0717	0.0717	0.348865	0.34886	0.34887	0.34887	-0.102737	-0.10274	-0.102735	-0.102735	0.01513	0.01513	0.01513	0.01513	44.172	44.172	44.1721	44.172	93.5383	93.5383	93.5383	93.5383	5.76695	5.7669	5.767	5.767	1132.93	1123.07	1142.78	1142.78	0.916352	0.916197	0.916507	0.916507	295.37	295.24	295.5	295.24	418.713	418.543	418.884	418.543
alln_34	CCOC(=O)c1cnc(N)s1	-0.298601	-0.2988	-0.29845	-0.29845	0.0195204	0.0192	0.01982	0.01982	0.318122	0.31798	0.31827	0.31827	-0.13954	-0.1398	-0.139315	-0.139315	0.0306034	0.03049	0.03073	0.03049	77.5467	76.8944	78.5499	76.8944	111.521	111.322	111.661	111.661	3.05069	1.9652	4.1582	4.1582	1381.99	1246.96	1535.79	1535.79	0.873973	0.870545	0.877549	0.870842	348.216	345.809	350.579	350.289	499.206	497.048	501.348	500.982
alln_340	NC(=S)NC[C@H]1CCCO1	-0.276708	-0.28661	-0.27292	-0.27292	0.0724716	0.06577	0.07409	0.07289	0.349179	0.34581	0.35257	0.34581	-0.102118	-0.11042	-0.100015	-0.100015	0.0149354	0.01446	0.0173	0.01446	52.3245	33.7946	58.2402	58.2402	109.435	107.687	110.281	109.731	6.51549	4.6061	7.8221	7.8221	1454.31	1230.21	1722.37	1230.21	0.886346	0.880635	0.893527	0.891239	341.572	338.26	345.099	338.26	495.299	492.199	498.609	492.199
alln_343	Cc1n[nH]cc1CN	-0.312355	-0.31435	-0.3114	-0.3114	0.0882542	0.0867	0.0915	0.0867	0.400609	0.3981	0.40585	0.3981	-0.11205	-0.11235	-0.111425	-0.11235	0.0156719	0.0153	0.01585	0.01585	31.2591	31.0939	31.6041	31.094	77.8471	77.6954	78.164	77.6954	2.31368	1.8659	3.2488	1.8659	1208.62	965.13	1327.91	1327.91	0.920057	0.916086	0.922	0.922	280.867	280.03	282.57	280.03	390.607	390.101	391.622	390.101
alln_345	COCCCNC(=S)N	-0.276355	-0.28665	-0.27229	-0.2753	0.0753946	0.06412	0.08196	0.07637	0.351749	0.34881	0.35425	0.35167	-0.10048	-0.111165	-0.095165	-0.099465	0.0143777	0.01278	0.01763	0.01407	43.5415	18.0113	58.4952	44.4658	102.223	99.6709	103.364	102.421	6.25177	3.9754	7.8754	6.4325	1361.8	1159.04	1536.18	1368.31	0.881848	0.874159	0.923079	0.877824	338.588	314.34	344.09	340.92	485.012	464.762	490.531	486.814
alln_346	CCOC(=O)C[C@H](C)N	-0.324211	-0.33078	-0.32044	-0.32118	0.0810243	0.07456	0.08827	0.0802	0.405235	0.395	0.4183	0.40138	-0.121593	-0.12498	-0.12049	-0.12049	0.0182468	0.01747	0.0194	0.01808	26.3056	16.416	28.8089	28.6168	87.1743	86.7774	87.482	87.1444	1.88118	1.4149	2.8116	1.4149	1329.29	1143.2	1439.86	1362.81	0.885573	0.878318	0.89785	0.886004	330.608	324.369	335.219	329.449	471.045	467.345	476.354	468.932
alln_347	CCOC(CN)OCC	-0.318809	-0.32434	-0.3115	-0.32262	0.103599	0.0958	0.11141	0.10258	0.422408	0.41401	0.43324	0.4252	-0.107605	-0.11315	-0.103	-0.11002	0.0137119	0.01269	0.01532	0.01423	16.9176	11.7906	21.3061	17.1338	90.8212	89.5854	91.6294	90.4073	2.06783	0.7621	3.1606	1.6114	1304.96	991.912	1495.04	1322.71	0.88133	0.871777	0.911362	0.885358	341.055	319.92	347.19	338.21	489.969	468.135	495.662	487.227
alln_348	COc1ccc(CCN)cc1	-0.289988	-0.29095	-0.28371	-0.29095	0.0570577	0.05569	0.06482	0.05582	0.347046	0.34643	0.34885	0.34677	-0.116465	-0.117565	-0.109605	-0.117565	0.0195518	0.01722	0.01993	0.01993	67.3266	64.6955	72.1267	64.6955	118.08	117.763	118.601	117.763	1.48306	0.9275	2.2883	1.0001	1456.83	1286.8	1639.16	1293.18	0.880314	0.873604	0.883832	0.883689	354.338	351.811	359.241	351.961	518	515.447	522.785	515.78
alln_349	NC(=S)NC[C@@H]1CCCO1	-0.27667	-0.28661	-0.27291	-0.27291	0.0724806	0.06578	0.0741	0.07289	0.349151	0.3458	0.35257	0.3458	-0.102095	-0.110415	-0.10001	-0.10001	0.0149311	0.01446	0.0173	0.01446	52.3774	33.7923	58.2368	58.2368	109.438	107.687	110.279	109.73	6.52754	4.6061	7.8225	7.8225	1306.76	1197.29	1549.46	1292.8	0.886451	0.881025	0.892789	0.890768	341.755	338.58	345.439	338.58	495.792	492.507	499.246	492.507
alln_35	COc1cc(C)ccc1N	-0.263526	-0.27256	-0.26108	-0.26108	0.0684256	0.06239	0.07006	0.07006	0.331952	0.33114	0.33495	0.33114	-0.0975503	-0.105085	-0.09551	-0.09551	0.0143475	0.01377	0.01648	0.01377	62.9973	61.6934	63.3504	63.3504	107.279	106.214	107.567	107.567	1.4042	0.8931	1.5426	1.5426	1250.56	1204.4	1434.65	1231.89	0.895336	0.894676	0.897847	0.894676	325.386	324.861	325.521	325.521	467.573	467.349	468.407	467.349
alln_350	N[C@@H]1NCCC1	-0.300243	-0.31428	-0.29673	-0.29779	0.101667	0.09875	0.10686	0.10204	0.40191	0.39548	0.41753	0.39983	-0.0992877	-0.106475	-0.097875	-0.097875	0.0122674	0.01198	0.01364	0.01198	10.7282	9.10382	11.8139	11.7586	61.7449	61.4929	61.9478	61.8609	1.45985	1.3051	1.4912	1.4912	797.514	651.935	1052.83	803.654	0.935668	0.93248	0.939976	0.93248	250.247	248.08	251.79	251.79	336.899	334.839	338.291	338.291
alln_351	CC(C)(C)NC(=S)N	-0.280011	-0.2814	-0.2794	-0.2794	0.069294	0.06585	0.07081	0.07081	0.349305	0.34725	0.35021	0.35021	-0.105359	-0.107775	-0.104295	-0.104295	0.0158937	0.01553	0.01672	0.01553	39.4911	31.2518	43.1178	43.1178	97.8282	97.237	98.0884	98.0884	5.73985	5.085	6.0281	6.0281	1170.95	1163.57	1187.73	1163.57	0.914934	0.913813	0.917482	0.913813	307.791	306.59	308.32	308.32	444.365	443.616	444.695	444.695
alln_352	CCCCNC(=S)N	-0.281406	-0.28358	-0.28006	-0.28053	0.0706654	0.06698	0.07439	0.07308	0.352072	0.34878	0.35445	0.35361	-0.105371	-0.108295	-0.102835	-0.103725	0.0157783	0.01492	0.01673	0.01521	41.111	28.4071	53.1437	43.8605	98.0946	97.0152	98.7754	98.5652	5.69366	5.0762	6.2423	5.9387	1323.23	1059.02	1581.68	1581.68	0.886584	0.882215	0.893997	0.882215	325.977	320.73	328.78	328.78	461.96	456.485	464.508	464.508
alln_353	NC1=NCCSC1	-0.29756	-0.29756	-0.29756	-0.29756	0.0816	0.0816	0.0816	0.0816	0.37916	0.37916	0.37916	0.37916	-0.10798	-0.10798	-0.10798	-0.10798	0.01538	0.01538	0.01538	0.01538	33.293	33.2927	33.2932	33.2932	78.2601	78.26	78.2602	78.26	1.43395	1.4338	1.4341	1.4341	835.877	778.82	892.79	892.79	0.930414	0.930118	0.93071	0.93071	268.219	268.04	268.4	268.04	370.701	370.505	370.897	370.505
alln_354	CC(C)OCCCN	-0.316193	-0.32527	-0.30805	-0.31896	0.101858	0.09804	0.10709	0.09804	0.418052	0.41161	0.42826	0.417	-0.107168	-0.1117	-0.10191	-0.11046	0.0137462	0.01258	0.01463	0.01463	16.9368	15.3094	23.4226	16.711	86.7836	86.0826	87.027	86.751	1.639	0.9493	2.7291	0.9493	1246.67	1074.87	1499.29	1153.53	0.900795	0.883915	0.917775	0.899438	318.316	307.87	329.15	319.64	456.536	446.611	466.638	458.377
alln_355	COC(=O)[C@H](C)N	-0.333967	-0.33621	-0.32462	-0.33621	0.0780132	0.07503	0.08227	0.07831	0.41198	0.39965	0.41452	0.41452	-0.127977	-0.12895	-0.12408	-0.12895	0.0198802	0.01873	0.02015	0.02006	16.606	13.7808	19.1142	16.216	62.6384	62.481	62.9443	62.5989	1.98695	1.8849	2.741	1.8849	851.082	806.353	966.486	846.075	0.916097	0.915282	0.916848	0.916011	273.932	273.119	274.379	274.139	373.809	372.071	374.224	374.18
alln_356	COC(=O)[C@@H](C)N	-0.333967	-0.33621	-0.32462	-0.33621	0.0780129	0.07503	0.08227	0.07831	0.41198	0.39965	0.41452	0.41452	-0.127977	-0.12895	-0.12408	-0.12895	0.0198802	0.01873	0.02015	0.02006	16.6062	13.7808	19.1142	16.2159	62.6385	62.481	62.9443	62.5989	1.987	1.8849	2.741	1.8849	1051.26	820.089	1083.57	1083.57	0.916053	0.915244	0.916641	0.916024	273.841	273.219	274.329	273.969	373.597	372.116	374.098	373.839
alln_359	NCCC(=O)OCc1ccccc1	-0.322593	-0.33014	-0.31801	-0.32204	0.0467149	0.041	0.05879	0.04674	0.369308	0.36529	0.37704	0.36878	-0.137939	-0.14254	-0.12961	-0.13765	0.0257767	0.02229	0.02746	0.02569	57.2142	31.3276	72.5906	72.5906	127.278	124.289	128.423	128.346	2.17521	1.4508	3.2403	2.8246	1585.18	1479.17	1852.12	1600.16	0.861539	0.853258	0.894918	0.853258	389.1	367.78	394.89	394.89	576.935	561.475	583.349	581.58
alln_360	COC[C@@H](C)N	-0.321222	-0.3263	-0.31361	-0.32046	0.106944	0.09922	0.1095	0.1095	0.428166	0.41364	0.43213	0.42996	-0.107139	-0.11125	-0.10548	-0.10548	0.0134122	0.01294	0.01442	0.01294	13.2928	8.77785	14.8349	14.8347	63.3827	62.5965	63.7368	63.5909	1.27271	0.9344	2.2446	0.9344	911.82	802.999	1121.32	859.521	0.917093	0.913665	0.928951	0.914523	269.021	263.8	271.37	270.1	364.382	360.622	367.11	365.05
alln_361	COC[C@H](C)N	-0.321209	-0.32635	-0.31361	-0.32043	0.106958	0.09922	0.10951	0.10951	0.428167	0.41364	0.43212	0.42994	-0.107126	-0.111275	-0.10546	-0.10546	0.013407	0.01293	0.01442	0.01293	13.3031	8.77785	14.8414	14.8414	63.3849	62.5965	63.7368	63.5924	1.27106	0.9321	2.2446	0.9321	916.926	718.364	1083.27	932.449	0.917068	0.913693	0.929761	0.914787	269.056	263.29	271.46	270.09	364.436	360.148	367.309	365.187
alln_362	C[C@@H](N)C(=O)OC(C)(C)C	-0.327291	-0.33116	-0.31966	-0.33116	0.0810369	0.07755	0.08495	0.08113	0.408328	0.40081	0.41229	0.41229	-0.123127	-0.125015	-0.119255	-0.125015	0.018564	0.01774	0.01923	0.01895	20.1314	17.3181	23.3003	20.6806	98.0899	97.7959	98.4595	98.1274	2.31721	2.2302	2.7237	2.2302	1422.79	1252.82	1584.09	1481.18	0.898202	0.894518	0.901212	0.897385	342.579	341.299	343.57	343.02	507.545	505.643	507.832	507.832
alln_363	COc1cccc([C@H](C)N)c1	-0.293151	-0.29709	-0.2908	-0.29183	0.059756	0.05509	0.06321	0.06085	0.352907	0.34909	0.35505	0.35268	-0.116697	-0.121	-0.113795	-0.11549	0.0193015	0.01829	0.02079	0.01891	57.9491	54.3302	66.3435	54.3302	117.503	116.891	118.129	117.237	1.35809	0.8205	2.5556	1.8213	1416.48	999.936	1556.85	1458.48	0.884273	0.883199	0.887414	0.883448	351.375	349.301	352.151	351.941	514.999	512.211	515.768	515.525
alln_364	Cc1noc(C)c1CN	-0.322659	-0.32407	-0.31831	-0.32407	0.0684419	0.06687	0.06896	0.06894	0.391101	0.38518	0.39302	0.39301	-0.127109	-0.127565	-0.12572	-0.127565	0.020656	0.02052	0.0207	0.0207	35.6028	35.525	35.8434	35.5251	86.3363	86.1922	86.3838	86.3838	4.27757	3.9896	4.3716	4.3697	1214.6	1100.66	1294.66	1100.66	0.906929	0.904925	0.907576	0.907576	304.187	303.939	304.899	303.939	430.867	430.803	430.95	430.803
alln_365	C[C@@H]1OCC[C@H]1N	-0.322331	-0.32896	-0.31766	-0.31852	0.102662	0.10086	0.10312	0.10286	0.424993	0.41852	0.43113	0.42138	-0.109835	-0.113395	-0.10783	-0.10783	0.014196	0.0138	0.01491	0.0138	12.7424	9.36204	13.8138	13.2817	69.645	68.6456	69.771	69.6678	1.71268	0.9667	2.4098	0.9981	971.286	937.025	1086.94	962.893	0.92858	0.926412	0.936659	0.929321	270.894	266.889	271.949	270.669	375.141	371.657	376.021	375.129
alln_366	NCCc1nc2ccccc2[nH]1	-0.28931	-0.30005	-0.28775	-0.28775	0.0519876	0.04107	0.05332	0.05331	0.341298	0.34031	0.34337	0.34106	-0.118661	-0.12949	-0.11722	-0.11722	0.0206425	0.02014	0.02458	0.02014	88.5736	85.2171	92.1893	88.9082	126.12	125.269	126.744	126.221	5.08998	2.7861	5.3953	5.395	1506.14	1139.97	1667.85	1477.39	0.878605	0.870813	0.87929	0.878474	352.503	351.911	359.741	352.361	512.514	511.825	521.883	512.094
alln_367	NC(=S)NCc1ccco1	-0.285156	-0.28746	-0.28065	-0.28641	0.0575586	0.05127	0.06389	0.05675	0.342714	0.33245	0.3494	0.34316	-0.113799	-0.11548	-0.11081	-0.11483	0.0189045	0.01757	0.01999	0.01921	54.1831	38.3537	66.727	61.075	106.612	104.899	108.012	105.905	5.3189	4.5255	6.0773	5.244	1362.83	1091.22	1684.59	1264.57	0.886371	0.878299	0.895869	0.893003	330.534	325.52	335.7	326.23	471.475	467.12	476.063	467.562
alln_369	C[C@H]1OCC[C@H]1N	-0.317967	-0.3255	-0.3161	-0.3161	0.100299	0.09793	0.10067	0.10067	0.418266	0.41677	0.42517	0.41677	-0.108834	-0.113275	-0.107715	-0.107715	0.0141622	0.01392	0.01512	0.01392	11.549	10.9046	11.6392	11.6392	69.3255	69.1429	69.4191	69.3432	1.27283	0.9259	2.6487	0.9259	996.307	842.016	1086.81	989.909	0.934341	0.932635	0.93461	0.93461	267.594	267.439	268.269	267.559	371.747	371.116	372.133	371.834
alln_37	COCc1ccccc1N	-0.277724	-0.2835	-0.2769	-0.27784	0.058589	0.05272	0.06685	0.05823	0.336313	0.33607	0.34672	0.33607	-0.109567	-0.11539	-0.10651	-0.109805	0.0178506	0.01636	0.0198	0.01794	50.9718	47.5908	61.5698	49.0775	104.709	103.985	106.408	104.408	1.29227	1.2271	2.5134	1.2271	1180.49	989.821	1580.17	1082.26	0.906955	0.894166	0.912346	0.908971	318.231	315.731	325.591	317.051	461.043	459.715	467.1	460.037
alln_371	C[C@@H]1OCC[C@@H]1N	-0.317966	-0.3255	-0.3161	-0.3161	0.1003	0.09793	0.10067	0.10067	0.418266	0.41677	0.42519	0.41677	-0.108833	-0.113275	-0.107715	-0.107715	0.0141618	0.01392	0.01512	0.01392	11.549	10.9046	11.6391	11.6391	69.3256	69.1436	69.4191	69.3432	1.27258	0.9259	2.6487	0.9259	1091.35	881.966	1189.62	1091.81	0.93441	0.932293	0.934712	0.934712	267.562	267.339	268.319	267.529	371.72	370.895	372.208	371.833
alln_372	NC(=S)Nc1nccs1	-0.294231	-0.29878	-0.29423	-0.29423	0.0145682	0.00868	0.01457	0.01457	0.3088	0.30746	0.3088	0.3088	-0.139832	-0.14505	-0.13983	-0.13983	0.0316608	0.03166	0.03422	0.03166	92.6097	92.6093	93.939	92.6093	110.034	110.034	110.87	110.034	5.12557	5.0166	5.1256	5.1256	1164.5	1150.49	1393.65	1164.48	0.901576	0.901575	0.905501	0.901575	306.11	304.64	306.11	306.11	431.115	430.733	431.226	431.115
alln_373	CC(C)(C)OC(=O)N1CC(N)C1	-0.321058	-0.32106	-0.32105	-0.32106	0.09748	0.09748	0.09748	0.09748	0.418538	0.41853	0.41854	0.41854	-0.111789	-0.11179	-0.111785	-0.11179	0.01493	0.01493	0.01493	0.01493	37.1087	37.1072	37.1114	37.108	116.556	116.555	116.556	116.556	1.70463	1.7046	1.7047	1.7047	1564.72	1239.54	1828.82	1828.82	0.868363	0.868271	0.868453	0.868271	383.094	382.949	383.199	383.199	570.538	570.303	570.691	570.682
alln_374	COc1cccc([C@@H](C)N)c1	-0.293153	-0.29709	-0.2908	-0.29183	0.0597522	0.05509	0.06322	0.06085	0.352906	0.34908	0.35501	0.35268	-0.116701	-0.121	-0.11379	-0.11549	0.0193022	0.01829	0.02079	0.01891	57.9442	54.3307	66.3831	54.3307	117.502	116.892	118.134	117.237	1.35804	0.8205	2.5558	1.8214	1474.41	1270.97	1741.61	1478.17	0.884343	0.883298	0.886711	0.883725	351.314	349.121	351.961	351.791	514.927	512.008	515.438	515.438
alln_375	NC(=S)N1CCCCC1	-0.278186	-0.27822	-0.27589	-0.27822	0.0652434	0.06515	0.07158	0.06515	0.34343	0.34337	0.34747	0.34337	-0.106471	-0.106535	-0.102155	-0.106535	0.0165081	0.01502	0.01653	0.01653	45.0647	45.0259	47.6939	45.0259	105.383	105.191	105.386	105.386	5.64344	5.6424	5.7137	5.6424	1342.13	1046.46	1723.58	1401.57	0.918267	0.910622	0.918637	0.918121	311.682	311.51	315.6	311.74	455.296	455.195	458.127	455.316
alln_376	CCOC(=O)/C=C(/C)\N	-0.291446	-0.29322	-0.29121	-0.29121	0.0533226	0.05141	0.05367	0.05367	0.344769	0.34463	0.34512	0.34488	-0.119062	-0.120905	-0.11877	-0.11877	0.0205583	0.02045	0.02121	0.02045	59.0233	48.4271	60.5397	60.5397	92.1322	91.093	92.4093	92.4093	2.25697	2.2231	4.7989	2.2231	1251.74	1028.24	1285.26	1252.8	0.882812	0.879285	0.88919	0.879285	323.497	320.049	325.699	325.699	453.797	451.409	455.715	455.715
alln_377	C[C@H]1OCC[C@@H]1N	-0.32231	-0.32896	-0.31766	-0.3185	0.102663	0.10086	0.10312	0.10286	0.424972	0.41852	0.43113	0.42136	-0.109824	-0.113395	-0.10782	-0.10782	0.0141908	0.01379	0.01491	0.01379	12.7446	9.36204	13.8139	13.2836	69.6452	68.6456	69.771	69.6681	1.71043	0.9667	2.4099	0.9982	1132.46	1011.46	1229.85	1125.84	0.928522	0.926538	0.936548	0.929078	270.94	266.659	271.939	270.799	375.201	371.111	376.077	375.252
alln_378	COC(=O)c1ccc(CN)o1	-0.312468	-0.31357	-0.30722	-0.31302	0.0219409	0.02099	0.02751	0.02099	0.334408	0.33401	0.33894	0.33401	-0.145263	-0.14604	-0.139855	-0.146015	0.0315581	0.02922	0.03192	0.03192	59.5552	57.2677	67.8896	57.2677	100.955	100.865	101.332	100.865	2.14622	1.0438	3.539	1.0438	1208.21	1093.54	1436.28	1110.12	0.87172	0.868879	0.872289	0.871486	344.604	343.689	346.549	344.879	489.576	488.105	491.314	489.965
alln_379	NCCC(=O)c1ccco1	-0.319037	-0.32288	-0.31416	-0.31916	0.00744953	0.00304	0.01663	0.00777	0.326486	0.32105	0.33324	0.32693	-0.155793	-0.157485	-0.149495	-0.155695	0.037175	0.03363	0.03863	0.03707	57.1604	47.3429	58.3228	57.572	94.9154	94.1216	95.3055	94.892	2.57491	2.4808	4.4161	2.4808	1241.27	885.128	1381.24	1186.3	0.895042	0.889315	0.903064	0.89416	318.875	313.949	323.269	319.31	453.384	448.89	458.357	453.644
alln_38	N#Cc1ccccc1N	-0.2994	-0.2994	-0.2994	-0.2994	0.01442	0.01442	0.01442	0.01442	0.31382	0.31382	0.31382	0.31382	-0.14249	-0.14249	-0.14249	-0.14249	0.03235	0.03235	0.03235	0.03235	68.4599	68.4599	68.4599	68.4599	92.7876	92.7876	92.7876	92.7876	4.309	4.309	4.309	4.309	900.081	900.081	900.081	900.081	0.917573	0.917573	0.917573	0.917573	285.501	285.501	285.501	285.501	398.7	398.7	398.7	398.7
alln_380	NC1=NCCO1	-0.30586	-0.30586	-0.30586	-0.30586	0.10792	0.10792	0.10792	0.10792	0.41378	0.41378	0.41378	0.41378	-0.09897	-0.09897	-0.09897	-0.09897	0.01184	0.01184	0.01184	0.01184	22.5836	22.5836	22.5836	22.5836	51.4913	51.4913	51.4913	51.4913	1.6803	1.6803	1.6803	1.6803	668.755	668.755	668.755	668.755	0.936415	0.936415	0.936415	0.936415	232.489	232.489	232.489	232.489	302.051	302.051	302.051	302.051
alln_381	C[C@H](N)C(=O)OC(C)(C)C	-0.32719	-0.33116	-0.31966	-0.33116	0.0809277	0.07755	0.08495	0.08113	0.408117	0.40081	0.41229	0.41229	-0.123131	-0.125015	-0.119255	-0.125015	0.0185747	0.01774	0.01923	0.01895	20.2178	17.3156	23.2996	20.6806	98.1015	97.7958	98.46	98.1274	2.31636	2.2302	2.7237	2.2302	1516.72	1256.14	1670.38	1499.7	0.898052	0.894535	0.901099	0.897436	342.58	341.439	343.51	342.92	507.421	505.439	507.756	507.654
alln_382	NCCCn1ccnc1	-0.305894	-0.30874	-0.30108	-0.30108	0.0853583	0.08242	0.09146	0.09146	0.391252	0.38938	0.39254	0.39254	-0.110268	-0.11263	-0.10481	-0.10481	0.0155549	0.01399	0.01619	0.01399	28.7136	23.5305	37.8609	37.8609	88.5953	87.984	89.5356	89.5356	4.19492	3.2125	5.4648	5.4648	1234.35	988.323	1393.33	1393.33	0.910972	0.895495	0.922392	0.895495	305.792	298.301	315.261	315.261	437.026	429.075	446.039	446.039
alln_383	NCC(=O)c1ccccc1	-0.326843	-0.32951	-0.32407	-0.3268	0.000399808	0.00031	0.00464	0.00031	0.327243	0.32701	0.33415	0.32711	-0.163222	-0.163245	-0.160565	-0.163245	0.0407024	0.03942	0.04073	0.04073	65.8826	58.0591	65.9839	65.9839	100.982	100.664	101.384	100.975	2.72542	2.5667	3.867	2.725	1389.65	1253.47	1391.09	1391.09	0.903483	0.902558	0.90539	0.903492	314.815	313.23	314.98	314.82	451.062	449.078	451.081	451.081
alln_384	CCN(CC)C(=S)N	-0.278368	-0.27866	-0.27776	-0.27829	0.0674253	0.0671	0.06926	0.06713	0.345793	0.3454	0.34736	0.34542	-0.105471	-0.105605	-0.10425	-0.10558	0.0160839	0.01566	0.01614	0.01614	39.0986	37.6688	41.6109	39.4145	97.645	97.193	97.7535	97.7527	5.47771	5.4117	5.6251	5.4938	1271.38	898.186	1388.05	1281.94	0.916003	0.914514	0.922019	0.914605	307.946	304.22	308.88	308.86	445.472	441.739	446.445	446.445
alln_385	NC(=S)NC1CCCC1	-0.280431	-0.28238	-0.27934	-0.27975	0.069765	0.0672	0.07293	0.06904	0.350196	0.34868	0.3526	0.34879	-0.105333	-0.10759	-0.10337	-0.105355	0.0158435	0.01515	0.01656	0.01591	45.9904	35.9989	54.988	54.9574	105.01	103.934	105.917	105.908	5.91808	5.0173	6.2458	6.2391	1251.94	914.254	1558.38	1036.18	0.900537	0.895437	0.91214	0.895606	323.597	314.78	326.48	326.42	467.739	457.485	470.71	470.018
alln_386	NC1=NS(=O)(=O)c2ccccc12	-0.34308	-0.34308	-0.34308	-0.34308	-0.0113	-0.0113	-0.0113	-0.0113	0.33178	0.33178	0.33178	0.33178	-0.17719	-0.17719	-0.17719	-0.17719	0.04731	0.04731	0.04731	0.04731	66.5297	66.5297	66.5297	66.5297	113.905	113.905	113.905	113.905	8.3947	8.3947	8.3947	8.3947	1369.22	1369.22	1369.22	1369.22	0.90022	0.90022	0.90022	0.90022	329.388	329.388	329.388	329.388	480.129	480.129	480.129	480.129
alln_387	NC(=S)NC(=O)c1ccccc1	-0.30177	-0.30266	-0.30177	-0.30177	-0.010445	-0.01045	-0.01002	-0.01044	0.291325	0.29132	0.29264	0.29133	-0.156107	-0.156345	-0.156105	-0.156105	0.041825	0.04176	0.04183	0.04182	100.612	84.7387	100.622	100.602	133.235	131.726	133.236	133.234	4.1059	4.1052	5.8374	4.1066	1432.95	1306.7	1568.19	1558.82	0.87736	0.877343	0.886289	0.877377	356.93	352.779	356.95	356.91	521.094	519.808	521.122	521.065
alln_388	CCOC(=O)C(N)C(=O)OCC	-0.339129	-0.34026	-0.33833	-0.33833	0.0655402	0.0651	0.07091	0.0651	0.404669	0.40343	0.41032	0.40343	-0.136794	-0.137155	-0.13425	-0.136615	0.0231199	0.02196	0.02315	0.02313	20.7957	10.1457	27.7022	27.7022	103.178	102.817	103.544	103.377	3.34347	2.6096	3.8386	3.8386	1411.13	1321.9	1729.37	1321.9	0.864075	0.846723	0.870817	0.870817	381.393	377.648	390.877	377.648	562.462	560.782	566.17	560.782
alln_389	NC(=S)NCCN1CCOCC1	-0.275761	-0.28829	-0.27409	-0.27409	0.0704164	0.0572	0.07176	0.07176	0.346177	0.34392	0.3536	0.34585	-0.102672	-0.11476	-0.101165	-0.101165	0.0152393	0.0148	0.01915	0.0148	48.9944	31.7775	61.4373	49.5395	129.987	128.684	131.076	130.258	6.16046	4.7554	6.2327	6.2327	1771.17	1415.63	1923.72	1830.13	0.891821	0.865498	0.900248	0.891237	368.6	364.899	387.039	368.999	560.388	556.592	576.608	560.792
alln_39	Cc1nsc(N)c1C#N	-0.317	-0.317	-0.317	-0.317	0.02995	0.02995	0.02995	0.02995	0.34695	0.34695	0.34695	0.34695	-0.143525	-0.143525	-0.143525	-0.143525	0.02969	0.02969	0.02969	0.02969	59.7538	59.7538	59.7538	59.7538	93.1587	93.1587	93.1587	93.1587	3.4426	3.4426	3.4426	3.4426	1187.43	1187.43	1187.43	1187.43	0.911158	0.911158	0.911158	0.911158	295.2	295.2	295.2	295.2	414.8	414.8	414.8	414.8
alln_391	COC(=O)C(C)(C)N	-0.332099	-0.33539	-0.32467	-0.33539	0.080683	0.07813	0.08243	0.08128	0.412782	0.4028	0.41667	0.41667	-0.125708	-0.127055	-0.12263	-0.127055	0.0191408	0.01847	0.01937	0.01937	13.1373	12.5039	15.4678	12.5039	74.4914	74.4625	74.67	74.4625	2.01714	1.9381	2.6286	1.9589	1154.86	1085.03	1250.58	1131.44	0.914625	0.914524	0.91525	0.914524	294.23	293.719	294.299	294.299	415.115	414.459	415.266	415.193
alln_392	CC(C)(C)OC(=O)NCCCN	-0.319184	-0.32543	-0.31309	-0.31929	0.095683	0.09243	0.10254	0.09548	0.414867	0.40553	0.42797	0.41477	-0.11175	-0.113745	-0.10889	-0.111905	0.0150553	0.01432	0.01552	0.0151	37.6986	27.4157	40.8002	38.3254	120.442	117.875	120.624	120.624	3.9297	1.2547	4.0618	4.0618	1832.32	1529.62	1847.02	1847.02	0.857254	0.849998	0.905604	0.855319	398.007	364.609	404.679	399.039	592.535	564.187	599.884	592.911
alln_393	NC(=S)NNc1ccccc1	-0.290825	-0.29085	-0.28864	-0.29082	0.0421354	0.04212	0.04881	0.04214	0.33296	0.33294	0.33745	0.33296	-0.124345	-0.12436	-0.119915	-0.12434	0.0232184	0.02131	0.02322	0.02322	74.2305	54.997	74.2728	74.2728	124.618	123.149	124.621	124.621	5.1705	4.2126	5.1718	5.1716	1414.55	1098.12	1549.35	1265.69	0.883773	0.883643	0.885038	0.88382	346.654	346.571	346.831	346.571	504.232	504.09	505.322	504.09
alln_395	NCCC(=O)c1ccc(F)cc1	-0.323372	-0.33395	-0.31835	-0.31835	3.54688e-05	-0.00142	0.00332	-0.00142	0.323407	0.31693	0.33727	0.31693	-0.161668	-0.165315	-0.159885	-0.159885	0.0404159	0.04033	0.04072	0.04033	68.993	65.1513	70.7146	70.7146	113.973	113.741	114.078	114.078	2.70998	2.1597	2.9653	2.9653	1279.81	1214.38	1439.7	1214.38	0.886015	0.881571	0.891712	0.885018	350.038	346.309	353.539	350.579	513.565	510.277	517.387	513.904
alln_396	COc1ccc(C(=O)CCN)cc1	-0.310469	-0.31175	-0.30431	-0.31034	0.0103361	0.00888	0.0208	0.00972	0.320805	0.32006	0.32511	0.32006	-0.150066	-0.151435	-0.141755	-0.15031	0.0351069	0.0309	0.03576	0.0353	93.2288	81.4223	93.812	93.8065	134.877	133.746	134.958	134.958	5.4884	2.7544	5.6448	5.6157	1629.46	1340.55	1893.75	1730.4	0.865819	0.860533	0.876768	0.865953	385.123	377.799	389.77	384.83	572.531	566.882	577.613	572.029
alln_397	NCCC(=O)c1ccc2c(c1)OCO2	-0.297026	-0.30052	-0.29337	-0.29682	0.00941308	0.00516	0.01532	0.01144	0.306439	0.30401	0.30965	0.30826	-0.143806	-0.14768	-0.139505	-0.14269	0.0337553	0.03143	0.03567	0.03302	92.0497	82.8093	96.9695	96.9695	133.589	132.584	133.805	133.705	3.35267	2.5396	4.7957	2.5396	1555.08	1242.61	1808.84	1518.39	0.869197	0.863551	0.880931	0.863678	381.167	373.158	385.558	385.278	566.991	560.435	571.269	570.773
alln_398	COc1ccc(CNC(=S)N)cc1OC	-0.280535	-0.28404	-0.27806	-0.28066	0.0487844	0.04118	0.05692	0.04864	0.32932	0.32522	0.33498	0.3293	-0.115876	-0.12143	-0.11057	-0.11601	0.0203997	0.01825	0.02267	0.02043	81.5975	70.4296	90.1578	82.1516	164.271	161.855	165.966	164.226	5.67012	3.8421	6.0955	5.9687	1636.73	1467.1	2157.57	1467.1	0.847744	0.833954	0.851408	0.848792	431.908	429.87	443.5	431.14	658.786	658.232	669.081	658.269
alln_399	COc1ccc(C(=O)CCN)cc1OC	-0.291467	-0.30322	-0.28593	-0.29162	0.0139595	0.01115	0.0199	0.01402	0.305427	0.30214	0.31776	0.30564	-0.138754	-0.14495	-0.133015	-0.1388	0.0315216	0.02893	0.03319	0.03152	94.6834	86.9901	96.199	95.3879	153.79	151.391	153.964	153.894	2.85779	2.5754	5.2561	2.6343	1773.91	1489.76	2130.83	1742.82	0.846021	0.841263	0.862401	0.845568	426.32	414.379	431.009	426.43	644.08	635.235	649.234	643.825
alln_40	Nc1ccccn1	-0.29152	-0.29152	-0.29152	-0.29152	0.04608	0.04608	0.04608	0.04608	0.3376	0.3376	0.3376	0.3376	-0.12272	-0.12272	-0.12272	-0.12272	0.0223	0.0223	0.0223	0.0223	47.9965	47.9965	47.9965	47.9965	71.0243	71.0243	71.0243	71.0243	1.9833	1.9833	1.9833	1.9833	961.169	961.169	961.169	961.169	0.933974	0.933974	0.933974	0.933974	249.331	249.331	249.331	249.331	334.149	334.149	334.149	334.149
alln_401	NCCn1ccnc1	-0.30618	-0.30756	-0.29648	-0.30711	0.0854649	0.08209	0.08846	0.08546	0.391645	0.38457	0.39272	0.39257	-0.110358	-0.112735	-0.104195	-0.110825	0.0155483	0.0141	0.01631	0.01564	28.8468	27.2666	35.2472	27.2666	77.0371	76.8555	77.7479	76.8555	4.35737	4.0138	5.7388	4.408	1079.21	909.078	1229.27	1193.77	0.921079	0.909991	0.923553	0.922767	280.957	279.731	287.231	280.001	391.43	390.073	397.401	390.527
alln_402	NC[C@H]1CCCOC1	-0.319858	-0.32571	-0.30759	-0.32084	0.103164	0.09766	0.10552	0.10464	0.423022	0.40525	0.42904	0.42548	-0.108347	-0.11119	-0.104965	-0.1081	0.0138759	0.01344	0.01441	0.01373	17.571	9.13711	20.3181	19.3217	81.0995	80.088	81.3796	81.3796	2.10762	0.9433	2.5317	2.4758	1026.11	845.206	1226.08	998.614	0.92446	0.921127	0.940496	0.921127	290.625	280.939	292.369	292.369	414.086	403.858	415.576	415.576
alln_403	NCc1cncnc1	-0.33638	-0.33638	-0.33638	-0.33638	0.01611	0.01611	0.01611	0.01611	0.35249	0.35249	0.35249	0.35249	-0.160135	-0.160135	-0.160135	-0.160135	0.03637	0.03637	0.03637	0.03637	38.861	38.861	38.861	38.861	75.8787	75.8787	75.8787	75.8787	1.3816	1.3816	1.3816	1.3816	985.944	985.944	985.944	985.944	0.925834	0.925834	0.925834	0.925834	270.61	270.61	270.61	270.61	372.898	372.898	372.898	372.898
alln_404	COc1ccc(CCN)cc1OC	-0.275736	-0.30157	-0.26808	-0.27614	0.0678969	0.05804	0.07618	0.06685	0.343633	0.34299	0.35961	0.34299	-0.10392	-0.121765	-0.09595	-0.104645	0.0157226	0.01337	0.02061	0.01596	66.5698	64.8621	76.3134	64.8621	136.214	134.18	136.897	136.112	1.28719	1.1518	3.1975	1.1518	1688.26	1223.93	1959.76	1948.3	0.863144	0.854025	0.867113	0.862905	393.495	390.76	400.54	393.42	588.556	586.48	595.441	588.171
alln_405	Cc1nc[nH]c1CN	-0.287777	-0.29333	-0.28728	-0.28728	0.0870643	0.08304	0.08928	0.08741	0.374842	0.37469	0.37703	0.37469	-0.100357	-0.105145	-0.099235	-0.099935	0.0134396	0.01306	0.01469	0.01333	33.9611	30.6391	34.2624	34.2624	78.6088	78.3723	78.6848	78.6294	3.9395	2.7326	4.8288	4.0418	943.063	927.279	1062.55	942.733	0.910421	0.909761	0.915569	0.910166	284.847	283.38	285.14	284.73	392.693	391.603	394.241	392.288
alln_406	NC[C@@H]1CCCOC1	-0.320189	-0.32571	-0.30759	-0.32084	0.10311	0.09766	0.10552	0.10464	0.423299	0.40525	0.42904	0.42548	-0.108539	-0.11119	-0.104965	-0.1081	0.013916	0.01344	0.01441	0.01373	17.1672	9.13701	20.318	19.3205	81.0677	80.0879	81.3795	81.3795	2.04531	0.9431	2.5316	2.476	1059.72	879.876	1268.44	998.569	0.924355	0.920542	0.940147	0.920542	290.574	281.029	292.679	292.679	413.905	403.826	415.84	415.84
alln_407	CCN(CC)CCNC(=S)N	-0.273022	-0.28365	-0.27183	-0.27183	0.0731186	0.06788	0.07385	0.07385	0.34614	0.34568	0.35153	0.34568	-0.0999516	-0.107885	-0.09899	-0.09899	0.0144352	0.01417	0.01656	0.01417	45.4801	40.6997	46.1546	46.1546	130.041	128.933	130.141	130.141	6.76045	5.1287	6.9967	6.9967	1811.96	1708.64	1878.78	1826.34	0.886816	0.879088	0.891815	0.887876	374.553	370.91	382.19	373.5	569.222	565.613	579.084	567.856
alln_408	CCOC(=O)CCCN	-0.324232	-0.32857	-0.3192	-0.32429	0.0872453	0.07518	0.0954	0.08363	0.411477	0.39673	0.42121	0.40792	-0.118493	-0.1235	-0.113945	-0.12033	0.0170846	0.01552	0.01912	0.01775	26.6578	15.9936	33.8938	33.8938	87.139	85.3658	87.6714	87.6714	1.85226	1.5922	3.2828	1.8397	1305.66	1116.37	1594.83	1139.06	0.876886	0.865785	0.91793	0.865785	336.235	311.479	343.978	343.978	475.886	454.303	483.265	483.265
alln_409	NCc1ccc(c2ccccc2)cc1	-0.29729	-0.29944	-0.29495	-0.29944	0.0288741	0.02617	0.03189	0.02617	0.326164	0.32561	0.32696	0.32561	-0.134208	-0.136635	-0.13159	-0.136635	0.0276232	0.02648	0.02867	0.02867	124.137	122.668	126.412	122.671	161.549	161.467	161.603	161.603	1.41338	1.2503	1.5862	1.2503	1680.38	1381.87	2092.54	1716.1	0.861176	0.859674	0.862484	0.862484	398.973	398.462	399.613	398.462	598.862	597.951	599.759	599.075
alln_41	Cc1cc(N)nn1C	-0.27446	-0.27446	-0.27446	-0.27446	0.09527	0.09527	0.09527	0.09527	0.36973	0.36973	0.36973	0.36973	-0.089595	-0.089595	-0.089595	-0.089595	0.01086	0.01086	0.01086	0.01086	41.8023	41.8023	41.8023	41.8023	80.2471	80.2471	80.2471	80.2471	2.1972	2.1972	2.1972	2.1972	1139.73	1139.73	1139.73	1139.73	0.909581	0.909581	0.909581	0.909581	286.081	286.081	286.081	286.081	394.701	394.701	394.701	394.701
alln_414	CC(C)(C)OC(=O)N1CCC(N)CC1	-0.314269	-0.31598	-0.30276	-0.31598	0.0974776	0.09142	0.09875	0.09875	0.411747	0.39442	0.41473	0.41473	-0.108396	-0.11147	-0.10555	-0.108615	0.0142683	0.01412	0.01527	0.01422	42.6629	32.5153	47.1567	42.3806	139.408	136.402	139.543	139.543	1.43637	1.1241	3.4458	1.1246	1730.7	1515.86	2086.77	1588.47	0.86741	0.864338	0.898993	0.866571	414.576	390.58	416.34	415.32	641.229	618.69	642.577	642.028
alln_417	NCC1CCOCC1	-0.323574	-0.3251	-0.31341	-0.3251	0.105141	0.09695	0.1058	0.1058	0.428715	0.41036	0.4309	0.4309	-0.109216	-0.111555	-0.107415	-0.10965	0.0139104	0.0136	0.01486	0.01395	14.3427	4.59969	15.7874	15.7874	81.2397	80.0104	81.3429	81.3429	1.63016	0.6753	2.5106	1.7117	1097.51	929.305	1235.44	1067.56	0.92444	0.922451	0.941422	0.922753	290.589	281.089	291.629	291.629	413.999	404.777	415.096	415.096
alln_418	CC(C)(C)OC(=O)N1CC[C@H](N)C1	-0.314753	-0.31596	-0.31127	-0.31596	0.0933503	0.08964	0.09662	0.09662	0.408103	0.40392	0.41258	0.41258	-0.110701	-0.112395	-0.10931	-0.10967	0.0150197	0.01458	0.01563	0.01458	38.9652	34.3347	43.6585	42.6633	127.288	126.678	127.731	127.695	2.65177	1.5217	3.9178	1.5217	1680.6	1406.29	2082.88	1790.81	0.868434	0.86523	0.87218	0.866618	398.194	395.54	400.71	399.6	604.662	602.515	607.038	605.972
alln_419	Cc1cccc(CN)c1	-0.311026	-0.31536	-0.30785	-0.31124	0.0558333	0.05363	0.06074	0.05363	0.366859	0.36487	0.37117	0.36487	-0.127596	-0.129775	-0.12375	-0.128805	0.0222022	0.0208	0.02274	0.02274	52.4082	50.8003	55.6192	50.8454	100.313	99.925	100.41	100.41	1.42019	1.1071	1.5274	1.5274	1192.35	1132.86	1312.51	1141.99	0.900558	0.897918	0.902229	0.901536	313.452	312.101	314.261	313.291	445.961	444.316	446.644	446.345
alln_420	COc1ccc(OC)c([C@@H](C)N)c1	-0.274402	-0.28884	-0.27146	-0.27146	0.058304	0.05345	0.06181	0.06181	0.332706	0.33018	0.34229	0.33327	-0.108049	-0.117695	-0.104825	-0.104825	0.0175621	0.01649	0.02023	0.01649	67.9307	66.1466	68.4692	68.3975	135.6	134.604	135.848	135.848	2.0821	0.8856	3.4311	2.2294	1793.76	1444.06	1895.44	1830.42	0.868735	0.867323	0.872964	0.867323	388.315	385.86	389.221	389.221	582.611	581.318	583.229	583.229
alln_421	Cc1ccccc1CN	-0.311844	-0.31235	-0.31148	-0.31148	0.0547588	0.05278	0.05751	0.05278	0.366603	0.36426	0.36986	0.36426	-0.128543	-0.12935	-0.12742	-0.12935	0.0225428	0.02195	0.02297	0.02297	50.1324	49.6486	50.807	49.6486	99.4416	99.3108	99.6245	99.3108	1.22761	1.173	1.3039	1.173	1200.16	1093.04	1442.07	1093.04	0.916047	0.913148	0.918125	0.917905	303.722	302.821	305.021	302.931	436.375	435.919	437.1	436
alln_422	CCOC(=O)N1CCC(N)CC1	-0.306218	-0.31689	-0.30621	-0.30621	0.09347	0.09295	0.09395	0.09347	0.399688	0.39968	0.41032	0.39968	-0.106374	-0.11173	-0.10637	-0.10637	0.0141508	0.01415	0.01523	0.01415	40.3572	31.3712	41.8922	40.3604	115.183	114.192	115.184	115.184	3.46748	1.5605	3.469	3.469	1580.24	1441.3	1675.04	1551.51	0.873002	0.868571	0.874827	0.873472	375.289	373.909	378.649	375.019	557.629	556.296	560.837	557.477
alln_423	NCCn1cnc2ccccc2c1=O	-0.305245	-0.31138	-0.3018	-0.30656	0.0174189	0.01094	0.0206	0.01613	0.322664	0.32231	0.32436	0.32269	-0.143913	-0.15022	-0.1406	-0.145215	0.0321114	0.03066	0.03501	0.03267	96.5917	94.583	102.91	95.2976	140.186	139.686	140.765	139.801	2.13161	1.1839	2.8005	1.5207	1570.3	1374.52	2027.08	1728.49	0.884509	0.876143	0.891462	0.886156	370.559	366.041	376.84	369.39	557.95	554.271	564.121	556.887
alln_424	NCc1nnc2n1CCCCC2	-0.31752	-0.31949	-0.31739	-0.31764	0.0786474	0.07795	0.07932	0.07932	0.396167	0.39534	0.39863	0.39696	-0.119436	-0.120175	-0.11916	-0.11916	0.018003	0.01788	0.01813	0.01788	41.5397	41.4556	46.9383	41.4556	115.918	115.249	115.969	115.871	5.49344	5.4686	5.9792	5.516	1459.55	1274.44	1705.51	1384.96	0.899753	0.897015	0.902264	0.902264	348.018	346.65	349.53	346.65	521.019	520.128	522.292	520.128
alln_425	NCc1cn2ccsc2n1	-0.297293	-0.29773	-0.29347	-0.29773	0.0445652	0.0442	0.04763	0.0442	0.341858	0.3411	0.34193	0.34193	-0.126364	-0.126765	-0.12292	-0.126765	0.0233569	0.02215	0.0235	0.0235	67.9111	67.6801	69.1277	67.6801	105.352	105.322	105.661	105.354	4.43274	3.1576	4.6672	4.6666	1199.8	1122.58	1397.43	1149.91	0.896571	0.893408	0.897043	0.897043	316.021	315.771	318.201	315.771	448.46	448.068	450.805	448.283
alln_426	NCc1cccc(F)c1	-0.319393	-0.32071	-0.31731	-0.32071	0.045332	0.0419	0.05085	0.0419	0.364725	0.36261	0.36861	0.36261	-0.13703	-0.139405	-0.133455	-0.139405	0.0257634	0.02416	0.0268	0.0268	47.1299	45.4495	49.6039	45.4495	86.9493	86.8437	87.0165	87.0165	1.83419	1.3251	2.8285	1.3251	1144.48	912.333	1266.98	1266.98	0.91089	0.908652	0.912409	0.91226	294.867	294.59	295.27	294.74	413.914	413.002	414.582	414.582
alln_427	COc1ccc(OC)c([C@H](C)N)c1	-0.272165	-0.28884	-0.26909	-0.26949	0.0594095	0.05345	0.06264	0.06071	0.331575	0.33017	0.34233	0.3302	-0.106378	-0.117695	-0.10358	-0.10439	0.0170748	0.01621	0.02023	0.0165	67.4144	64.4459	70.2982	66.6787	135.567	134.125	136.286	135.493	1.8058	0.8847	3.4311	1.5756	1681.95	1351.75	2005.44	1599.19	0.868192	0.865872	0.874152	0.867411	388.623	385.26	390.401	389.141	582.758	580.845	584.414	583.138
alln_428	CN1CCN(C(=S)N)CC1	-0.280251	-0.28033	-0.27791	-0.28023	0.0620166	0.05967	0.07312	0.06247	0.342268	0.34	0.35104	0.3427	-0.109117	-0.11033	-0.1024	-0.10888	0.017396	0.01494	0.0179	0.0173	48.7397	47.0612	52.8375	47.0612	115.76	114.499	116.167	115.541	5.14594	4.9738	5.7442	4.9738	1583.63	1087.25	1845.6	1484.67	0.902215	0.898354	0.90841	0.902562	334.683	330.28	336.66	334.58	493.39	488.675	494.616	493.446
alln_429	Cc1nn(C)c(C)c1CN	-0.299904	-0.30046	-0.29981	-0.29981	0.0915956	0.091	0.09506	0.09102	0.3915	0.39081	0.39552	0.39083	-0.104154	-0.104405	-0.1027	-0.104395	0.0138559	0.01333	0.01395	0.01394	44.4205	44.2573	45.3673	44.2635	103.971	103.886	104.471	103.886	2.67133	2.521	3.5613	2.5211	1330	1149.14	1513.98	1149.14	0.899848	0.894642	0.900994	0.900994	331.71	331.091	334.281	331.091	484.91	484.482	486.312	484.482
alln_43	CCOc1ccc(N)cc1	-0.263792	-0.27371	-0.25979	-0.26053	0.0593976	0.05812	0.05988	0.05988	0.32319	0.31948	0.33183	0.32041	-0.102197	-0.107795	-0.10005	-0.100325	0.0161654	0.01567	0.01751	0.01571	70.4655	67.0629	72.5337	72.5337	107.441	106.729	107.907	107.907	1.52776	1.4875	1.5513	1.5513	1243.48	1107.96	1434.93	1153.74	0.884265	0.882069	0.892717	0.882961	332.376	326.631	334.801	332.841	473.777	468.199	477.207	473.742
alln_430	CC(C)(C)OC(=O)N1CC[C@@H](N)C1	-0.314752	-0.31596	-0.31127	-0.31596	0.0933488	0.08963	0.09662	0.09662	0.408101	0.40392	0.41258	0.41258	-0.110702	-0.112395	-0.10931	-0.10967	0.0150198	0.01458	0.01563	0.01458	38.9646	34.3346	43.6585	42.6645	127.288	126.678	127.731	127.695	2.65179	1.5209	3.9178	1.5209	1656.99	1450.02	1909.11	1790.8	0.868268	0.865071	0.871574	0.866453	398.249	395.88	400.27	399.84	604.615	602.656	606.345	606.345
alln_431	NCc1ccnc(Cl)n1	-0.342657	-0.34669	-0.34039	-0.34214	0.0113847	0.0103	0.01368	0.01109	0.354041	0.35069	0.36037	0.35323	-0.165636	-0.166505	-0.165045	-0.165525	0.0387446	0.03847	0.03884	0.03878	52.6254	50.6463	55.8628	52.2114	88.8935	88.8437	89.2901	88.8437	3.26412	3.0981	5.1313	3.0981	1061.88	892.521	1237.36	1237.36	0.90208	0.90024	0.902436	0.902027	300.099	299.99	301.63	300.14	418.831	418.515	420.75	418.88
alln_432	COC(=O)c1ccc(CN)cc1	-0.32312	-0.32312	-0.32312	-0.32312	0.01213	0.01213	0.01213	0.01213	0.33525	0.33525	0.33525	0.33525	-0.155495	-0.155495	-0.155495	-0.155495	0.03606	0.03606	0.03606	0.03606	80.1206	80.1167	80.1245	80.1167	120.845	120.844	120.845	120.845	1.7946	1.794	1.7952	1.7952	1297.59	1250.77	1343.81	1343.81	0.873666	0.873597	0.873737	0.873597	362.875	362.85	362.9	362.85	530.796	530.678	530.915	530.678
alln_433	COCCCCN	-0.318997	-0.32397	-0.3086	-0.31931	0.107155	0.09872	0.11239	0.11239	0.426151	0.41193	0.4317	0.4317	-0.105921	-0.11156	-0.099625	-0.10346	0.0131762	0.01187	0.0148	0.0124	18.0665	11.3572	22.5887	20.0425	75.2362	73.7507	75.656	75.4998	1.43817	0.9086	2.5826	0.9086	1091.39	919.531	1355.93	1059.74	0.89615	0.888441	0.927926	0.888441	301.123	282.8	305.63	305.63	416.753	399.726	420.736	420.736
alln_434	CC1(C)OB(c2ccccc2CN)OC1(C)C	-0.30619	-0.31573	-0.30401	-0.30401	0.036144	0.03123	0.05194	0.03182	0.342334	0.33583	0.3635	0.33583	-0.135023	-0.140835	-0.12981	-0.136095	0.0266981	0.02318	0.02835	0.02758	73.051	66.3229	76.4336	73.9269	175.537	174.615	175.972	175.731	2.4697	1.6657	3.1506	2.5495	2276.32	1746.36	2579.47	2014.43	0.867996	0.855287	0.874553	0.86807	444.907	439.661	454.992	445.492	713.573	708.974	721.849	715.097
[truncated: 166 more rows]
[truncated: 156 more columns]

## Sheet: amines_UMAP_coordinates
UMAP1	UMAP2
10.217	11.0536
10.0022	11.1589
8.36133	10.3485
1.85152	5.22239
8.45225	10.4863
1.43806	5.47547
1.0461	6.44973
8.76174	8.8466
-4.83418	2.5943
[truncated: 494 more rows]

## Sheet: amine_prediction
Compound_Name	smiles	InChIKey	N𝛿–
[truncated: 497 more rows]

[truncated: 1 more sheets: arbr_prediction]
