# Supplementary material for: Predicting success in Cu-catalyzed C–N coupling reactions using data science
Source: Sci Adv. 2024 Jan 17;10(3):eadn3478. doi: 10.1126/sciadv.adn3478 (PMC10793951; doi:10.1126/sciadv.adn3478)
Supplement: Supplementary file 2 — Data S1 and S2 [file sciadv.adn3478_data_s1_and_s2.zip › adn3478_Data_S2.xlsx]

## Sheet: P100
	ArX Information		Nucleophile Information		Catalyst Information		Ligand Information		Base Information		Solvent Information		Area Integrations		Yield
Product	Halide Name	Halide mmol	Nuc Name	Amine mmol	Cu	Cu mmol	Ligand	Ligand mmol	Base	Base mmol	Solvent	Solvent uL	Product Area	Internal Standard Area	approx. mmol product	approx. % yield product
P100	2-Bromo-6-methoxypyridine	0.025	Benzylamine	0.03	CuI	0.0025	(L1)-1,10-Phenanthroline	0.005	K3PO4	0.05	DMA	100	4747	1102447	0.000446823	0.0178729
P100	2-Bromo-6-methoxypyridine	0.025	Benzylamine	0.03	CuI	0.0025	(L2)-trans-N,N′-Dimethylcyclohexane-1,2-diamine	0.005	K3PO4	0.05	DMA	100	11903	1109251	0.00111353	0.0445411
P100	2-Bromo-6-methoxypyridine	0.025	Benzylamine	0.03	CuI	0.0025	(L3)-2,2'-Bipyridine	0.005	K3PO4	0.05	DMA	100	5004	1068659	0.000485906	0.0194362
P100	2-Bromo-6-methoxypyridine	0.025	Benzylamine	0.03	CuI	0.0025	(L4)-Di-(2-picolyl)amine	0.005	K3PO4	0.05	DMA	100	3542	1052230	0.000349311	0.0139724
P100	2-Bromo-6-methoxypyridine	0.025	Benzylamine	0.03	CuI	0.0025	(L5)-L-Proline	0.005	K3PO4	0.05	DMA	100	29118	856790	0.00352664	0.141066
P100	2-Bromo-6-methoxypyridine	0.025	Benzylamine	0.03	CuI	0.0025	(L6)-8-Hydroxyquinoline	0.005	K3PO4	0.05	DMA	100	15000	1084212	0.00143566	0.0574263
P100	2-Bromo-6-methoxypyridine	0.025	Benzylamine	0.03	CuI	0.0025	(L24)-Oxanilide	0.005	K3PO4	0.05	DMA	100	83224	1142464	0.00755927	0.302371
P100	2-Bromo-6-methoxypyridine	0.025	Benzylamine	0.03	CuI	0.0025	(L23)-N,N'-Diisopropyloxamide	0.005	K3PO4	0.05	DMA	100	21547	1074394	0.00208112	0.0832448
P100	2-Bromo-6-methoxypyridine	0.025	Benzylamine	0.03	CuI	0.0025	(L9)-N,N-Diethylsalicylamide	0.005	K3PO4	0.05	DMA	100	10237	1123322	0.000945676	0.037827
P100	2-Bromo-6-methoxypyridine	0.025	Benzylamine	0.03	CuI	0.0025	(L10)-2-Thiophenecarboxylic acid	0.005	K3PO4	0.05	DMA	100	2503	906736	0.000286453	0.0114581
P100	2-Bromo-6-methoxypyridine	0.025	Benzylamine	0.03	CuI	0.0025	(L22)-2,2,6,6-Tetramethyl-3,5-heptanedione	0.005	K3PO4	0.05	DMA	100	47437	969881	0.00507543	0.203017
P100	2-Bromo-6-methoxypyridine	0.025	Benzylamine	0.03	CuI	0.0025	(L20)-2-Acetyl-1-tetralone	0.005	K3PO4	0.05	DMA	100	84834	1035729	0.00849959	0.339983
P100	2-Bromo-6-methoxypyridine	0.025	Benzylamine	0.03	CuI	0.0025	(L13)-6,6′-Dimethyl-2,2′-dipyridyl	0.005	K3PO4	0.05	DMA	100	4381	1026280	0.000442977	0.0177191
P100	2-Bromo-6-methoxypyridine	0.025	Benzylamine	0.03	CuI	0.0025	(L14)-4,4'-Dimethoxy-2,2'-bipyridyl	0.005	K3PO4	0.05	DMA	100	4799	1070425	0.000465231	0.0186092
P100	2-Bromo-6-methoxypyridine	0.025	Benzylamine	0.03	CuI	0.0025	(L15)-N,N′-Dimethylethylenediamine	0.005	K3PO4	0.05	DMA	100	8631	1148647	0.000779738	0.0311895
P100	2-Bromo-6-methoxypyridine	0.025	Benzylamine	0.03	CuI	0.0025	(L16)-Neucuproine	0.005	K3PO4	0.05	DMA	100	6982	1077334	0.000672517	0.0269007
P100	2-Bromo-6-methoxypyridine	0.025	Benzylamine	0.03	CuI	0.0025	(L17)-4,7-Dimethoxy-1,10-phenanthroline	0.005	K3PO4	0.05	DMA	100	20000	1077334	0.00192643	0.0770573
P100	2-Bromo-6-methoxypyridine	0.025	Benzylamine	0.03	CuI	0.0025	(L18)-1,1,1-Tris(hydroxymethyl)ethane	0.005	K3PO4	0.05	DMA	100	9409	1034504	0.000943812	0.0377525
P100	2-Bromo-6-methoxypyridine	0.025	Benzylamine	0.03	CuI	0.0025	(L19)-2-Acetylcyclohexanone	0.005	K3PO4	0.05	DMA	100	126113	1053566	0.0124214	0.496858
P100	2-Bromo-6-methoxypyridine	0.025	Benzylamine	0.03	CuI	0.0025	(L12)-1,3-Diphenyl-1,3-propanedione	0.005	K3PO4	0.05	DMA	100	15152	1000358	0.00157177	0.0628707
P100	2-Bromo-6-methoxypyridine	0.025	Benzylamine	0.03	CuI	0.0025	(L21)-2-Benzoylcyclohexanone	0.005	K3PO4	0.05	DMA	100	98186	1070843	0.00951476	0.38059
P100	2-Bromo-6-methoxypyridine	0.025	Benzylamine	0.03	CuI	0.0025	(L11)-N-Methylethanolamine	0.005	K3PO4	0.05	DMA	100	9264	1045732	0.000919289	0.0367716
P100	2-Bromo-6-methoxypyridine	0.025	Benzylamine	0.03	CuI	0.0025	(L8)-(1R,2R)-N,N′-Dimethyl-1,2-diphenylethane-1,2-diamine	0.005	K3PO4	0.05	DMA	100	10413	1076196	0.00100406	0.0401623
P100	2-Bromo-6-methoxypyridine	0.025	Benzylamine	0.03	CuI	0.0025	(L7)-N1,N2-Diphenylethane-1,2-diamine	0.005	K3PO4	0.05	DMA	100	6619	1093018	0.000628404	0.0251362
P100	2-Bromo-6-methoxypyridine	0.025	Benzylamine	0.03	CuI	0.0025	(L25)-DPEO (N,N′-Bis(2-phenylethyl)ethanediamide)	0.005	K3PO4	0.05	DMA	100	90849	999050	0.00943641	0.377457
P100	2-Bromo-6-methoxypyridine	0.025	Benzylamine	0.03	CuI	0.0025	(L26)-BFMO (N1,N2-Bis(furan-2-ylmethyl)oxalamide)	0.005	K3PO4	0.05	DMA	100	83284	1069783	0.00807867	0.323147
P100	2-Bromo-6-methoxypyridine	0.025	Benzylamine	0.03	CuI	0.0025	(L27)-MNBO (N-Benzyl-N-(2-methylnaphthalen-1-yl)oxalamide)	0.005	K3PO4	0.05	DMA	100	140151	1065963	0.0136436	0.545743
P100	2-Bromo-6-methoxypyridine	0.025	Benzylamine	0.03	CuI	0.0025	(L28)-BNMO (N1,N2-Bis(1-naphthalenylmethyl)ethanediamide)	0.005	K3PO4	0.05	DMA	100	60703	1053334	0.00598023	0.239209
P100	2-Bromo-6-methoxypyridine	0.025	Benzylamine	0.03	CuI	0.0025	(L29)-PMPBO (N-Benzyl-N-(5-methyl-[1,1′-biphenyl]-2-yl)oxalamide)	0.005	K3PO4	0.05	DMA	100	76281	1019480	0.00776447	0.310579
P100	2-Bromo-6-methoxypyridine	0.025	Benzylamine	0.03	CuI	0.0025	(L30)-BTMPO (N1,N2-Bis(2,4,6-trimethoxyphenyl)ethanediamide)	0.005	K3PO4	0.05	DMA	100	43452	1019480	0.00442288	0.176915
P100	2-Bromo-6-methoxypyridine	0.025	Benzylamine	0.03	CuI	0.0025	(L31)-2,6-Dimethylanilino(oxo)acetic acid	0.005	K3PO4	0.05	DMA	100	132967	1074644	0.0128397	0.513586
P100	2-Bromo-6-methoxypyridine	0.025	Benzylamine	0.03	CuI	0.0025	(L32)-2,6-Dimethoxyanilino(oxo)acetic acid	0.005	K3PO4	0.05	DMA	100	21773	1047901	0.00215612	0.0862446
P100	2-Bromo-6-methoxypyridine	0.025	Benzylamine	0.03	CuI	0.0025	(L33)-2,6-Difluoroanilino(oxo)acetic acid	0.005	K3PO4	0.05	DMA	100	98856	942283	0.0108867	0.435467
P100	2-Bromo-6-methoxypyridine	0.025	Benzylamine	0.03	CuI	0.0025	(L34)-3,5-Bis(trifluoromethyl)anilino(oxo)acetic acid	0.005	K3PO4	0.05	DMA	100	110356	1002677	0.0114211	0.456845
P100	2-Bromo-6-methoxypyridine	0.025	Benzylamine	0.03	CuI	0.0025	(L35)-2,3,4,5,6-Pentafluoroanilino(oxo)acetic acid	0.005	K3PO4	0.05	DMA	100	98589	951454	0.0107526	0.430105
P100	2-Bromo-6-methoxypyridine	0.025	Benzylamine	0.03	CuI	0.0025	(L36)-2-Fluoro-6-(piperidine-1-sulfonyl)anilino(oxo)acetic acid	0.005	K3PO4	0.05	DMA	100	156826	1075839	0.0148063	0.59225
P100	2-Bromo-6-methoxypyridine	0.025	Benzylamine	0.03	CuI	0.0025	No ligand		K3PO4	0.05	DMA	100	3715	973553	0.00039598	0.0158392
P100	2-Bromo-6-methoxypyridine	0.025	Benzylamine	0.03			No copper or ligand		K3PO4	0.05	DMA	100	3548	973553	0.00037818	0.0151272

## Sheet: P101
	ArX Information		Nucleophile Information		Catalyst Information		Ligand Information		Base Information		Solvent Information		Area Integrations		Yield
Product	Halide Name	Halide mmol	Nuc Name	Amine mmol	Cu	Cu mmol	Ligand	Ligand mmol	Base	Base mmol	Solvent	Solvent uL	Product Area	Internal Standard Area	approx. mmol product	approx. % yield product
P101	4-Bromothiazole	0.025	Aniline	0.03	CuI	0.0025	(L1)-1,10-Phenanthroline	0.005	K3PO4	0.05	DMA	100	0	1126202	0	0
P101	4-Bromothiazole	0.025	Aniline	0.03	CuI	0.0025	(L2)-trans-N,N′-Dimethylcyclohexane-1,2-diamine	0.005	K3PO4	0.05	DMA	100	0	1126202	0	0
P101	4-Bromothiazole	0.025	Aniline	0.03	CuI	0.0025	(L3)-2,2'-Bipyridine	0.005	K3PO4	0.05	DMA	100	0	1126202	0	0
P101	4-Bromothiazole	0.025	Aniline	0.03	CuI	0.0025	(L4)-Di-(2-picolyl)amine	0.005	K3PO4	0.05	DMA	100	28344	1126202	0.000204911	0.00819645
P101	4-Bromothiazole	0.025	Aniline	0.03	CuI	0.0025	(L5)-L-Proline	0.005	K3PO4	0.05	DMA	100	16105	1047740	0.000125149	0.00500597
P101	4-Bromothiazole	0.025	Aniline	0.03	CuI	0.0025	(L6)-8-Hydroxyquinoline	0.005	K3PO4	0.05	DMA	100	0	1126202	0	0
P101	4-Bromothiazole	0.025	Aniline	0.03	CuI	0.0025	(L24)-Oxanilide	0.005	K3PO4	0.05	DMA	100	77151	1097072	0.000572569	0.0229027
P101	4-Bromothiazole	0.025	Aniline	0.03	CuI	0.0025	(L23)-N,N'-Diisopropyloxamide	0.005	K3PO4	0.05	DMA	100	0	1126202	0	0
P101	4-Bromothiazole	0.025	Aniline	0.03	CuI	0.0025	(L9)-N,N-Diethylsalicylamide	0.005	K3PO4	0.05	DMA	100	7431	1149634	5.2627e-05	0.00210508
P101	4-Bromothiazole	0.025	Aniline	0.03	CuI	0.0025	(L10)-2-Thiophenecarboxylic acid	0.005	K3PO4	0.05	DMA	100	7431	1119634	5.40371e-05	0.00216149
P101	4-Bromothiazole	0.025	Aniline	0.03	CuI	0.0025	(L22)-2,2,6,6-Tetramethyl-3,5-heptanedione	0.005	K3PO4	0.05	DMA	100	38195	1210837	0.000256828	0.0102731
P101	4-Bromothiazole	0.025	Aniline	0.03	CuI	0.0025	(L20)-2-Acetyl-1-tetralone	0.005	K3PO4	0.05	DMA	100	16899	1125746	0.00012222	0.00488879
P101	4-Bromothiazole	0.025	Aniline	0.03	CuI	0.0025	(L13)-6,6′-Dimethyl-2,2′-dipyridyl	0.005	K3PO4	0.05	DMA	100	14823	1096661	0.000110049	0.00440195
P101	4-Bromothiazole	0.025	Aniline	0.03	CuI	0.0025	(L14)-4,4'-Dimethoxy-2,2'-bipyridyl	0.005	K3PO4	0.05	DMA	100	23235	1030702	0.00018354	0.0073416
P101	4-Bromothiazole	0.025	Aniline	0.03	CuI	0.0025	(L15)-N,N′-Dimethylethylenediamine	0.005	K3PO4	0.05	DMA	100	17805	1066529	0.000135922	0.00543689
P101	4-Bromothiazole	0.025	Aniline	0.03	CuI	0.0025	(L16)-Neucuproine	0.005	K3PO4	0.05	DMA	100	25739	1060160	0.00019767	0.00790681
P101	4-Bromothiazole	0.025	Aniline	0.03	CuI	0.0025	(L17)-4,7-Dimethoxy-1,10-phenanthroline	0.005	K3PO4	0.05	DMA	100	17138	1080929	0.000129087	0.0051635
P101	4-Bromothiazole	0.025	Aniline	0.03	CuI	0.0025	(L18)-1,1,1-Tris(hydroxymethyl)ethane	0.005	K3PO4	0.05	DMA	100	331055	1142386	0.00243809	0.18
P101	4-Bromothiazole	0.025	Aniline	0.03	CuI	0.0025	(L19)-2-Acetylcyclohexanone	0.005	K3PO4	0.05	DMA	100	27021	1059428	0.000207659	0.00830637
P101	4-Bromothiazole	0.025	Aniline	0.03	CuI	0.0025	(L12)-1,3-Diphenyl-1,3-propanedione	0.005	K3PO4	0.05	DMA	100	25049	1059428	0.000192504	0.00770017
P101	4-Bromothiazole	0.025	Aniline	0.03	CuI	0.0025	(L21)-2-Benzoylcyclohexanone	0.005	K3PO4	0.05	DMA	100	42198	1066147	0.000322252	0.0128901
P101	4-Bromothiazole	0.025	Aniline	0.03	CuI	0.0025	(L11)-N-Methylethanolamine	0.005	K3PO4	0.05	DMA	100	201630	1067278	0.00153815	0.061526
P101	4-Bromothiazole	0.025	Aniline	0.03	CuI	0.0025	(L8)-(1R,2R)-N,N′-Dimethyl-1,2-diphenylethane-1,2-diamine	0.005	K3PO4	0.05	DMA	100	29842	1089872	0.000222933	0.0089173
P101	4-Bromothiazole	0.025	Aniline	0.03	CuI	0.0025	(L7)-N1,N2-Diphenylethane-1,2-diamine	0.005	K3PO4	0.05	DMA	100	29444	1071299	0.000223773	0.00895091
P101	4-Bromothiazole	0.025	Aniline	0.03	CuI	0.0025	(L25)-DPEO (N,N′-Bis(2-phenylethyl)ethanediamide)	0.005	K3PO4	0.05	DMA	100	10332	1064089	7.90547e-05	0.00316219
P101	4-Bromothiazole	0.025	Aniline	0.03	CuI	0.0025	(L26)-BFMO (N1,N2-Bis(furan-2-ylmethyl)oxalamide)	0.005	K3PO4	0.05	DMA	100	24559	1096503	0.000182357	0.00729427
P101	4-Bromothiazole	0.025	Aniline	0.03	CuI	0.0025	(L27)-MNBO (N-Benzyl-N-(2-methylnaphthalen-1-yl)oxalamide)	0.005	K3PO4	0.05	DMA	100	14516	1079511	0.000109482	0.00437926
P101	4-Bromothiazole	0.025	Aniline	0.03	CuI	0.0025	(L28)-BNMO (N1,N2-Bis(1-naphthalenylmethyl)ethanediamide)	0.005	K3PO4	0.05	DMA	100	18822	1006504	0.000152255	0.0060902
P101	4-Bromothiazole	0.025	Aniline	0.03	CuI	0.0025	(L29)-PMPBO (N-Benzyl-N-(5-methyl-[1,1′-biphenyl]-2-yl)oxalamide)	0.005	K3PO4	0.05	DMA	100	15869	973671	0.000132696	0.00530785
P101	4-Bromothiazole	0.025	Aniline	0.03	CuI	0.0025	(L30)-BTMPO (N1,N2-Bis(2,4,6-trimethoxyphenyl)ethanediamide)	0.005	K3PO4	0.05	DMA	100	17812	1081354	0.000134111	0.00536446
P101	4-Bromothiazole	0.025	Aniline	0.03	CuI	0.0025	(L31)-2,6-Dimethylanilino(oxo)acetic acid	0.005	K3PO4	0.05	DMA	100	15228	1071882	0.000115669	0.00462676
P101	4-Bromothiazole	0.025	Aniline	0.03	CuI	0.0025	(L32)-2,6-Dimethoxyanilino(oxo)acetic acid	0.005	K3PO4	0.05	DMA	100	13859	1082414	0.000104246	0.00416984
P101	4-Bromothiazole	0.025	Aniline	0.03	CuI	0.0025	(L33)-2,6-Difluoroanilino(oxo)acetic acid	0.005	K3PO4	0.05	DMA	100	20061	1079570	0.000151294	0.00605178
P101	4-Bromothiazole	0.025	Aniline	0.03	CuI	0.0025	(L34)-3,5-Bis(trifluoromethyl)anilino(oxo)acetic acid	0.005	K3PO4	0.05	DMA	100	0	1006504	0	0
P101	4-Bromothiazole	0.025	Aniline	0.03	CuI	0.0025	(L35)-2,3,4,5,6-Pentafluoroanilino(oxo)acetic acid	0.005	K3PO4	0.05	DMA	100	12484	951988	0.000106769	0.00427074
P101	4-Bromothiazole	0.025	Aniline	0.03	CuI	0.0025	(L36)-2-Fluoro-6-(piperidine-1-sulfonyl)anilino(oxo)acetic acid	0.005	K3PO4	0.05	DMA	100	10572	1079636	7.97262e-05	0.00318905
P101	4-Bromothiazole	0.025	Aniline	0.03	CuI	0.0025	No ligand		K3PO4	0.05	DMA	100	22276	974306	0.00018615	0.007446
P101	4-Bromothiazole	0.025	Aniline	0.03			No copper or ligand		K3PO4	0.05	DMA	100	32374	987428	0.000266939	0.0106776

## Sheet: P102
	ArX Information		Nucleophile Information		Catalyst Information		Ligand Information		Base Information		Solvent Information		Area Integrations		Yield
Product	Halide Name	Halide mmol	Nuc Name	Amine mmol	Cu	Cu mmol	Ligand	Ligand mmol	Base	Base mmol	Solvent	Solvent uL	Product Area	Internal Standard Area	approx. mmol product	approx. % yield product
P102	1-Bromonaphthalene	0.025	4-Aminobenzonitrile	0.03	CuI	0.0025	(L1)-1,10-Phenanthroline	0.005	K3PO4	0.05	DMA	100	12870	3024190	0.000132427	0.00529709
P102	1-Bromonaphthalene	0.025	4-Aminobenzonitrile	0.03	CuI	0.0025	(L2)-trans-N,N′-Dimethylcyclohexane-1,2-diamine	0.005	K3PO4	0.05	DMA	100	36298	2902449	0.000389158	0.0155663
P102	1-Bromonaphthalene	0.025	4-Aminobenzonitrile	0.03	CuI	0.0025	(L3)-2,2'-Bipyridine	0.005	K3PO4	0.05	DMA	100	29101	2982698	0.000303603	0.0121441
P102	1-Bromonaphthalene	0.025	4-Aminobenzonitrile	0.03	CuI	0.0025	(L4)-Di-(2-picolyl)amine	0.005	K3PO4	0.05	DMA	100	93834	3013387	0.000968976	0.038759
P102	1-Bromonaphthalene	0.025	4-Aminobenzonitrile	0.03	CuI	0.0025	(L5)-L-Proline	0.005	K3PO4	0.05	DMA	100	57050	2985950	0.00059454	0.0237816
P102	1-Bromonaphthalene	0.025	4-Aminobenzonitrile	0.03	CuI	0.0025	(L6)-8-Hydroxyquinoline	0.005	K3PO4	0.05	DMA	100	173200	2840749	0.00189724	0.0758897
P102	1-Bromonaphthalene	0.025	4-Aminobenzonitrile	0.03	CuI	0.0025	(L24)-Oxanilide	0.005	K3PO4	0.05	DMA	100	0	2840749	0	0
P102	1-Bromonaphthalene	0.025	4-Aminobenzonitrile	0.03	CuI	0.0025	(L23)-N,N'-Diisopropyloxamide	0.005	K3PO4	0.05	DMA	100	0	2840749	0	0
P102	1-Bromonaphthalene	0.025	4-Aminobenzonitrile	0.03	CuI	0.0025	(L9)-N,N-Diethylsalicylamide	0.005	K3PO4	0.05	DMA	100	61106	2965865	0.000641121	0.0256449
P102	1-Bromonaphthalene	0.025	4-Aminobenzonitrile	0.03	CuI	0.0025	(L10)-2-Thiophenecarboxylic acid	0.005	K3PO4	0.05	DMA	100	35870	2998344	0.00037227	0.0148908
P102	1-Bromonaphthalene	0.025	4-Aminobenzonitrile	0.03	CuI	0.0025	(L22)-2,2,6,6-Tetramethyl-3,5-heptanedione	0.005	K3PO4	0.05	DMA	100	156753	2898240	0.00168302	0.0673208
P102	1-Bromonaphthalene	0.025	4-Aminobenzonitrile	0.03	CuI	0.0025	(L20)-2-Acetyl-1-tetralone	0.005	K3PO4	0.05	DMA	100	69478	2938845	0.000735662	0.0294265
P102	1-Bromonaphthalene	0.025	4-Aminobenzonitrile	0.03	CuI	0.0025	(L13)-6,6′-Dimethyl-2,2′-dipyridyl	0.005	K3PO4	0.05	DMA	100	33396	2993862	0.000347113	0.0138845
P102	1-Bromonaphthalene	0.025	4-Aminobenzonitrile	0.03	CuI	0.0025	(L14)-4,4'-Dimethoxy-2,2'-bipyridyl	0.005	K3PO4	0.05	DMA	100	30592	2959731	0.000321635	0.0128654
P102	1-Bromonaphthalene	0.025	4-Aminobenzonitrile	0.03	CuI	0.0025	(L15)-N,N′-Dimethylethylenediamine	0.005	K3PO4	0.05	DMA	100	34368	3050986	0.000350527	0.0140211
P102	1-Bromonaphthalene	0.025	4-Aminobenzonitrile	0.03	CuI	0.0025	(L16)-Neucuproine	0.005	K3PO4	0.05	DMA	100	41163	2811194	0.000455642	0.0182257
P102	1-Bromonaphthalene	0.025	4-Aminobenzonitrile	0.03	CuI	0.0025	(L17)-4,7-Dimethoxy-1,10-phenanthroline	0.005	K3PO4	0.05	DMA	100	165929	2959731	0.00174453	0.0697811
P102	1-Bromonaphthalene	0.025	4-Aminobenzonitrile	0.03	CuI	0.0025	(L18)-1,1,1-Tris(hydroxymethyl)ethane	0.005	K3PO4	0.05	DMA	100	58131	2856059	0.000633357	0.0253343
P102	1-Bromonaphthalene	0.025	4-Aminobenzonitrile	0.03	CuI	0.0025	(L19)-2-Acetylcyclohexanone	0.005	K3PO4	0.05	DMA	100	50201	2945238	0.000530395	0.0212158
P102	1-Bromonaphthalene	0.025	4-Aminobenzonitrile	0.03	CuI	0.0025	(L12)-1,3-Diphenyl-1,3-propanedione	0.005	K3PO4	0.05	DMA	100	108801	2994511	0.00113062	0.0452246
P102	1-Bromonaphthalene	0.025	4-Aminobenzonitrile	0.03	CuI	0.0025	(L21)-2-Benzoylcyclohexanone	0.005	K3PO4	0.05	DMA	100	53073	2977731	0.000554621	0.0221848
P102	1-Bromonaphthalene	0.025	4-Aminobenzonitrile	0.03	CuI	0.0025	(L11)-N-Methylethanolamine	0.005	K3PO4	0.05	DMA	100	76350	2913583	0.000815435	0.0326174
P102	1-Bromonaphthalene	0.025	4-Aminobenzonitrile	0.03	CuI	0.0025	(L8)-(1R,2R)-N,N′-Dimethyl-1,2-diphenylethane-1,2-diamine	0.005	K3PO4	0.05	DMA	100	56200	2913583	0.000600229	0.0240091
P102	1-Bromonaphthalene	0.025	4-Aminobenzonitrile	0.03	CuI	0.0025	(L7)-N1,N2-Diphenylethane-1,2-diamine	0.005	K3PO4	0.05	DMA	100	39950	2970746	0.000418465	0.0167386
P102	1-Bromonaphthalene	0.025	4-Aminobenzonitrile	0.03	CuI	0.0025	(L25)-DPEO (N,N′-Bis(2-phenylethyl)ethanediamide)	0.005	K3PO4	0.05	DMA	100	72152	2867152	0.000783079	0.0313232
P102	1-Bromonaphthalene	0.025	4-Aminobenzonitrile	0.03	CuI	0.0025	(L26)-BFMO (N1,N2-Bis(furan-2-ylmethyl)oxalamide)	0.005	K3PO4	0.05	DMA	100	431464	2851423	0.00470859	0.188344
P102	1-Bromonaphthalene	0.025	4-Aminobenzonitrile	0.03	CuI	0.0025	(L27)-MNBO (N-Benzyl-N-(2-methylnaphthalen-1-yl)oxalamide)	0.005	K3PO4	0.05	DMA	100	467911	2632314	0.00553138	0.221255
P102	1-Bromonaphthalene	0.025	4-Aminobenzonitrile	0.03	CuI	0.0025	(L28)-BNMO (N1,N2-Bis(1-naphthalenylmethyl)ethanediamide)	0.005	K3PO4	0.05	DMA	100	559154	3028098	0.00568446	0.227378
P102	1-Bromonaphthalene	0.025	4-Aminobenzonitrile	0.03	CuI	0.0025	(L29)-PMPBO (N-Benzyl-N-(5-methyl-[1,1′-biphenyl]-2-yl)oxalamide)	0.005	K3PO4	0.05	DMA	100	412935	2588960	0.00496323	0.198529
P102	1-Bromonaphthalene	0.025	4-Aminobenzonitrile	0.03	CuI	0.0025	(L30)-BTMPO (N1,N2-Bis(2,4,6-trimethoxyphenyl)ethanediamide)	0.005	K3PO4	0.05	DMA	100	203954	3096404	0.00204966	0.0819865
P102	1-Bromonaphthalene	0.025	4-Aminobenzonitrile	0.03	CuI	0.0025	(L31)-2,6-Dimethylanilino(oxo)acetic acid	0.005	K3PO4	0.05	DMA	100	346130	3039461	0.00354365	0.141746
P102	1-Bromonaphthalene	0.025	4-Aminobenzonitrile	0.03	CuI	0.0025	(L32)-2,6-Dimethoxyanilino(oxo)acetic acid	0.005	K3PO4	0.05	DMA	100	310070	3159846	0.00305353	0.122141
P102	1-Bromonaphthalene	0.025	4-Aminobenzonitrile	0.03	CuI	0.0025	(L33)-2,6-Difluoroanilino(oxo)acetic acid	0.005	K3PO4	0.05	DMA	100	225967	3146169	0.00223497	0.0893986
P102	1-Bromonaphthalene	0.025	4-Aminobenzonitrile	0.03	CuI	0.0025	(L34)-3,5-Bis(trifluoromethyl)anilino(oxo)acetic acid	0.005	K3PO4	0.05	DMA	100	311483	2812314	0.0034465	0.13786
P102	1-Bromonaphthalene	0.025	4-Aminobenzonitrile	0.03	CuI	0.0025	(L35)-2,3,4,5,6-Pentafluoroanilino(oxo)acetic acid	0.005	K3PO4	0.05	DMA	100	225076	3032889	0.0023093	0.092372
P102	1-Bromonaphthalene	0.025	4-Aminobenzonitrile	0.03	CuI	0.0025	(L36)-2-Fluoro-6-(piperidine-1-sulfonyl)anilino(oxo)acetic acid	0.005	K3PO4	0.05	DMA	100	207791	2995580	0.00215851	0.0863403
P102	1-Bromonaphthalene	0.025	4-Aminobenzonitrile	0.03	CuI	0.0025	No ligand		K3PO4	0.05	DMA	100	27610	2748864	0.000312551	0.012502
P102	1-Bromonaphthalene	0.025	4-Aminobenzonitrile	0.03			No copper or ligand		K3PO4	0.05	DMA	100	0	2902449	0	0

## Sheet: P103
	ArX Information		Nucleophile Information		Catalyst Information		Ligand Information		Base Information		Solvent Information		Area Integrations		Yield
Product	Halide Name	Halide mmol	Nuc Name	Amine mmol	Cu	Cu mmol	Ligand	Ligand mmol	Base	Base mmol	Solvent	Solvent uL	Product Area	Internal Standard Area	approx. mmol product	approx. % yield product
P103	4-Bromobenzonitrile	0.025	Cyclopentylamine	0.03	CuI	0.0025	(L1)-1,10-Phenanthroline	0.005	K3PO4	0.05	DMA	100	0	840481	0	0
P103	4-Bromobenzonitrile	0.025	Cyclopentylamine	0.03	CuI	0.0025	(L2)-trans-N,N′-Dimethylcyclohexane-1,2-diamine	0.005	K3PO4	0.05	DMA	100	0	846097	0	0
P103	4-Bromobenzonitrile	0.025	Cyclopentylamine	0.03	CuI	0.0025	(L3)-2,2'-Bipyridine	0.005	K3PO4	0.05	DMA	100	0	846097	0	0
P103	4-Bromobenzonitrile	0.025	Cyclopentylamine	0.03	CuI	0.0025	(L4)-Di-(2-picolyl)amine	0.005	K3PO4	0.05	DMA	100	0	846097	0	0
P103	4-Bromobenzonitrile	0.025	Cyclopentylamine	0.03	CuI	0.0025	(L5)-L-Proline	0.005	K3PO4	0.05	DMA	100	0	846097	0	0
P103	4-Bromobenzonitrile	0.025	Cyclopentylamine	0.03	CuI	0.0025	(L6)-8-Hydroxyquinoline	0.005	K3PO4	0.05	DMA	100	7070	823774	0	0
P103	4-Bromobenzonitrile	0.025	Cyclopentylamine	0.03	CuI	0.0025	(L24)-Oxanilide	0.005	K3PO4	0.05	DMA	100	191889	823774	0.00854731	0.341892
P103	4-Bromobenzonitrile	0.025	Cyclopentylamine	0.03	CuI	0.0025	(L23)-N,N'-Diisopropyloxamide	0.005	K3PO4	0.05	DMA	100	0	1036332	0	0
P103	4-Bromobenzonitrile	0.025	Cyclopentylamine	0.03	CuI	0.0025	(L9)-N,N-Diethylsalicylamide	0.005	K3PO4	0.05	DMA	100	0	1042352	0	0
P103	4-Bromobenzonitrile	0.025	Cyclopentylamine	0.03	CuI	0.0025	(L10)-2-Thiophenecarboxylic acid	0.005	K3PO4	0.05	DMA	100	0	1036332	0	0
P103	4-Bromobenzonitrile	0.025	Cyclopentylamine	0.03	CuI	0.0025	(L22)-2,2,6,6-Tetramethyl-3,5-heptanedione	0.005	K3PO4	0.05	DMA	100	20157	846097	0.000874164	0.0349666
P103	4-Bromobenzonitrile	0.025	Cyclopentylamine	0.03	CuI	0.0025	(L20)-2-Acetyl-1-tetralone	0.005	K3PO4	0.05	DMA	100	25697	1126130	0.00122294	0.0489175
P103	4-Bromobenzonitrile	0.025	Cyclopentylamine	0.03	CuI	0.0025	(L13)-6,6′-Dimethyl-2,2′-dipyridyl	0.005	K3PO4	0.05	DMA	100	0	846097	0	0
P103	4-Bromobenzonitrile	0.025	Cyclopentylamine	0.03	CuI	0.0025	(L14)-4,4'-Dimethoxy-2,2'-bipyridyl	0.005	K3PO4	0.05	DMA	100	0	846097	0	0
P103	4-Bromobenzonitrile	0.025	Cyclopentylamine	0.03	CuI	0.0025	(L15)-N,N′-Dimethylethylenediamine	0.005	K3PO4	0.05	DMA	100	0	804234	0	0
P103	4-Bromobenzonitrile	0.025	Cyclopentylamine	0.03	CuI	0.0025	(L16)-Neucuproine	0.005	K3PO4	0.05	DMA	100	0	804234	0	0
P103	4-Bromobenzonitrile	0.025	Cyclopentylamine	0.03	CuI	0.0025	(L17)-4,7-Dimethoxy-1,10-phenanthroline	0.005	K3PO4	0.05	DMA	100	0	804234	0	0
P103	4-Bromobenzonitrile	0.025	Cyclopentylamine	0.03	CuI	0.0025	(L18)-1,1,1-Tris(hydroxymethyl)ethane	0.005	K3PO4	0.05	DMA	100	0	804234	0	0
P103	4-Bromobenzonitrile	0.025	Cyclopentylamine	0.03	CuI	0.0025	(L19)-2-Acetylcyclohexanone	0.005	K3PO4	0.05	DMA	100	22343	804234	0.0010194	0.0407762
P103	4-Bromobenzonitrile	0.025	Cyclopentylamine	0.03	CuI	0.0025	(L12)-1,3-Diphenyl-1,3-propanedione	0.005	K3PO4	0.05	DMA	100	18608	656793	0.00103958	0.0415833
P103	4-Bromobenzonitrile	0.025	Cyclopentylamine	0.03	CuI	0.0025	(L21)-2-Benzoylcyclohexanone	0.005	K3PO4	0.05	DMA	100	0	804234	0	0
P103	4-Bromobenzonitrile	0.025	Cyclopentylamine	0.03	CuI	0.0025	(L11)-N-Methylethanolamine	0.005	K3PO4	0.05	DMA	100	0	804234	0	0
P103	4-Bromobenzonitrile	0.025	Cyclopentylamine	0.03	CuI	0.0025	(L8)-(1R,2R)-N,N′-Dimethyl-1,2-diphenylethane-1,2-diamine	0.005	K3PO4	0.05	DMA	100	0	804234	0	0
P103	4-Bromobenzonitrile	0.025	Cyclopentylamine	0.03	CuI	0.0025	(L7)-N1,N2-Diphenylethane-1,2-diamine	0.005	K3PO4	0.05	DMA	100	0	804234	0	0
P103	4-Bromobenzonitrile	0.025	Cyclopentylamine	0.03	CuI	0.0025	(L25)-DPEO (N,N′-Bis(2-phenylethyl)ethanediamide)	0.005	K3PO4	0.05	DMA	100	200000	1089360	0.00673668	0.269467
P103	4-Bromobenzonitrile	0.025	Cyclopentylamine	0.03	CuI	0.0025	(L26)-BFMO (N1,N2-Bis(furan-2-ylmethyl)oxalamide)	0.005	K3PO4	0.05	DMA	100	285771	1053512	0.00995327	0.398131
P103	4-Bromobenzonitrile	0.025	Cyclopentylamine	0.03	CuI	0.0025	(L27)-MNBO (N-Benzyl-N-(2-methylnaphthalen-1-yl)oxalamide)	0.005	K3PO4	0.05	DMA	100	200000	1035913	0.00708425	0.28337
P103	4-Bromobenzonitrile	0.025	Cyclopentylamine	0.03	CuI	0.0025	(L28)-BNMO (N1,N2-Bis(1-naphthalenylmethyl)ethanediamide)	0.005	K3PO4	0.05	DMA	100	403747	1163220	0.0126395	0.505579
P103	4-Bromobenzonitrile	0.025	Cyclopentylamine	0.03	CuI	0.0025	(L29)-PMPBO (N-Benzyl-N-(5-methyl-[1,1′-biphenyl]-2-yl)oxalamide)	0.005	K3PO4	0.05	DMA	100	186799	985045	0.00695834	0.278334
P103	4-Bromobenzonitrile	0.025	Cyclopentylamine	0.03	CuI	0.0025	(L30)-BTMPO (N1,N2-Bis(2,4,6-trimethoxyphenyl)ethanediamide)	0.005	K3PO4	0.05	DMA	100	359741	1036332	0.0127373	0.509493
P103	4-Bromobenzonitrile	0.025	Cyclopentylamine	0.03	CuI	0.0025	(L31)-2,6-Dimethylanilino(oxo)acetic acid	0.005	K3PO4	0.05	DMA	100	276825	1038371	0.00978228	0.391291
P103	4-Bromobenzonitrile	0.025	Cyclopentylamine	0.03	CuI	0.0025	(L32)-2,6-Dimethoxyanilino(oxo)acetic acid	0.005	K3PO4	0.05	DMA	100	245829	1126130	0.00800999	0.3204
P103	4-Bromobenzonitrile	0.025	Cyclopentylamine	0.03	CuI	0.0025	(L33)-2,6-Difluoroanilino(oxo)acetic acid	0.005	K3PO4	0.05	DMA	100	275316	1059865	0.00953165	0.381266
P103	4-Bromobenzonitrile	0.025	Cyclopentylamine	0.03	CuI	0.0025	(L34)-3,5-Bis(trifluoromethyl)anilino(oxo)acetic acid	0.005	K3PO4	0.05	DMA	100	193454	1066823	0.00665384	0.266154
P103	4-Bromobenzonitrile	0.025	Cyclopentylamine	0.03	CuI	0.0025	(L35)-2,3,4,5,6-Pentafluoroanilino(oxo)acetic acid	0.005	K3PO4	0.05	DMA	100	224105	1136270	0.00723698	0.289479
P103	4-Bromobenzonitrile	0.025	Cyclopentylamine	0.03	CuI	0.0025	(L36)-2-Fluoro-6-(piperidine-1-sulfonyl)anilino(oxo)acetic acid	0.005	K3PO4	0.05	DMA	100	219403	964875	0.0083437	0.333748
P103	4-Bromobenzonitrile	0.025	Cyclopentylamine	0.03	CuI	0.0025	No ligand		K3PO4	0.05	DMA	100	0	937519	0	0
P103	4-Bromobenzonitrile	0.025	Cyclopentylamine	0.03			No copper or ligand		K3PO4	0.05	DMA	100	0	966151	0	0

## Sheet: P104
	ArX Information		Nucleophile Information		Catalyst Information		Ligand Information		Base Information		Solvent Information		Area Integrations		Yield
Product	Halide Name	Halide mmol	Nuc Name	Amine mmol	Cu	Cu mmol	Ligand	Ligand mmol	Base	Base mmol	Solvent	Solvent uL	Product Area	Internal Standard Area	approx. mmol product	approx. % yield product
P104	2-Bromotoluene	0.025	Cyclopentylamine	0.03	CuI	0.0025	(L1)-1,10-Phenanthroline	0.005	K3PO4	0.05	DMA	100	0	840481	0	0
P104	2-Bromotoluene	0.025	Cyclopentylamine	0.03	CuI	0.0025	(L2)-trans-N,N′-Dimethylcyclohexane-1,2-diamine	0.005	K3PO4	0.05	DMA	100	0	840481	0	0
P104	2-Bromotoluene	0.025	Cyclopentylamine	0.03	CuI	0.0025	(L3)-2,2'-Bipyridine	0.005	K3PO4	0.05	DMA	100	0	840481	0	0
P104	2-Bromotoluene	0.025	Cyclopentylamine	0.03	CuI	0.0025	(L4)-Di-(2-picolyl)amine	0.005	K3PO4	0.05	DMA	100	100	863205	2.90557e-05	0.00116223
P104	2-Bromotoluene	0.025	Cyclopentylamine	0.03	CuI	0.0025	(L5)-L-Proline	0.005	K3PO4	0.05	DMA	100	359	896707	0.000100413	0.00401652
P104	2-Bromotoluene	0.025	Cyclopentylamine	0.03	CuI	0.0025	(L6)-8-Hydroxyquinoline	0.005	K3PO4	0.05	DMA	100	1172	863877	0.000340268	0.0136107
P104	2-Bromotoluene	0.025	Cyclopentylamine	0.03	CuI	0.0025	(L24)-Oxanilide	0.005	K3PO4	0.05	DMA	100	1963	944176	0.00052145	0.020858
P104	2-Bromotoluene	0.025	Cyclopentylamine	0.03	CuI	0.0025	(L23)-N,N'-Diisopropyloxamide	0.005	K3PO4	0.05	DMA	100	300	804481	9.35301e-05	0.0037412
P104	2-Bromotoluene	0.025	Cyclopentylamine	0.03	CuI	0.0025	(L9)-N,N-Diethylsalicylamide	0.005	K3PO4	0.05	DMA	100	0	804481	0	0
P104	2-Bromotoluene	0.025	Cyclopentylamine	0.03	CuI	0.0025	(L10)-2-Thiophenecarboxylic acid	0.005	K3PO4	0.05	DMA	100	0	896707	0	0
P104	2-Bromotoluene	0.025	Cyclopentylamine	0.03	CuI	0.0025	(L22)-2,2,6,6-Tetramethyl-3,5-heptanedione	0.005	K3PO4	0.05	DMA	100	0	896707	0	0
P104	2-Bromotoluene	0.025	Cyclopentylamine	0.03	CuI	0.0025	(L20)-2-Acetyl-1-tetralone	0.005	K3PO4	0.05	DMA	100	0	896707	0	0
P104	2-Bromotoluene	0.025	Cyclopentylamine	0.03	CuI	0.0025	(L13)-6,6′-Dimethyl-2,2′-dipyridyl	0.005	K3PO4	0.05	DMA	100	0	812137	0	0
P104	2-Bromotoluene	0.025	Cyclopentylamine	0.03	CuI	0.0025	(L14)-4,4'-Dimethoxy-2,2'-bipyridyl	0.005	K3PO4	0.05	DMA	100	0	812137	0	0
P104	2-Bromotoluene	0.025	Cyclopentylamine	0.03	CuI	0.0025	(L15)-N,N′-Dimethylethylenediamine	0.005	K3PO4	0.05	DMA	100	9445	799661	0.00296239	0.118495
P104	2-Bromotoluene	0.025	Cyclopentylamine	0.03	CuI	0.0025	(L16)-Neucuproine	0.005	K3PO4	0.05	DMA	100	0	812137	0	0
P104	2-Bromotoluene	0.025	Cyclopentylamine	0.03	CuI	0.0025	(L17)-4,7-Dimethoxy-1,10-phenanthroline	0.005	K3PO4	0.05	DMA	100	0	812137	0	0
P104	2-Bromotoluene	0.025	Cyclopentylamine	0.03	CuI	0.0025	(L18)-1,1,1-Tris(hydroxymethyl)ethane	0.005	K3PO4	0.05	DMA	100	8428	740960	0.00285283	0.114113
P104	2-Bromotoluene	0.025	Cyclopentylamine	0.03	CuI	0.0025	(L19)-2-Acetylcyclohexanone	0.005	K3PO4	0.05	DMA	100	0	812137	0	0
P104	2-Bromotoluene	0.025	Cyclopentylamine	0.03	CuI	0.0025	(L12)-1,3-Diphenyl-1,3-propanedione	0.005	K3PO4	0.05	DMA	100	0	812137	0	0
P104	2-Bromotoluene	0.025	Cyclopentylamine	0.03	CuI	0.0025	(L21)-2-Benzoylcyclohexanone	0.005	K3PO4	0.05	DMA	100	0	812137	0	0
P104	2-Bromotoluene	0.025	Cyclopentylamine	0.03	CuI	0.0025	(L11)-N-Methylethanolamine	0.005	K3PO4	0.05	DMA	100	0	812137	0	0
P104	2-Bromotoluene	0.025	Cyclopentylamine	0.03	CuI	0.0025	(L8)-(1R,2R)-N,N′-Dimethyl-1,2-diphenylethane-1,2-diamine	0.005	K3PO4	0.05	DMA	100	0	812137	0	0
P104	2-Bromotoluene	0.025	Cyclopentylamine	0.03	CuI	0.0025	(L7)-N1,N2-Diphenylethane-1,2-diamine	0.005	K3PO4	0.05	DMA	100	0	812137	0	0
P104	2-Bromotoluene	0.025	Cyclopentylamine	0.03	CuI	0.0025	(L25)-DPEO (N,N′-Bis(2-phenylethyl)ethanediamide)	0.005	K3PO4	0.05	DMA	100	5931	1109110	0.00134122	0.0536487
P104	2-Bromotoluene	0.025	Cyclopentylamine	0.03	CuI	0.0025	(L26)-BFMO (N1,N2-Bis(furan-2-ylmethyl)oxalamide)	0.005	K3PO4	0.05	DMA	100	16593	1092980	0.0037842	0.151368
P104	2-Bromotoluene	0.025	Cyclopentylamine	0.03	CuI	0.0025	(L27)-MNBO (N-Benzyl-N-(2-methylnaphthalen-1-yl)oxalamide)	0.005	K3PO4	0.05	DMA	100	5837	1024358	0.00142917	0.0571668
P104	2-Bromotoluene	0.025	Cyclopentylamine	0.03	CuI	0.0025	(L28)-BNMO (N1,N2-Bis(1-naphthalenylmethyl)ethanediamide)	0.005	K3PO4	0.05	DMA	100	13678	1095603	0.00313123	0.125249
P104	2-Bromotoluene	0.025	Cyclopentylamine	0.03	CuI	0.0025	(L29)-PMPBO (N-Benzyl-N-(5-methyl-[1,1′-biphenyl]-2-yl)oxalamide)	0.005	K3PO4	0.05	DMA	100	10030	1073431	0.00234354	0.0937416
P104	2-Bromotoluene	0.025	Cyclopentylamine	0.03	CuI	0.0025	(L30)-BTMPO (N1,N2-Bis(2,4,6-trimethoxyphenyl)ethanediamide)	0.005	K3PO4	0.05	DMA	100	9464	1069634	0.00221914	0.0887657
P104	2-Bromotoluene	0.025	Cyclopentylamine	0.03	CuI	0.0025	(L31)-2,6-Dimethylanilino(oxo)acetic acid	0.005	K3PO4	0.05	DMA	100	4350	1126148	0.000968812	0.0387525
P104	2-Bromotoluene	0.025	Cyclopentylamine	0.03	CuI	0.0025	(L32)-2,6-Dimethoxyanilino(oxo)acetic acid	0.005	K3PO4	0.05	DMA	100	14306	1063251	0.00337465	0.134986
P104	2-Bromotoluene	0.025	Cyclopentylamine	0.03	CuI	0.0025	(L33)-2,6-Difluoroanilino(oxo)acetic acid	0.005	K3PO4	0.05	DMA	100	8389	1107241	0.00190026	0.0760105
P104	2-Bromotoluene	0.025	Cyclopentylamine	0.03	CuI	0.0025	(L34)-3,5-Bis(trifluoromethyl)anilino(oxo)acetic acid	0.005	K3PO4	0.05	DMA	100	6026	1010145	0.00149621	0.0598482
P104	2-Bromotoluene	0.025	Cyclopentylamine	0.03	CuI	0.0025	(L35)-2,3,4,5,6-Pentafluoroanilino(oxo)acetic acid	0.005	K3PO4	0.05	DMA	100	7519	1015461	0.00185713	0.0742852
P104	2-Bromotoluene	0.025	Cyclopentylamine	0.03	CuI	0.0025	(L36)-2-Fluoro-6-(piperidine-1-sulfonyl)anilino(oxo)acetic acid	0.005	K3PO4	0.05	DMA	100	4000	1015461	0.000987967	0.0395187
P104	2-Bromotoluene	0.025	Cyclopentylamine	0.03	CuI	0.0025	No ligand		K3PO4	0.05	DMA	100	0	896707	0	0
P104	2-Bromotoluene	0.025	Cyclopentylamine	0.03			No copper or ligand		K3PO4	0.05	DMA	100	0	896707	0	0

## Sheet: P105
	ArX Information		Nucleophile Information		Catalyst Information		Ligand Information		Base Information		Solvent Information		Area Integrations		Yield
Product	Halide Name	Halide mmol	Nuc Name	Amine mmol	Cu	Cu mmol	Ligand	Ligand mmol	Base	Base mmol	Solvent	Solvent uL	Product Area	Internal Standard Area	approx. mmol product	approx. % yield product
P105	2-Bromopyridine	0.025	Cyclopentylamine	0.03	CuI	0.0025	(L1)-1,10-Phenanthroline	0.005	K3PO4	0.05	DMA	100	7744	909291	0.000702401	0.028096
P105	2-Bromopyridine	0.025	Cyclopentylamine	0.03	CuI	0.0025	(L2)-trans-N,N′-Dimethylcyclohexane-1,2-diamine	0.005	K3PO4	0.05	DMA	100	15286	916578	0.00137546	0.0550183
P105	2-Bromopyridine	0.025	Cyclopentylamine	0.03	CuI	0.0025	(L3)-2,2'-Bipyridine	0.005	K3PO4	0.05	DMA	100	11486	924735	0.00102441	0.0409764
P105	2-Bromopyridine	0.025	Cyclopentylamine	0.03	CuI	0.0025	(L4)-Di-(2-picolyl)amine	0.005	K3PO4	0.05	DMA	100	16013	936260	0.00141058	0.0564233
P105	2-Bromopyridine	0.025	Cyclopentylamine	0.03	CuI	0.0025	(L5)-L-Proline	0.005	K3PO4	0.05	DMA	100	7657	929630	0.000679315	0.0271726
P105	2-Bromopyridine	0.025	Cyclopentylamine	0.03	CuI	0.0025	(L6)-8-Hydroxyquinoline	0.005	K3PO4	0.05	DMA	100	17972	902643	0.00164211	0.0656845
P105	2-Bromopyridine	0.025	Cyclopentylamine	0.03	CuI	0.0025	(L24)-Oxanilide	0.005	K3PO4	0.05	DMA	100	90000	902643	0.00822336	0.328934
P105	2-Bromopyridine	0.025	Cyclopentylamine	0.03	CuI	0.0025	(L23)-N,N'-Diisopropyloxamide	0.005	K3PO4	0.05	DMA	100	12283	915304	0.00110678	0.0442712
P105	2-Bromopyridine	0.025	Cyclopentylamine	0.03	CuI	0.0025	(L9)-N,N-Diethylsalicylamide	0.005	K3PO4	0.05	DMA	100	11009	874960	0.00103773	0.041509
P105	2-Bromopyridine	0.025	Cyclopentylamine	0.03	CuI	0.0025	(L10)-2-Thiophenecarboxylic acid	0.005	K3PO4	0.05	DMA	100	10101	885818	0.000940465	0.0376186
P105	2-Bromopyridine	0.025	Cyclopentylamine	0.03	CuI	0.0025	(L22)-2,2,6,6-Tetramethyl-3,5-heptanedione	0.005	K3PO4	0.05	DMA	100	82728	846097	0.00806408	0.322563
P105	2-Bromopyridine	0.025	Cyclopentylamine	0.03	CuI	0.0025	(L20)-2-Acetyl-1-tetralone	0.005	K3PO4	0.05	DMA	100	97423	846097	0.00949651	0.37986
P105	2-Bromopyridine	0.025	Cyclopentylamine	0.03	CuI	0.0025	(L13)-6,6′-Dimethyl-2,2′-dipyridyl	0.005	K3PO4	0.05	DMA	100	4044	739517	0.000451009	0.0180404
P105	2-Bromopyridine	0.025	Cyclopentylamine	0.03	CuI	0.0025	(L14)-4,4'-Dimethoxy-2,2'-bipyridyl	0.005	K3PO4	0.05	DMA	100	25352	746272	0.0028018	0.112072
P105	2-Bromopyridine	0.025	Cyclopentylamine	0.03	CuI	0.0025	(L15)-N,N′-Dimethylethylenediamine	0.005	K3PO4	0.05	DMA	100	12689	759847	0.00137729	0.0550914
P105	2-Bromopyridine	0.025	Cyclopentylamine	0.03	CuI	0.0025	(L16)-Neucuproine	0.005	K3PO4	0.05	DMA	100	3439	749125	0.000378617	0.0151447
P105	2-Bromopyridine	0.025	Cyclopentylamine	0.03	CuI	0.0025	(L17)-4,7-Dimethoxy-1,10-phenanthroline	0.005	K3PO4	0.05	DMA	100	9443	775177	0.00100469	0.0401876
P105	2-Bromopyridine	0.025	Cyclopentylamine	0.03	CuI	0.0025	(L18)-1,1,1-Tris(hydroxymethyl)ethane	0.005	K3PO4	0.05	DMA	100	12654	793012	0.00131604	0.0526418
P105	2-Bromopyridine	0.025	Cyclopentylamine	0.03	CuI	0.0025	(L19)-2-Acetylcyclohexanone	0.005	K3PO4	0.05	DMA	100	117784	779466	0.0124627	0.498508
P105	2-Bromopyridine	0.025	Cyclopentylamine	0.03	CuI	0.0025	(L12)-1,3-Diphenyl-1,3-propanedione	0.005	K3PO4	0.05	DMA	100	14944	779466	0.00158122	0.0632488
P105	2-Bromopyridine	0.025	Cyclopentylamine	0.03	CuI	0.0025	(L21)-2-Benzoylcyclohexanone	0.005	K3PO4	0.05	DMA	100	112769	716058	0.0129887	0.519546
P105	2-Bromopyridine	0.025	Cyclopentylamine	0.03	CuI	0.0025	(L11)-N-Methylethanolamine	0.005	K3PO4	0.05	DMA	100	0	719481	0	0
P105	2-Bromopyridine	0.025	Cyclopentylamine	0.03	CuI	0.0025	(L8)-(1R,2R)-N,N′-Dimethyl-1,2-diphenylethane-1,2-diamine	0.005	K3PO4	0.05	DMA	100	16784	719481	0.00192397	0.0769589
P105	2-Bromopyridine	0.025	Cyclopentylamine	0.03	CuI	0.0025	(L7)-N1,N2-Diphenylethane-1,2-diamine	0.005	K3PO4	0.05	DMA	100	6314	779466	0.000668082	0.0267233
P105	2-Bromopyridine	0.025	Cyclopentylamine	0.03	CuI	0.0025	(L25)-DPEO (N,N′-Bis(2-phenylethyl)ethanediamide)	0.005	K3PO4	0.05	DMA	100	98683	1015344	0.00801589	0.320636
P105	2-Bromopyridine	0.025	Cyclopentylamine	0.03	CuI	0.0025	(L26)-BFMO (N1,N2-Bis(furan-2-ylmethyl)oxalamide)	0.005	K3PO4	0.05	DMA	100	84862	1077594	0.00649502	0.259801
P105	2-Bromopyridine	0.025	Cyclopentylamine	0.03	CuI	0.0025	(L27)-MNBO (N-Benzyl-N-(2-methylnaphthalen-1-yl)oxalamide)	0.005	K3PO4	0.05	DMA	100	150359	1110708	0.0111648	0.446593
P105	2-Bromopyridine	0.025	Cyclopentylamine	0.03	CuI	0.0025	(L28)-BNMO (N1,N2-Bis(1-naphthalenylmethyl)ethanediamide)	0.005	K3PO4	0.05	DMA	100	112925	1100488	0.00846306	0.338522
P105	2-Bromopyridine	0.025	Cyclopentylamine	0.03	CuI	0.0025	(L29)-PMPBO (N-Benzyl-N-(5-methyl-[1,1′-biphenyl]-2-yl)oxalamide)	0.005	K3PO4	0.05	DMA	100	168931	1040216	0.0133939	0.535758
P105	2-Bromopyridine	0.025	Cyclopentylamine	0.03	CuI	0.0025	(L30)-BTMPO (N1,N2-Bis(2,4,6-trimethoxyphenyl)ethanediamide)	0.005	K3PO4	0.05	DMA	100	135417	1143687	0.00976537	0.390615
P105	2-Bromopyridine	0.025	Cyclopentylamine	0.03	CuI	0.0025	(L31)-2,6-Dimethylanilino(oxo)acetic acid	0.005	K3PO4	0.05	DMA	100	259746	1033539	0.0207274	0.829096
P105	2-Bromopyridine	0.025	Cyclopentylamine	0.03	CuI	0.0025	(L32)-2,6-Dimethoxyanilino(oxo)acetic acid	0.005	K3PO4	0.05	DMA	100	170923	1054179	0.0133724	0.534895
P105	2-Bromopyridine	0.025	Cyclopentylamine	0.03	CuI	0.0025	(L33)-2,6-Difluoroanilino(oxo)acetic acid	0.005	K3PO4	0.05	DMA	100	278586	1058193	0.0217129	0.868514
P105	2-Bromopyridine	0.025	Cyclopentylamine	0.03	CuI	0.0025	(L34)-3,5-Bis(trifluoromethyl)anilino(oxo)acetic acid	0.005	K3PO4	0.05	DMA	100	182966	1035676	0.0145703	0.582813
P105	2-Bromopyridine	0.025	Cyclopentylamine	0.03	CuI	0.0025	(L35)-2,3,4,5,6-Pentafluoroanilino(oxo)acetic acid	0.005	K3PO4	0.05	DMA	100	309114	1020197	0.0249962	0.999847
P105	2-Bromopyridine	0.025	Cyclopentylamine	0.03	CuI	0.0025	(L36)-2-Fluoro-6-(piperidine-1-sulfonyl)anilino(oxo)acetic acid	0.005	K3PO4	0.05	DMA	100	252779	889741	0.0234315	0.93726
P105	2-Bromopyridine	0.025	Cyclopentylamine	0.03	CuI	0.0025	(L25)-DPEO (N,N′-Bis(2-phenylethyl)ethanediamide)	0.005	K3PO4	0.05	DMA	100	31474	1009058	0.00257252	0.102901
P105	2-Bromopyridine	0.025	Cyclopentylamine	0.03	CuI	0.0025	(L25)-DPEO (N,N′-Bis(2-phenylethyl)ethanediamide)	0.005	K-tBuO	0.05	DMA	100	70209	944832	0.00612859	0.245144
P105	2-Bromopyridine	0.025	Cyclopentylamine	0.03	CuI	0.0025	(L25)-DPEO (N,N′-Bis(2-phenylethyl)ethanediamide)	0.005	CsCO3	0.05	DMA	100	30070	1027417	0.00241384	0.0965538
P105	2-Bromopyridine	0.025	Cyclopentylamine	0.03	CuI	0.0025	(L25)-DPEO (N,N′-Bis(2-phenylethyl)ethanediamide)	0.005	K3PO4	0.05	Dioxane	100	29831	931247	0.00264196	0.105678
P105	2-Bromopyridine	0.025	Cyclopentylamine	0.03	CuI	0.0025	(L25)-DPEO (N,N′-Bis(2-phenylethyl)ethanediamide)	0.005	K-tBuO	0.05	Dioxane	100	47265	1006278	0.00387386	0.154955
P105	2-Bromopyridine	0.025	Cyclopentylamine	0.03	CuI	0.0025	(L25)-DPEO (N,N′-Bis(2-phenylethyl)ethanediamide)	0.005	CsCO3	0.05	Dioxane	100	12004	990417	0.00099961	0.0399844
P105	2-Bromopyridine	0.025	Cyclopentylamine	0.03	CuI	0.0025	(L25)-DPEO (N,N′-Bis(2-phenylethyl)ethanediamide)	0.005	K3PO4	0.05	DMSO	100	14147	1093711	0.0010668	0.0426721
P105	2-Bromopyridine	0.025	Cyclopentylamine	0.03	CuI	0.0025	(L25)-DPEO (N,N′-Bis(2-phenylethyl)ethanediamide)	0.005	K-tBuO	0.05	DMSO	100	786	996030	6.50838e-05	0.00260335
P105	2-Bromopyridine	0.025	Cyclopentylamine	0.03	CuI	0.0025	(L25)-DPEO (N,N′-Bis(2-phenylethyl)ethanediamide)	0.005	CsCO3	0.05	DMSO	100	54256	944149	0.00473947	0.189579
P105	2-Bromopyridine	0.025	Cyclopentylamine	0.03	CuI	0.0025	(L25)-DPEO (N,N′-Bis(2-phenylethyl)ethanediamide)	0.005	K3PO4	0.05	DMF	100	35580	911640	0.00321888	0.128755
P105	2-Bromopyridine	0.025	Cyclopentylamine	0.03	CuI	0.0025	(L25)-DPEO (N,N′-Bis(2-phenylethyl)ethanediamide)	0.005	K-tBuO	0.05	DMF	100	29064	944764	0.0025372	0.101488
P105	2-Bromopyridine	0.025	Cyclopentylamine	0.03	CuI	0.0025	(L25)-DPEO (N,N′-Bis(2-phenylethyl)ethanediamide)	0.005	CsCO3	0.05	DMF	100	61029	975753	0.00515845	0.206338
P105	2-Bromopyridine	0.025	Cyclopentylamine	0.03	CuI	0.0025	(L28)-BNMO (N1,N2-Bis(1-naphthalenylmethyl)ethanediamide)	0.005	K3PO4	0.05	DMA	100	44871	983301	0.00376359	0.150543
P105	2-Bromopyridine	0.025	Cyclopentylamine	0.03	CuI	0.0025	(L28)-BNMO (N1,N2-Bis(1-naphthalenylmethyl)ethanediamide)	0.005	K-tBuO	0.05	DMA	100	60808	924939	0.00542213	0.216885
P105	2-Bromopyridine	0.025	Cyclopentylamine	0.03	CuI	0.0025	(L28)-BNMO (N1,N2-Bis(1-naphthalenylmethyl)ethanediamide)	0.005	CsCO3	0.05	DMA	100	59530	1000918	0.00490524	0.196209
P105	2-Bromopyridine	0.025	Cyclopentylamine	0.03	CuI	0.0025	(L28)-BNMO (N1,N2-Bis(1-naphthalenylmethyl)ethanediamide)	0.005	K3PO4	0.05	Dioxane	100	29065	988139	0.00242591	0.0970365
P105	2-Bromopyridine	0.025	Cyclopentylamine	0.03	CuI	0.0025	(L28)-BNMO (N1,N2-Bis(1-naphthalenylmethyl)ethanediamide)	0.005	K-tBuO	0.05	Dioxane	100	101737	884215	0.00948951	0.37958
P105	2-Bromopyridine	0.025	Cyclopentylamine	0.03	CuI	0.0025	(L28)-BNMO (N1,N2-Bis(1-naphthalenylmethyl)ethanediamide)	0.005	CsCO3	0.05	Dioxane	100	11216	945454	0.000978409	0.0391363
P105	2-Bromopyridine	0.025	Cyclopentylamine	0.03	CuI	0.0025	(L28)-BNMO (N1,N2-Bis(1-naphthalenylmethyl)ethanediamide)	0.005	K3PO4	0.05	DMSO	100	118066	964731	0.0100935	0.40374
P105	2-Bromopyridine	0.025	Cyclopentylamine	0.03	CuI	0.0025	(L28)-BNMO (N1,N2-Bis(1-naphthalenylmethyl)ethanediamide)	0.005	K-tBuO	0.05	DMSO	100	1546	931422	0.000136894	0.00547578
P105	2-Bromopyridine	0.025	Cyclopentylamine	0.03	CuI	0.0025	(L28)-BNMO (N1,N2-Bis(1-naphthalenylmethyl)ethanediamide)	0.005	CsCO3	0.05	DMSO	100	58155	972093	0.00493403	0.197361
P105	2-Bromopyridine	0.025	Cyclopentylamine	0.03	CuI	0.0025	(L28)-BNMO (N1,N2-Bis(1-naphthalenylmethyl)ethanediamide)	0.005	K3PO4	0.05	DMF	100	65504	1001631	0.00539365	0.215746
P105	2-Bromopyridine	0.025	Cyclopentylamine	0.03	CuI	0.0025	(L28)-BNMO (N1,N2-Bis(1-naphthalenylmethyl)ethanediamide)	0.005	K-tBuO	0.05	DMF	100	8686	909557	0.000787612	0.0315045
P105	2-Bromopyridine	0.025	Cyclopentylamine	0.03	CuI	0.0025	(L28)-BNMO (N1,N2-Bis(1-naphthalenylmethyl)ethanediamide)	0.005	CsCO3	0.05	DMF	100	55781	956400	0.00481027	0.192411
P105	2-Bromopyridine	0.025	Cyclopentylamine	0.03	CuI	0.0025	(L33)-2,6-Difluoroanilino(oxo)acetic acid	0.005	K3PO4	0.05	DMA	100	159290	881757	0.0148992	0.595967
P105	2-Bromopyridine	0.025	Cyclopentylamine	0.03	CuI	0.0025	(L33)-2,6-Difluoroanilino(oxo)acetic acid	0.005	K-tBuO	0.05	DMA	100	82533	983020	0.00692449	0.27698
P105	2-Bromopyridine	0.025	Cyclopentylamine	0.03	CuI	0.0025	(L33)-2,6-Difluoroanilino(oxo)acetic acid	0.005	CsCO3	0.05	DMA	100	3316	978907	0.00027938	0.0111752
P105	2-Bromopyridine	0.025	Cyclopentylamine	0.03	CuI	0.0025	(L33)-2,6-Difluoroanilino(oxo)acetic acid	0.005	K3PO4	0.05	Dioxane	100	30240	956361	0.00260785	0.104314
P105	2-Bromopyridine	0.025	Cyclopentylamine	0.03	CuI	0.0025	(L33)-2,6-Difluoroanilino(oxo)acetic acid	0.005	K-tBuO	0.05	Dioxane	100	14940	977532	0.0012605	0.0504199
P105	2-Bromopyridine	0.025	Cyclopentylamine	0.03	CuI	0.0025	(L33)-2,6-Difluoroanilino(oxo)acetic acid	0.005	CsCO3	0.05	Dioxane	100	27467	958121	0.00236436	0.0945744
P105	2-Bromopyridine	0.025	Cyclopentylamine	0.03	CuI	0.0025	(L33)-2,6-Difluoroanilino(oxo)acetic acid	0.005	K3PO4	0.05	DMSO	100	359104	889070	0.0239125	0.98
P105	2-Bromopyridine	0.025	Cyclopentylamine	0.03	CuI	0.0025	(L33)-2,6-Difluoroanilino(oxo)acetic acid	0.005	K-tBuO	0.05	DMSO	100	2590	875170	0.000244079	0.00976315
P105	2-Bromopyridine	0.025	Cyclopentylamine	0.03	CuI	0.0025	(L33)-2,6-Difluoroanilino(oxo)acetic acid	0.005	CsCO3	0.05	DMSO	100	184905	920700	0.0165635	0.662542
P105	2-Bromopyridine	0.025	Cyclopentylamine	0.03	CuI	0.0025	(L33)-2,6-Difluoroanilino(oxo)acetic acid	0.005	K3PO4	0.05	DMF	100	177477	922397	0.0158689	0.634756
P105	2-Bromopyridine	0.025	Cyclopentylamine	0.03	CuI	0.0025	(L33)-2,6-Difluoroanilino(oxo)acetic acid	0.005	K-tBuO	0.05	DMF	100	7845	895615	0.000722427	0.0288971
P105	2-Bromopyridine	0.025	Cyclopentylamine	0.03	CuI	0.0025	(L33)-2,6-Difluoroanilino(oxo)acetic acid	0.005	CsCO3	0.05	DMF	100	206466	911467	0.0186823	0.747292
P105	2-Bromopyridine	0.025	Cyclopentylamine	0.03	CuI	0.0025	(L35)-2,3,4,5,6-Pentafluoroanilino(oxo)acetic acid	0.005	K3PO4	0.05	DMA	100	171496	948998	0.0149043	0.596172
P105	2-Bromopyridine	0.025	Cyclopentylamine	0.03	CuI	0.0025	(L35)-2,3,4,5,6-Pentafluoroanilino(oxo)acetic acid	0.005	K-tBuO	0.05	DMA	100	45290	966090	0.00386641	0.154656
P105	2-Bromopyridine	0.025	Cyclopentylamine	0.03	CuI	0.0025	(L35)-2,3,4,5,6-Pentafluoroanilino(oxo)acetic acid	0.005	CsCO3	0.05	DMA	100	214671	895806	0.0197643	0.790573
P105	2-Bromopyridine	0.025	Cyclopentylamine	0.03	CuI	0.0025	(L35)-2,3,4,5,6-Pentafluoroanilino(oxo)acetic acid	0.005	K3PO4	0.05	Dioxane	100	23457	1000167	0.00193429	0.0773718
P105	2-Bromopyridine	0.025	Cyclopentylamine	0.03	CuI	0.0025	(L35)-2,3,4,5,6-Pentafluoroanilino(oxo)acetic acid	0.005	K-tBuO	0.05	Dioxane	100	4012	986897	0.000335283	0.0134113
P105	2-Bromopyridine	0.025	Cyclopentylamine	0.03	CuI	0.0025	(L35)-2,3,4,5,6-Pentafluoroanilino(oxo)acetic acid	0.005	CsCO3	0.05	Dioxane	100	99836	979109	0.00840967	0.336387
P105	2-Bromopyridine	0.025	Cyclopentylamine	0.03	CuI	0.0025	(L35)-2,3,4,5,6-Pentafluoroanilino(oxo)acetic acid	0.005	K3PO4	0.05	DMSO	100	335709	924781	0.0233397	0.97
P105	2-Bromopyridine	0.025	Cyclopentylamine	0.03	CuI	0.0025	(L35)-2,3,4,5,6-Pentafluoroanilino(oxo)acetic acid	0.005	K-tBuO	0.05	DMSO	100	1917	927037	0.000170548	0.00682194
P105	2-Bromopyridine	0.025	Cyclopentylamine	0.03	CuI	0.0025	(L35)-2,3,4,5,6-Pentafluoroanilino(oxo)acetic acid	0.005	CsCO3	0.05	DMSO	100	202751	1016606	0.0164488	0.65795
P105	2-Bromopyridine	0.025	Cyclopentylamine	0.03	CuI	0.0025	(L35)-2,3,4,5,6-Pentafluoroanilino(oxo)acetic acid	0.005	K3PO4	0.05	DMF	100	217163	869815	0.0205912	0.823648
P105	2-Bromopyridine	0.025	Cyclopentylamine	0.03	CuI	0.0025	(L35)-2,3,4,5,6-Pentafluoroanilino(oxo)acetic acid	0.005	K-tBuO	0.05	DMF	100	4490	990087	0.000374021	0.0149608
P105	2-Bromopyridine	0.025	Cyclopentylamine	0.03	CuI	0.0025	(L35)-2,3,4,5,6-Pentafluoroanilino(oxo)acetic acid	0.005	CsCO3	0.05	DMF	100	213515	961448	0.0183158	0.732631
P105	2-Bromopyridine	0.025	Cyclopentylamine	0.03	CuI	0.0025	(L36)-2-Fluoro-6-(piperidine-1-sulfonyl)anilino(oxo)acetic acid	0.005	K3PO4	0.05	DMA	100	227627	1023697	0.018339	0.733559
P105	2-Bromopyridine	0.025	Cyclopentylamine	0.03	CuI	0.0025	(L36)-2-Fluoro-6-(piperidine-1-sulfonyl)anilino(oxo)acetic acid	0.005	K-tBuO	0.05	DMA	100	60362	1016290	0.00489856	0.195942
P105	2-Bromopyridine	0.025	Cyclopentylamine	0.03	CuI	0.0025	(L36)-2-Fluoro-6-(piperidine-1-sulfonyl)anilino(oxo)acetic acid	0.005	CsCO3	0.05	DMA	100	2511	1072545	0.000193087	0.00772349
P105	2-Bromopyridine	0.025	Cyclopentylamine	0.03	CuI	0.0025	(L36)-2-Fluoro-6-(piperidine-1-sulfonyl)anilino(oxo)acetic acid	0.005	K3PO4	0.05	Dioxane	100	38340	1058845	0.00298636	0.119454
P105	2-Bromopyridine	0.025	Cyclopentylamine	0.03	CuI	0.0025	(L36)-2-Fluoro-6-(piperidine-1-sulfonyl)anilino(oxo)acetic acid	0.005	K-tBuO	0.05	Dioxane	100	4458	1008135	0.000364707	0.0145883
P105	2-Bromopyridine	0.025	Cyclopentylamine	0.03	CuI	0.0025	(L36)-2-Fluoro-6-(piperidine-1-sulfonyl)anilino(oxo)acetic acid	0.005	CsCO3	0.05	Dioxane	100	40846	1062416	0.00317086	0.126835
P105	2-Bromopyridine	0.025	Cyclopentylamine	0.03	CuI	0.0025	(L36)-2-Fluoro-6-(piperidine-1-sulfonyl)anilino(oxo)acetic acid	0.005	K3PO4	0.05	DMSO	100	287559	1004347	0.0236138	0.944552
P105	2-Bromopyridine	0.025	Cyclopentylamine	0.03	CuI	0.0025	(L36)-2-Fluoro-6-(piperidine-1-sulfonyl)anilino(oxo)acetic acid	0.005	K-tBuO	0.05	DMSO	100	2316	1017671	0.000187695	0.00750782
P105	2-Bromopyridine	0.025	Cyclopentylamine	0.03	CuI	0.0025	(L36)-2-Fluoro-6-(piperidine-1-sulfonyl)anilino(oxo)acetic acid	0.005	CsCO3	0.05	DMSO	100	270538	1052367	0.0212023	0.848093
P105	2-Bromopyridine	0.025	Cyclopentylamine	0.03	CuI	0.0025	(L36)-2-Fluoro-6-(piperidine-1-sulfonyl)anilino(oxo)acetic acid	0.005	K3PO4	0.05	DMF	100	180309	1065623	0.0139552	0.558209
P105	2-Bromopyridine	0.025	Cyclopentylamine	0.03	CuI	0.0025	(L36)-2-Fluoro-6-(piperidine-1-sulfonyl)anilino(oxo)acetic acid	0.005	K-tBuO	0.05	DMF	100	6862	1031689	0.000548561	0.0219424
P105	2-Bromopyridine	0.025	Cyclopentylamine	0.03	CuI	0.0025	(L36)-2-Fluoro-6-(piperidine-1-sulfonyl)anilino(oxo)acetic acid	0.005	CsCO3	0.05	DMF	100	271567	1101539	0.0203329	0.813317
P105	2-Bromopyridine	0.025	Cyclopentylamine	0.03	CuI	0.0025	No ligand		K3PO4	0.05	DMA	100	0	896707	0	0
P105	2-Bromopyridine	0.025	Cyclopentylamine	0.03			No copper or ligand		K3PO4	0.05	DMA	100	0	896707	0	0

## Sheet: P106
	ArX Information		Nucleophile Information		Catalyst Information		Ligand Information		Base Information		Solvent Information		Area Integrations		Yield
Product	Halide Name	Halide mmol	Nuc Name	Amine mmol	Cu	Cu mmol	Ligand	Ligand mmol	Base	Base mmol	Solvent	Solvent uL	Product Area	Internal Standard Area	approx. mmol product	approx. % yield product
P106	2-Bromotoluene	0.025	4-Fluorobenzylamine	0.03	CuI	0.0025	(L1)-1,10-Phenanthroline	0.005	K3PO4	0.05	DMA	100	0	827068	0	0
P106	2-Bromotoluene	0.025	4-Fluorobenzylamine	0.03	CuI	0.0025	(L2)-trans-N,N′-Dimethylcyclohexane-1,2-diamine	0.005	K3PO4	0.05	DMA	100	0	998739	0	0
P106	2-Bromotoluene	0.025	4-Fluorobenzylamine	0.03	CuI	0.0025	(L3)-2,2'-Bipyridine	0.005	K3PO4	0.05	DMA	100	0	739266	0	0
P106	2-Bromotoluene	0.025	4-Fluorobenzylamine	0.03	CuI	0.0025	(L4)-Di-(2-picolyl)amine	0.005	K3PO4	0.05	DMA	100	0	1026455	0	0
P106	2-Bromotoluene	0.025	4-Fluorobenzylamine	0.03	CuI	0.0025	(L5)-L-Proline	0.005	K3PO4	0.05	DMA	100	1001	873359	3.99244e-05	0.00159698
P106	2-Bromotoluene	0.025	4-Fluorobenzylamine	0.03	CuI	0.0025	(L6)-8-Hydroxyquinoline	0.005	K3PO4	0.05	DMA	100	9062	829258	0.000380655	0.0152262
P106	2-Bromotoluene	0.025	4-Fluorobenzylamine	0.03	CuI	0.0025	(L24)-Oxanilide	0.005	K3PO4	0.05	DMA	100	75331	800396	0.00327843	0.131137
P106	2-Bromotoluene	0.025	4-Fluorobenzylamine	0.03	CuI	0.0025	(L23)-N,N'-Diisopropyloxamide	0.005	K3PO4	0.05	DMA	100	8864	858139	0.000359807	0.0143923
P106	2-Bromotoluene	0.025	4-Fluorobenzylamine	0.03	CuI	0.0025	(L9)-N,N-Diethylsalicylamide	0.005	K3PO4	0.05	DMA	100	0	1026455	0	0
P106	2-Bromotoluene	0.025	4-Fluorobenzylamine	0.03	CuI	0.0025	(L10)-2-Thiophenecarboxylic acid	0.005	K3PO4	0.05	DMA	100	0	739266	0	0
P106	2-Bromotoluene	0.025	4-Fluorobenzylamine	0.03	CuI	0.0025	(L22)-2,2,6,6-Tetramethyl-3,5-heptanedione	0.005	K3PO4	0.05	DMA	100	0	846097	0	0
P106	2-Bromotoluene	0.025	4-Fluorobenzylamine	0.03	CuI	0.0025	(L20)-2-Acetyl-1-tetralone	0.005	K3PO4	0.05	DMA	100	0	846097	0	0
P106	2-Bromotoluene	0.025	4-Fluorobenzylamine	0.03	CuI	0.0025	(L13)-6,6′-Dimethyl-2,2′-dipyridyl	0.005	K3PO4	0.05	DMA	100	0	744021	0	0
P106	2-Bromotoluene	0.025	4-Fluorobenzylamine	0.03	CuI	0.0025	(L14)-4,4'-Dimethoxy-2,2'-bipyridyl	0.005	K3PO4	0.05	DMA	100	0	998739	0	0
P106	2-Bromotoluene	0.025	4-Fluorobenzylamine	0.03	CuI	0.0025	(L15)-N,N′-Dimethylethylenediamine	0.005	K3PO4	0.05	DMA	100	0	739266	0	0
P106	2-Bromotoluene	0.025	4-Fluorobenzylamine	0.03	CuI	0.0025	(L16)-Neucuproine	0.005	K3PO4	0.05	DMA	100	0	744021	0	0
P106	2-Bromotoluene	0.025	4-Fluorobenzylamine	0.03	CuI	0.0025	(L17)-4,7-Dimethoxy-1,10-phenanthroline	0.005	K3PO4	0.05	DMA	100	0	998739	0	0
P106	2-Bromotoluene	0.025	4-Fluorobenzylamine	0.03	CuI	0.0025	(L18)-1,1,1-Tris(hydroxymethyl)ethane	0.005	K3PO4	0.05	DMA	100	0	739266	0	0
P106	2-Bromotoluene	0.025	4-Fluorobenzylamine	0.03	CuI	0.0025	(L19)-2-Acetylcyclohexanone	0.005	K3PO4	0.05	DMA	100	9508	739266	0.000448008	0.0179203
P106	2-Bromotoluene	0.025	4-Fluorobenzylamine	0.03	CuI	0.0025	(L12)-1,3-Diphenyl-1,3-propanedione	0.005	K3PO4	0.05	DMA	100	29513	744021	0.00138174	0.0552694
P106	2-Bromotoluene	0.025	4-Fluorobenzylamine	0.03	CuI	0.0025	(L21)-2-Benzoylcyclohexanone	0.005	K3PO4	0.05	DMA	100	1969	739266	9.27773e-05	0.00371109
P106	2-Bromotoluene	0.025	4-Fluorobenzylamine	0.03	CuI	0.0025	(L11)-N-Methylethanolamine	0.005	K3PO4	0.05	DMA	100	834	998739	3.92973e-05	0.00157189
P106	2-Bromotoluene	0.025	4-Fluorobenzylamine	0.03	CuI	0.0025	(L8)-(1R,2R)-N,N′-Dimethyl-1,2-diphenylethane-1,2-diamine	0.005	K3PO4	0.05	DMA	100	0	744021	0	0
P106	2-Bromotoluene	0.025	4-Fluorobenzylamine	0.03	CuI	0.0025	(L7)-N1,N2-Diphenylethane-1,2-diamine	0.005	K3PO4	0.05	DMA	100	0	739266	0	0
P106	2-Bromotoluene	0.025	4-Fluorobenzylamine	0.03	CuI	0.0025	(L25)-DPEO (N,N′-Bis(2-phenylethyl)ethanediamide)	0.005	K3PO4	0.05	DMA	100	115626	953547	0.00422387	0.168955
P106	2-Bromotoluene	0.025	4-Fluorobenzylamine	0.03	CuI	0.0025	(L26)-BFMO (N1,N2-Bis(furan-2-ylmethyl)oxalamide)	0.005	K3PO4	0.05	DMA	100	94070	1040227	0.00315007	0.126003
P106	2-Bromotoluene	0.025	4-Fluorobenzylamine	0.03	CuI	0.0025	(L27)-MNBO (N-Benzyl-N-(2-methylnaphthalen-1-yl)oxalamide)	0.005	K3PO4	0.05	DMA	100	76404	1025550	0.00259511	0.103805
P106	2-Bromotoluene	0.025	4-Fluorobenzylamine	0.03	CuI	0.0025	(L28)-BNMO (N1,N2-Bis(1-naphthalenylmethyl)ethanediamide)	0.005	K3PO4	0.05	DMA	100	75215	1026455	0.00255247	0.102099
P106	2-Bromotoluene	0.025	4-Fluorobenzylamine	0.03	CuI	0.0025	(L29)-PMPBO (N-Benzyl-N-(5-methyl-[1,1′-biphenyl]-2-yl)oxalamide)	0.005	K3PO4	0.05	DMA	100	157443	1046757	0.00516238	0.206495
P106	2-Bromotoluene	0.025	4-Fluorobenzylamine	0.03	CuI	0.0025	(L30)-BTMPO (N1,N2-Bis(2,4,6-trimethoxyphenyl)ethanediamide)	0.005	K3PO4	0.05	DMA	100	53461	1071435	0.00173807	0.0695229
P106	2-Bromotoluene	0.025	4-Fluorobenzylamine	0.03	CuI	0.0025	(L31)-2,6-Dimethylanilino(oxo)acetic acid	0.005	K3PO4	0.05	DMA	100	77491	998739	0.00270269	0.108108
P106	2-Bromotoluene	0.025	4-Fluorobenzylamine	0.03	CuI	0.0025	(L32)-2,6-Dimethoxyanilino(oxo)acetic acid	0.005	K3PO4	0.05	DMA	100	105600	1073102	0.00342783	0.137113
P106	2-Bromotoluene	0.025	4-Fluorobenzylamine	0.03	CuI	0.0025	(L33)-2,6-Difluoroanilino(oxo)acetic acid	0.005	K3PO4	0.05	DMA	100	103556	1009421	0.00357355	0.142942
P106	2-Bromotoluene	0.025	4-Fluorobenzylamine	0.03	CuI	0.0025	(L34)-3,5-Bis(trifluoromethyl)anilino(oxo)acetic acid	0.005	K3PO4	0.05	DMA	100	38175	982358	0.00135365	0.054146
P106	2-Bromotoluene	0.025	4-Fluorobenzylamine	0.03	CuI	0.0025	(L35)-2,3,4,5,6-Pentafluoroanilino(oxo)acetic acid	0.005	K3PO4	0.05	DMA	100	66026	969405	0.0023725	0.0949001
P106	2-Bromotoluene	0.025	4-Fluorobenzylamine	0.03	CuI	0.0025	(L36)-2-Fluoro-6-(piperidine-1-sulfonyl)anilino(oxo)acetic acid	0.005	K3PO4	0.05	DMA	100	14575	1028236	0.000493756	0.0197503
P106	2-Bromotoluene	0.025	4-Fluorobenzylamine	0.03	CuI	0.0025	No ligand		K3PO4	0.05	DMA	100	0	1073102	0	0
P106	2-Bromotoluene	0.025	4-Fluorobenzylamine	0.03			No copper or ligand		K3PO4	0.05	DMA	100	0	1073102	0	0

## Sheet: P107
	ArX Information		Nucleophile Information		Catalyst Information		Ligand Information		Base Information		Solvent Information		Area Integrations		Yield
Product	Halide Name	Halide mmol	Nuc Name	Amine mmol	Cu	Cu mmol	Ligand	Ligand mmol	Base	Base mmol	Solvent	Solvent uL	Product Area	Internal Standard Area	approx. mmol product	approx. % yield product
P107	1-Bromo-4-fluorobenzene	0.025	Benzylamine	0.03	CuI	0.0025	(L1)-1,10-Phenanthroline	0.005	K3PO4	0.05	DMA	100	0	885818	0	0
P107	1-Bromo-4-fluorobenzene	0.025	Benzylamine	0.03	CuI	0.0025	(L2)-trans-N,N′-Dimethylcyclohexane-1,2-diamine	0.005	K3PO4	0.05	DMA	100	0	812137	0	0
P107	1-Bromo-4-fluorobenzene	0.025	Benzylamine	0.03	CuI	0.0025	(L3)-2,2'-Bipyridine	0.005	K3PO4	0.05	DMA	100	0	812137	0	0
P107	1-Bromo-4-fluorobenzene	0.025	Benzylamine	0.03	CuI	0.0025	(L4)-Di-(2-picolyl)amine	0.005	K3PO4	0.05	DMA	100	2065	835991	0.000167436	0.00669745
P107	1-Bromo-4-fluorobenzene	0.025	Benzylamine	0.03	CuI	0.0025	(L5)-L-Proline	0.005	K3PO4	0.05	DMA	100	0	812137	0	0
P107	1-Bromo-4-fluorobenzene	0.025	Benzylamine	0.03	CuI	0.0025	(L6)-8-Hydroxyquinoline	0.005	K3PO4	0.05	DMA	100	2004	869442	0.000156239	0.00624954
P107	1-Bromo-4-fluorobenzene	0.025	Benzylamine	0.03	CuI	0.0025	(L24)-Oxanilide	0.005	K3PO4	0.05	DMA	100	81763	919671	0.00602637	0.241055
P107	1-Bromo-4-fluorobenzene	0.025	Benzylamine	0.03	CuI	0.0025	(L23)-N,N'-Diisopropyloxamide	0.005	K3PO4	0.05	DMA	100	0	919671	0	0
P107	1-Bromo-4-fluorobenzene	0.025	Benzylamine	0.03	CuI	0.0025	(L9)-N,N-Diethylsalicylamide	0.005	K3PO4	0.05	DMA	100	16724	887864	0.00127681	0.0510722
P107	1-Bromo-4-fluorobenzene	0.025	Benzylamine	0.03	CuI	0.0025	(L10)-2-Thiophenecarboxylic acid	0.005	K3PO4	0.05	DMA	100	0	887864	0	0
P107	1-Bromo-4-fluorobenzene	0.025	Benzylamine	0.03	CuI	0.0025	(L22)-2,2,6,6-Tetramethyl-3,5-heptanedione	0.005	K3PO4	0.05	DMA	100	4405	846097	0.000352904	0.0141162
P107	1-Bromo-4-fluorobenzene	0.025	Benzylamine	0.03	CuI	0.0025	(L20)-2-Acetyl-1-tetralone	0.005	K3PO4	0.05	DMA	100	5222	846097	0.000418358	0.0167343
P107	1-Bromo-4-fluorobenzene	0.025	Benzylamine	0.03	CuI	0.0025	(L13)-6,6′-Dimethyl-2,2′-dipyridyl	0.005	K3PO4	0.05	DMA	100	0	812137	0	0
P107	1-Bromo-4-fluorobenzene	0.025	Benzylamine	0.03	CuI	0.0025	(L14)-4,4'-Dimethoxy-2,2'-bipyridyl	0.005	K3PO4	0.05	DMA	100	0	812137	0	0
P107	1-Bromo-4-fluorobenzene	0.025	Benzylamine	0.03	CuI	0.0025	(L15)-N,N′-Dimethylethylenediamine	0.005	K3PO4	0.05	DMA	100	0	812137	0	0
P107	1-Bromo-4-fluorobenzene	0.025	Benzylamine	0.03	CuI	0.0025	(L16)-Neucuproine	0.005	K3PO4	0.05	DMA	100	0	812137	0	0
P107	1-Bromo-4-fluorobenzene	0.025	Benzylamine	0.03	CuI	0.0025	(L17)-4,7-Dimethoxy-1,10-phenanthroline	0.005	K3PO4	0.05	DMA	100	0	812137	0	0
P107	1-Bromo-4-fluorobenzene	0.025	Benzylamine	0.03	CuI	0.0025	(L18)-1,1,1-Tris(hydroxymethyl)ethane	0.005	K3PO4	0.05	DMA	100	0	812137	0	0
P107	1-Bromo-4-fluorobenzene	0.025	Benzylamine	0.03	CuI	0.0025	(L19)-2-Acetylcyclohexanone	0.005	K3PO4	0.05	DMA	100	6724	812137	0.000561215	0.0224486
P107	1-Bromo-4-fluorobenzene	0.025	Benzylamine	0.03	CuI	0.0025	(L12)-1,3-Diphenyl-1,3-propanedione	0.005	K3PO4	0.05	DMA	100	17528	732529	0.00162195	0.0648782
P107	1-Bromo-4-fluorobenzene	0.025	Benzylamine	0.03	CuI	0.0025	(L21)-2-Benzoylcyclohexanone	0.005	K3PO4	0.05	DMA	100	0	812137	0	0
P107	1-Bromo-4-fluorobenzene	0.025	Benzylamine	0.03	CuI	0.0025	(L11)-N-Methylethanolamine	0.005	K3PO4	0.05	DMA	100	0	812137	0	0
P107	1-Bromo-4-fluorobenzene	0.025	Benzylamine	0.03	CuI	0.0025	(L8)-(1R,2R)-N,N′-Dimethyl-1,2-diphenylethane-1,2-diamine	0.005	K3PO4	0.05	DMA	100	0	812137	0	0
P107	1-Bromo-4-fluorobenzene	0.025	Benzylamine	0.03	CuI	0.0025	(L7)-N1,N2-Diphenylethane-1,2-diamine	0.005	K3PO4	0.05	DMA	100	0	812137	0	0
P107	1-Bromo-4-fluorobenzene	0.025	Benzylamine	0.03	CuI	0.0025	(L25)-DPEO (N,N′-Bis(2-phenylethyl)ethanediamide)	0.005	K3PO4	0.05	DMA	100	76948	1188563	0.0043884	0.175536
P107	1-Bromo-4-fluorobenzene	0.025	Benzylamine	0.03	CuI	0.0025	(L26)-BFMO (N1,N2-Bis(furan-2-ylmethyl)oxalamide)	0.005	K3PO4	0.05	DMA	100	109345	1138986	0.00650746	0.260299
P107	1-Bromo-4-fluorobenzene	0.025	Benzylamine	0.03	CuI	0.0025	(L27)-MNBO (N-Benzyl-N-(2-methylnaphthalen-1-yl)oxalamide)	0.005	K3PO4	0.05	DMA	100	92804	1193634	0.0052702	0.210808
P107	1-Bromo-4-fluorobenzene	0.025	Benzylamine	0.03	CuI	0.0025	(L28)-BNMO (N1,N2-Bis(1-naphthalenylmethyl)ethanediamide)	0.005	K3PO4	0.05	DMA	100	79070	1090094	0.00491676	0.19667
P107	1-Bromo-4-fluorobenzene	0.025	Benzylamine	0.03	CuI	0.0025	(L29)-PMPBO (N-Benzyl-N-(5-methyl-[1,1′-biphenyl]-2-yl)oxalamide)	0.005	K3PO4	0.05	DMA	100	131808	1119028	0.00798421	0.319368
P107	1-Bromo-4-fluorobenzene	0.025	Benzylamine	0.03	CuI	0.0025	(L30)-BTMPO (N1,N2-Bis(2,4,6-trimethoxyphenyl)ethanediamide)	0.005	K3PO4	0.05	DMA	100	162580	1039460	0.0105878	0.42351
P107	1-Bromo-4-fluorobenzene	0.025	Benzylamine	0.03	CuI	0.0025	(L31)-2,6-Dimethylanilino(oxo)acetic acid	0.005	K3PO4	0.05	DMA	100	143152	1133210	0.00856285	0.342514
P107	1-Bromo-4-fluorobenzene	0.025	Benzylamine	0.03	CuI	0.0025	(L32)-2,6-Dimethoxyanilino(oxo)acetic acid	0.005	K3PO4	0.05	DMA	100	139348	1178580	0.00801443	0.320577
P107	1-Bromo-4-fluorobenzene	0.025	Benzylamine	0.03	CuI	0.0025	(L33)-2,6-Difluoroanilino(oxo)acetic acid	0.005	K3PO4	0.05	DMA	100	0	1193372	0	0
P107	1-Bromo-4-fluorobenzene	0.025	Benzylamine	0.03	CuI	0.0025	(L34)-3,5-Bis(trifluoromethyl)anilino(oxo)acetic acid	0.005	K3PO4	0.05	DMA	100	91388	996600	0.00621584	0.248633
P107	1-Bromo-4-fluorobenzene	0.025	Benzylamine	0.03	CuI	0.0025	(L35)-2,3,4,5,6-Pentafluoroanilino(oxo)acetic acid	0.005	K3PO4	0.05	DMA	100	108952	1095339	0.00674245	0.269698
P107	1-Bromo-4-fluorobenzene	0.025	Benzylamine	0.03	CuI	0.0025	(L36)-2-Fluoro-6-(piperidine-1-sulfonyl)anilino(oxo)acetic acid	0.005	K3PO4	0.05	DMA	100	128087	1074984	0.00807671	0.323068
P107	1-Bromo-4-fluorobenzene	0.025	Benzylamine	0.03	CuI	0.0025	No ligand		K3PO4	0.05	DMA	100	0	1069289	0	0
P107	1-Bromo-4-fluorobenzene	0.025	Benzylamine	0.03			No copper or ligand		K3PO4	0.05	DMA	100	0	1069289	0	0

## Sheet: P108
	ArX Information		Nucleophile Information		Catalyst Information		Ligand Information		Base Information		Solvent Information		Area Integrations		Yield
Product	Halide Name	Halide mmol	Nuc Name	Amine mmol	Cu	Cu mmol	Ligand	Ligand mmol	Base	Base mmol	Solvent	Solvent uL	Product Area	Internal Standard Area	approx. mmol product	approx. % yield product
P108	2-Bromopyridine	0.025	Benzylamine	0.03	CuI	0.0025	(L1)-1,10-Phenanthroline	0.005	K3PO4	0.05	DMA	100	4469	811827	0.000481909	0.0192763
P108	2-Bromopyridine	0.025	Benzylamine	0.03	CuI	0.0025	(L2)-trans-N,N′-Dimethylcyclohexane-1,2-diamine	0.005	K3PO4	0.05	DMA	100	12470	853000	0.00127978	0.0511912
P108	2-Bromopyridine	0.025	Benzylamine	0.03	CuI	0.0025	(L3)-2,2'-Bipyridine	0.005	K3PO4	0.05	DMA	100	3009	828873	0.000317799	0.0127119
P108	2-Bromopyridine	0.025	Benzylamine	0.03	CuI	0.0025	(L4)-Di-(2-picolyl)amine	0.005	K3PO4	0.05	DMA	100	5790	864970	0.000585997	0.0234399
P108	2-Bromopyridine	0.025	Benzylamine	0.03	CuI	0.0025	(L5)-L-Proline	0.005	K3PO4	0.05	DMA	100	7324	858540	0.000746802	0.0298721
P108	2-Bromopyridine	0.025	Benzylamine	0.03	CuI	0.0025	(L6)-8-Hydroxyquinoline	0.005	K3PO4	0.05	DMA	100	25000	858540	0.00254916	0.101966
P108	2-Bromopyridine	0.025	Benzylamine	0.03	CuI	0.0025	(L24)-Oxanilide	0.005	K3PO4	0.05	DMA	100	117065	878848	0.0116609	0.466435
P108	2-Bromopyridine	0.025	Benzylamine	0.03	CuI	0.0025	(L23)-N,N'-Diisopropyloxamide	0.005	K3PO4	0.05	DMA	100	88749	839636	0.00925316	0.370126
P108	2-Bromopyridine	0.025	Benzylamine	0.03	CuI	0.0025	(L9)-N,N-Diethylsalicylamide	0.005	K3PO4	0.05	DMA	100	7232	839636	0.000754024	0.030161
P108	2-Bromopyridine	0.025	Benzylamine	0.03	CuI	0.0025	(L10)-2-Thiophenecarboxylic acid	0.005	K3PO4	0.05	DMA	100	11641	858530	0.00118701	0.0474802
P108	2-Bromopyridine	0.025	Benzylamine	0.03	CuI	0.0025	(L22)-2,2,6,6-Tetramethyl-3,5-heptanedione	0.005	K3PO4	0.05	DMA	100	41463	846097	0.00429001	0.1716
P108	2-Bromopyridine	0.025	Benzylamine	0.03	CuI	0.0025	(L20)-2-Acetyl-1-tetralone	0.005	K3PO4	0.05	DMA	100	54549	882103	0.00541359	0.216544
P108	2-Bromopyridine	0.025	Benzylamine	0.03	CuI	0.0025	(L13)-6,6′-Dimethyl-2,2′-dipyridyl	0.005	K3PO4	0.05	DMA	100	3619	812137	0.000390101	0.015604
P108	2-Bromopyridine	0.025	Benzylamine	0.03	CuI	0.0025	(L14)-4,4'-Dimethoxy-2,2'-bipyridyl	0.005	K3PO4	0.05	DMA	100	0	812137	0	0
P108	2-Bromopyridine	0.025	Benzylamine	0.03	CuI	0.0025	(L15)-N,N′-Dimethylethylenediamine	0.005	K3PO4	0.05	DMA	100	11809	812137	0.00127292	0.0509169
P108	2-Bromopyridine	0.025	Benzylamine	0.03	CuI	0.0025	(L16)-Neucuproine	0.005	K3PO4	0.05	DMA	100	705	812137	7.59937e-05	0.00303975
P108	2-Bromopyridine	0.025	Benzylamine	0.03	CuI	0.0025	(L17)-4,7-Dimethoxy-1,10-phenanthroline	0.005	K3PO4	0.05	DMA	100	11513	812137	0.00124101	0.0496406
P108	2-Bromopyridine	0.025	Benzylamine	0.03	CuI	0.0025	(L18)-1,1,1-Tris(hydroxymethyl)ethane	0.005	K3PO4	0.05	DMA	100	38634	812137	0.00416445	0.166578
P108	2-Bromopyridine	0.025	Benzylamine	0.03	CuI	0.0025	(L19)-2-Acetylcyclohexanone	0.005	K3PO4	0.05	DMA	100	113252	812137	0.0122077	0.488309
P108	2-Bromopyridine	0.025	Benzylamine	0.03	CuI	0.0025	(L12)-1,3-Diphenyl-1,3-propanedione	0.005	K3PO4	0.05	DMA	100	10161	812137	0.00109528	0.0438112
P108	2-Bromopyridine	0.025	Benzylamine	0.03	CuI	0.0025	(L21)-2-Benzoylcyclohexanone	0.005	K3PO4	0.05	DMA	100	269147	1075234	0.0196256	0.785026
P108	2-Bromopyridine	0.025	Benzylamine	0.03	CuI	0.0025	(L11)-N-Methylethanolamine	0.005	K3PO4	0.05	DMA	100	3371	812137	0.000363368	0.0145347
P108	2-Bromopyridine	0.025	Benzylamine	0.03	CuI	0.0025	(L8)-(1R,2R)-N,N′-Dimethyl-1,2-diphenylethane-1,2-diamine	0.005	K3PO4	0.05	DMA	100	8879	812137	0.000957089	0.0382836
P108	2-Bromopyridine	0.025	Benzylamine	0.03	CuI	0.0025	(L7)-N1,N2-Diphenylethane-1,2-diamine	0.005	K3PO4	0.05	DMA	100	2858	812137	0.000308071	0.0123228
P108	2-Bromopyridine	0.025	Benzylamine	0.03	CuI	0.0025	(L25)-DPEO (N,N′-Bis(2-phenylethyl)ethanediamide)	0.005	K3PO4	0.05	DMA	100	74259	1018549	0.00638241	0.255297
P108	2-Bromopyridine	0.025	Benzylamine	0.03	CuI	0.0025	(L26)-BFMO (N1,N2-Bis(furan-2-ylmethyl)oxalamide)	0.005	K3PO4	0.05	DMA	100	57572	981412	0.00513544	0.205418
P108	2-Bromopyridine	0.025	Benzylamine	0.03	CuI	0.0025	(L27)-MNBO (N-Benzyl-N-(2-methylnaphthalen-1-yl)oxalamide)	0.005	K3PO4	0.05	DMA	100	65208	1062405	0.00537314	0.214926
P108	2-Bromopyridine	0.025	Benzylamine	0.03	CuI	0.0025	(L28)-BNMO (N1,N2-Bis(1-naphthalenylmethyl)ethanediamide)	0.005	K3PO4	0.05	DMA	100	58414	1032545	0.00495251	0.198101
P108	2-Bromopyridine	0.025	Benzylamine	0.03	CuI	0.0025	(L29)-PMPBO (N-Benzyl-N-(5-methyl-[1,1′-biphenyl]-2-yl)oxalamide)	0.005	K3PO4	0.05	DMA	100	134274	1053248	0.0111604	0.446415
P108	2-Bromopyridine	0.025	Benzylamine	0.03	CuI	0.0025	(L30)-BTMPO (N1,N2-Bis(2,4,6-trimethoxyphenyl)ethanediamide)	0.005	K3PO4	0.05	DMA	100	51468	959808	0.0046943	0.187772
P108	2-Bromopyridine	0.025	Benzylamine	0.03	CuI	0.0025	(L31)-2,6-Dimethylanilino(oxo)acetic acid	0.005	K3PO4	0.05	DMA	100	136066	1050119	0.011343	0.453721
P108	2-Bromopyridine	0.025	Benzylamine	0.03	CuI	0.0025	(L32)-2,6-Dimethoxyanilino(oxo)acetic acid	0.005	K3PO4	0.05	DMA	100	100000	1030044	0.00849889	0.339955
P108	2-Bromopyridine	0.025	Benzylamine	0.03	CuI	0.0025	(L33)-2,6-Difluoroanilino(oxo)acetic acid	0.005	K3PO4	0.05	DMA	100	17792	1149426	0.00135507	0.0542028
P108	2-Bromopyridine	0.025	Benzylamine	0.03	CuI	0.0025	(L34)-3,5-Bis(trifluoromethyl)anilino(oxo)acetic acid	0.005	K3PO4	0.05	DMA	100	68161	1038717	0.00574456	0.229782
P108	2-Bromopyridine	0.025	Benzylamine	0.03	CuI	0.0025	(L35)-2,3,4,5,6-Pentafluoroanilino(oxo)acetic acid	0.005	K3PO4	0.05	DMA	100	90271	1020108	0.00774676	0.30987
P108	2-Bromopyridine	0.025	Benzylamine	0.03	CuI	0.0025	(L36)-2-Fluoro-6-(piperidine-1-sulfonyl)anilino(oxo)acetic acid	0.005	K3PO4	0.05	DMA	100	102482	1017422	0.00881788	0.352715
P108	2-Bromopyridine	0.025	Benzylamine	0.03	CuI	0.0025	No ligand		K3PO4	0.05	DMA	100	3835	839636	0.000399845	0.0159938
P108	2-Bromopyridine	0.025	Benzylamine	0.03			No copper or ligand		K3PO4	0.05	DMA	100	404	829037	4.26604e-05	0.00170642

## Sheet: P109
	ArX Information		Nucleophile Information		Catalyst Information		Ligand Information		Base Information		Solvent Information		Area Integrations		Yield
Product	Halide Name	Halide mmol	Nuc Name	Amine mmol	Cu	Cu mmol	Ligand	Ligand mmol	Base	Base mmol	Solvent	Solvent uL	Product Area	Internal Standard Area	approx. mmol product	approx. % yield product
P109	2-Bromopyridine	0.025	4-Methoxybenzylamine	0.03	CuI	0.0025	(L1)-1,10-Phenanthroline	0.005	K3PO4	0.05	DMA	100	27440	846873	0.00160885	0.064354
P109	2-Bromopyridine	0.025	4-Methoxybenzylamine	0.03	CuI	0.0025	(L2)-trans-N,N′-Dimethylcyclohexane-1,2-diamine	0.005	K3PO4	0.05	DMA	100	39353	848293	0.00230347	0.0921386
P109	2-Bromopyridine	0.025	4-Methoxybenzylamine	0.03	CuI	0.0025	(L3)-2,2'-Bipyridine	0.005	K3PO4	0.05	DMA	100	29787	836305	0.00176853	0.0707411
P109	2-Bromopyridine	0.025	4-Methoxybenzylamine	0.03	CuI	0.0025	(L4)-Di-(2-picolyl)amine	0.005	K3PO4	0.05	DMA	100	22252	832454	0.00132727	0.0530907
P109	2-Bromopyridine	0.025	4-Methoxybenzylamine	0.03	CuI	0.0025	(L5)-L-Proline	0.005	K3PO4	0.05	DMA	100	42301	839975	0.00250054	0.100022
P109	2-Bromopyridine	0.025	4-Methoxybenzylamine	0.03	CuI	0.0025	(L6)-8-Hydroxyquinoline	0.005	K3PO4	0.05	DMA	100	57073	842644	0.00336307	0.134523
P109	2-Bromopyridine	0.025	4-Methoxybenzylamine	0.03	CuI	0.0025	(L24)-Oxanilide	0.005	K3PO4	0.05	DMA	100	283246	863628	0.016285	0.651399
P109	2-Bromopyridine	0.025	4-Methoxybenzylamine	0.03	CuI	0.0025	(L23)-N,N'-Diisopropyloxamide	0.005	K3PO4	0.05	DMA	100	55565	806080	0.00342273	0.136909
P109	2-Bromopyridine	0.025	4-Methoxybenzylamine	0.03	CuI	0.0025	(L9)-N,N-Diethylsalicylamide	0.005	K3PO4	0.05	DMA	100	57418	852017	0.00334618	0.133847
P109	2-Bromopyridine	0.025	4-Methoxybenzylamine	0.03	CuI	0.0025	(L10)-2-Thiophenecarboxylic acid	0.005	K3PO4	0.05	DMA	100	14872	827068	0.000892849	0.0357139
P109	2-Bromopyridine	0.025	4-Methoxybenzylamine	0.03	CuI	0.0025	(L22)-2,2,6,6-Tetramethyl-3,5-heptanedione	0.005	K3PO4	0.05	DMA	100	142338	846097	0.00835315	0.334126
P109	2-Bromopyridine	0.025	4-Methoxybenzylamine	0.03	CuI	0.0025	(L20)-2-Acetyl-1-tetralone	0.005	K3PO4	0.05	DMA	100	4935	846097	0.000289612	0.0115845
P109	2-Bromopyridine	0.025	4-Methoxybenzylamine	0.03	CuI	0.0025	(L13)-6,6′-Dimethyl-2,2′-dipyridyl	0.005	K3PO4	0.05	DMA	100	42737	735833	0.00288386	0.115354
P109	2-Bromopyridine	0.025	4-Methoxybenzylamine	0.03	CuI	0.0025	(L14)-4,4'-Dimethoxy-2,2'-bipyridyl	0.005	K3PO4	0.05	DMA	100	29786	776338	0.00190507	0.0762028
P109	2-Bromopyridine	0.025	4-Methoxybenzylamine	0.03	CuI	0.0025	(L15)-N,N′-Dimethylethylenediamine	0.005	K3PO4	0.05	DMA	100	31088	723060	0.00213485	0.0853942
P109	2-Bromopyridine	0.025	4-Methoxybenzylamine	0.03	CuI	0.0025	(L16)-Neucuproine	0.005	K3PO4	0.05	DMA	100	15000	723060	0.00103007	0.0412028
P109	2-Bromopyridine	0.025	4-Methoxybenzylamine	0.03	CuI	0.0025	(L17)-4,7-Dimethoxy-1,10-phenanthroline	0.005	K3PO4	0.05	DMA	100	16160	830005	0.000966741	0.0386697
P109	2-Bromopyridine	0.025	4-Methoxybenzylamine	0.03	CuI	0.0025	(L18)-1,1,1-Tris(hydroxymethyl)ethane	0.005	K3PO4	0.05	DMA	100	37945	780291	0.00241461	0.0965846
P109	2-Bromopyridine	0.025	4-Methoxybenzylamine	0.03	CuI	0.0025	(L19)-2-Acetylcyclohexanone	0.005	K3PO4	0.05	DMA	100	328402	1000951	0.0172589	0.690355
P109	2-Bromopyridine	0.025	4-Methoxybenzylamine	0.03	CuI	0.0025	(L12)-1,3-Diphenyl-1,3-propanedione	0.005	K3PO4	0.05	DMA	100	63560	745788	0.00423173	0.169269
P109	2-Bromopyridine	0.025	4-Methoxybenzylamine	0.03	CuI	0.0025	(L21)-2-Benzoylcyclohexanone	0.005	K3PO4	0.05	DMA	100	182322	746789	0.0121225	0.484899
P109	2-Bromopyridine	0.025	4-Methoxybenzylamine	0.03	CuI	0.0025	(L11)-N-Methylethanolamine	0.005	K3PO4	0.05	DMA	100	25741	791067	0.0016157	0.0646282
P109	2-Bromopyridine	0.025	4-Methoxybenzylamine	0.03	CuI	0.0025	(L8)-(1R,2R)-N,N′-Dimethyl-1,2-diphenylethane-1,2-diamine	0.005	K3PO4	0.05	DMA	100	28540	854674	0.00165807	0.0663228
P109	2-Bromopyridine	0.025	4-Methoxybenzylamine	0.03	CuI	0.0025	(L7)-N1,N2-Diphenylethane-1,2-diamine	0.005	K3PO4	0.05	DMA	100	48539	749754	0.00321456	0.128582
P109	2-Bromopyridine	0.025	4-Methoxybenzylamine	0.03	CuI	0.0025	(L25)-DPEO (N,N′-Bis(2-phenylethyl)ethanediamide)	0.005	K3PO4	0.05	DMA	100	145682	1027133	0.00704253	0.281701
P109	2-Bromopyridine	0.025	4-Methoxybenzylamine	0.03	CuI	0.0025	(L26)-BFMO (N1,N2-Bis(furan-2-ylmethyl)oxalamide)	0.005	K3PO4	0.05	DMA	100	195853	1013790	0.0095925	0.3837
P109	2-Bromopyridine	0.025	4-Methoxybenzylamine	0.03	CuI	0.0025	(L27)-MNBO (N-Benzyl-N-(2-methylnaphthalen-1-yl)oxalamide)	0.005	K3PO4	0.05	DMA	100	143118	1063856	0.00667976	0.267191
P109	2-Bromopyridine	0.025	4-Methoxybenzylamine	0.03	CuI	0.0025	(L28)-BNMO (N1,N2-Bis(1-naphthalenylmethyl)ethanediamide)	0.005	K3PO4	0.05	DMA	100	122317	1087206	0.00558631	0.223452
P109	2-Bromopyridine	0.025	4-Methoxybenzylamine	0.03	CuI	0.0025	(L29)-PMPBO (N-Benzyl-N-(5-methyl-[1,1′-biphenyl]-2-yl)oxalamide)	0.005	K3PO4	0.05	DMA	100	170273	1039432	0.00813391	0.325356
P109	2-Bromopyridine	0.025	4-Methoxybenzylamine	0.03	CuI	0.0025	(L30)-BTMPO (N1,N2-Bis(2,4,6-trimethoxyphenyl)ethanediamide)	0.005	K3PO4	0.05	DMA	100	124165	1094500	0.00563291	0.225317
P109	2-Bromopyridine	0.025	4-Methoxybenzylamine	0.03	CuI	0.0025	(L31)-2,6-Dimethylanilino(oxo)acetic acid	0.005	K3PO4	0.05	DMA	100	256234	1045960	0.0121639	0.486554
P109	2-Bromopyridine	0.025	4-Methoxybenzylamine	0.03	CuI	0.0025	(L32)-2,6-Dimethoxyanilino(oxo)acetic acid	0.005	K3PO4	0.05	DMA	100	114489	1045251	0.00543867	0.217547
P109	2-Bromopyridine	0.025	4-Methoxybenzylamine	0.03	CuI	0.0025	(L33)-2,6-Difluoroanilino(oxo)acetic acid	0.005	K3PO4	0.05	DMA	100	193865	1092579	0.00881041	0.352417
P109	2-Bromopyridine	0.025	4-Methoxybenzylamine	0.03	CuI	0.0025	(L34)-3,5-Bis(trifluoromethyl)anilino(oxo)acetic acid	0.005	K3PO4	0.05	DMA	100	5696	956579	0.000295664	0.0118266
P109	2-Bromopyridine	0.025	4-Methoxybenzylamine	0.03	CuI	0.0025	(L35)-2,3,4,5,6-Pentafluoroanilino(oxo)acetic acid	0.005	K3PO4	0.05	DMA	100	218293	1069322	0.0101363	0.405453
P109	2-Bromopyridine	0.025	4-Methoxybenzylamine	0.03	CuI	0.0025	(L36)-2-Fluoro-6-(piperidine-1-sulfonyl)anilino(oxo)acetic acid	0.005	K3PO4	0.05	DMA	100	227096	1004198	0.011229	0.449159
P109	2-Bromopyridine	0.025	4-Methoxybenzylamine	0.03	CuI	0.0025	No ligand		K3PO4	0.05	DMA	100	24756	827068	0.00148624	0.0594496
P109	2-Bromopyridine	0.025	4-Methoxybenzylamine	0.03			No copper or ligand		K3PO4	0.05	DMA	100	3402	848539	0.000199073	0.00796292

[truncated: 41 more sheets: P110, P111, P112, P113, P114, P115, P116, P117, P118, P119, P120, P121, P122, P123, P124, P125, P126, P127, P200, P201 …]
